# Supplementary material for: Crystal structure of 3-(di­ethyl­amino)­phenol
Source: Acta Crystallogr E Crystallogr Commun. 2015 Dec 24;71(Pt 12):o1075. doi: 10.1107/S2056989015024226 (PMC4719986; doi:10.1107/S2056989015024226)
Supplement: Supplementary file 1 [file e-71-o1075-sup1.cif]

##############################################################################
#                                                                            #
# This CIF contains the data in a paper accepted for publication in          #
# Acta Crystallographica Section E. It conforms to the requirements of       #
# Notes for Authors for Acta Crystallographica Section E, and has been       #
# peer reviewed under the auspices of the IUCr Commission on Journals.       #
#                                                                            #
# Full details of the Crystallographic Information File format               #
# are given in the paper "The Crystallographic Information File (CIF):       #
# a New Standard Archive File for Crystallography" by S. R. Hall, F. H.      #
# Allen and I. D. Brown [Acta Cryst. (1991), A47, 655-685].                  #
#                                                                            #
# The current version of the core CIF dictionary is obtainable from          #
# ftp://ftp.iucr.org/pub/cif_core.dic.                                       #
#                                                                            #
# Software is freely available for graphical display of the structure(s)     #
# in this CIF. For information consult the CIF software page                 #
# http://www.iucr.org/resources/cif/software.                                #
#                                                                            #
# This file may be used for bona fide research purposes within the           #
# scientific community so long as proper attribution is given to the journal # 
# article from which it was obtained.                                        #
#                                                                            #
##############################################################################
data_I
_database_code_depnum_ccdc_archive 'CCDC 1442843'
_audit_creation_method
;
Olex2 1.2
(compiled 2015.09.30 svn.r3233 for OlexSys, GUI svn.r5103)
;
_journal_date_recd_electronic     2015-12-15
_journal_date_accepted     2015-12-16
_journal_name_full     'Acta Crystallographica, Section E'
_journal_year     2015
_journal_volume     71
_journal_issue     12
_journal_page_first     o1075
_journal_page_last     o1075
_journal_paper_category     HO
_journal_paper_doi     10.1107/S2056989015024226
_journal_coeditor_code     FF2147
_publ_contact_author_name     'David R. Manke'
_publ_contact_author_address
;
Department of Chemistry and Biochemistry
University of Massachusetts Dartmouth
285 Old Westport Road
North Dartmouth, MA 02747,
USA
;
_publ_contact_author_email     'dmanke@umassd.edu'
_publ_contact_author_fax     '(508)999-9167'
_publ_contact_author_phone     '(508)910-6554'
_publ_section_title
;
Crystal structure of 3-(diethylamino)phenol
;
loop_
    _publ_author_name
    _publ_author_footnote
    _publ_author_address
    'Golen, James A.' .
;
Department of Chemistry and Biochemistry
University of Massachusetts Dartmouth
285 Old Westport Road
North Dartmouth, MA 02747,
USA
;
    'McDonald, Kyle J.' .
;
Department of Science & Math
Massasoit Community College
1 Massasoit Boulevard
Brockton, MA 02302
USA
;
    'Manke, David R.' .
;
Department of Chemistry and Biochemistry
University of Massachusetts Dartmouth
285 Old Westport Road
North Dartmouth, MA 02747,
USA
;
_chemical_name_systematic
;
3-(Diethylamino)phenol
;
_chemical_name_common     ?
_chemical_formula_moiety     'C10 H15 N O'
_chemical_formula_sum     'C10 H15 N O'
_chemical_formula_iupac     'C10 H15 N O'
_chemical_formula_weight     165.23
_chemical_melting_point     ?
_symmetry_space_group_name_hall     '-P 2ac 2ab'
_shelx_space_group_comment
;
The symmetry employed for this shelxl refinement is uniquely defined
by the following loop, which should always be used as a source of
symmetry information in preference to the above space-group names.
They are only intended as comments.
;
_space_group_crystal_system     orthorhombic
_space_group_name_H-M_alt     'P b c a'
_space_group_name_Hall     '-P 2ac 2ab'
loop_
    _space_group_symop_operation_xyz
    'x, y, z'
    '-x+1/2, -y, z+1/2'
    '-x, y+1/2, -z+1/2'
    'x+1/2, -y+1/2, -z'
    '-x, -y, -z'
    'x-1/2, y, -z-1/2'
    'x, -y-1/2, z-1/2'
    '-x-1/2, y-1/2, z'
_cell_length_a     14.5166(17)
_cell_length_b     15.9102(18)
_cell_length_c     16.0527(18)
_cell_angle_alpha     90
_cell_angle_beta     90
_cell_angle_gamma     90
_cell_volume     3707.6(7)
_cell_formula_units_Z     16
_cell_measurement_reflns_used     8014
_cell_measurement_theta_min     4.96
_cell_measurement_theta_max     68.13
_cell_measurement_temperature     120(2)
_exptl_crystal_description     'SHARD'
_exptl_crystal_colour     colourless
_exptl_crystal_size_max     0.25
_exptl_crystal_size_mid     0.2
_exptl_crystal_size_min     0.1
_exptl_crystal_density_diffrn     1.184
_exptl_crystal_density_meas     ?
_exptl_crystal_density_method     ?
_exptl_crystal_F_000     1440
_exptl_absorpt_coefficient_mu     0.598
_exptl_absorpt_correction_type     multi-scan
_exptl_absorpt_process_details
;
(SADABS; Bruker, 2014)
;
_shelx_estimated_absorpt_T_min     0.865
_shelx_estimated_absorpt_T_max     0.943
_exptl_absorpt_correction_T_min     0.6787
_exptl_absorpt_correction_T_max     0.7531
_exptl_special_details
;
Absorption correction:
SADABS-2014/4 (Bruker,2014/4) was used for absorption correction.
wR2(int) was 0.1095 before and 0.0838 after correction.
The Ratio of minimum to maximum transmission is 0.9012.
The \l/2 correction factor is 0.00150.
;
_diffrn_ambient_temperature     119.97
_diffrn_radiation_type     CuK\a
_diffrn_radiation_wavelength     1.54178
_diffrn_radiation_monochromator     'HELIOS MX'
_diffrn_measurement_device_type     'Bruker D8 Venture CMOS'
_diffrn_measurement_method     '\f and \w scans'
_diffrn_detector_area_resol_mean     ?
_diffrn_reflns_number     21122
_diffrn_reflns_av_R_equivalents     0.0897
_diffrn_reflns_theta_min     4.959
_diffrn_reflns_theta_max     68.368
_diffrn_reflns_theta_full     68.000
_diffrn_measured_fraction_theta_max     0.998
_diffrn_measured_fraction_theta_full     0.999
_diffrn_reflns_limit_h_min     -17
_diffrn_reflns_limit_h_max     17
_diffrn_reflns_limit_k_min     -18
_diffrn_reflns_limit_k_max     19
_diffrn_reflns_limit_l_min     -11
_diffrn_reflns_limit_l_max     19
_diffrn_standards_number     0
_refine_special_details     ?
_reflns_number_total     3398
_reflns_number_gt     2633
_reflns_threshold_expression     'I > 2\s(I)'
_refine_ls_structure_factor_coef     Fsqd
_refine_ls_matrix_type     full
_refine_ls_R_factor_all     0.0603
_refine_ls_R_factor_gt     0.0423
_refine_ls_wR_factor_gt     0.0972
_refine_ls_wR_factor_ref     0.1069
_refine_ls_goodness_of_fit_ref     1.021
_refine_ls_restrained_S_all     1.021
_refine_ls_number_reflns     3398
_refine_ls_number_parameters     228
_refine_ls_number_restraints     2
_refine_ls_hydrogen_treatment     mixed
_refine_ls_weighting_scheme     calc
_refine_ls_weighting_details
              'w=1/[\s^2^(Fo^2^)+(0.0402P)^2^+1.2567P] where P=(Fo^2^+2Fc^2^)/3'
_atom_sites_solution_hydrogens     mixed
_atom_sites_solution_primary     ?
_atom_sites_solution_secondary     ?
_refine_ls_shift/su_max     0.000
_refine_ls_shift/su_mean     0.000
_refine_diff_density_max     0.186
_refine_diff_density_min     -0.203
_refine_ls_extinction_method     SHELXL
_refine_ls_extinction_coef     0.0024(2)
_refine_ls_extinction_expression
                                  'Fc^*^=kFc[1+0.001xFc^2^\l^3^/sin(2\q)]^-1/4^'
loop_
    _atom_type_symbol
    _atom_type_description
    _atom_type_scat_dispersion_real
    _atom_type_scat_dispersion_imag
    _atom_type_scat_source
    'C' 'C' 0.0181 0.0091
                         'International Tables Vol C Tables 4.2.6.8 and 6.1.1.4'
    'H' 'H' 0.0000 0.0000
                         'International Tables Vol C Tables 4.2.6.8 and 6.1.1.4'
    'N' 'N' 0.0311 0.0180
                         'International Tables Vol C Tables 4.2.6.8 and 6.1.1.4'
    'O' 'O' 0.0492 0.0322
                         'International Tables Vol C Tables 4.2.6.8 and 6.1.1.4'
_computing_data_collection
;
APEX2 (Bruker, 2014)
;
_computing_cell_refinement
;
SAINT (Bruker, 2014)
;
_computing_data_reduction
;
SAINT (Bruker, 2014)
;
_computing_structure_solution
;
SHELXS97 (Sheldrick, 2008)
;
_computing_structure_refinement
;
SHELXL2014 (Sheldrick, 2015)
;
_computing_molecular_graphics
;
<i>OLEX2</i> (Dolomanov <i>et al.</i>,  2009)
;
_computing_publication_material
;
<i>OLEX2</i> (Dolomanov <i>et al.</i>,  2009) and publCIF (Westrip,
2010)
;
loop_
    _atom_site_type_symbol
    _atom_site_label
    _atom_site_fract_x
    _atom_site_fract_y
    _atom_site_fract_z
    _atom_site_U_iso_or_equiv
    _atom_site_adp_type
    _atom_site_calc_flag
    _atom_site_occupancy
    _atom_site_disorder_assembly
    _atom_site_disorder_group
    O O1 0.53496(8) 0.52600(7) 0.61994(7) 0.0255(3) Uani d 1 . .
    H H1 0.5319(14) 0.5635(10) 0.5812(10) 0.038 Uiso d 1 . .
    N N1 0.82785(10) 0.66193(9) 0.66954(9) 0.0271(3) Uani d 1 . .
    C C1 0.61885(11) 0.53018(10) 0.66024(10) 0.0209(3) Uani d 1 . .
    C C2 0.68001(11) 0.59514(10) 0.64446(10) 0.0211(3) Uani d 1 . .
    H H2 0.6639 0.6379 0.6058 0.025 Uiso calc 1 . .
    C C3 0.76619(12) 0.59821(9) 0.68541(10) 0.0214(4) Uani d 1 . .
    C C4 0.78585(12) 0.53347(10) 0.74327(10) 0.0234(4) Uani d 1 . .
    H H4 0.8423 0.5342 0.7732 0.028 Uiso calc 1 . .
    C C5 0.72339(12) 0.46927(10) 0.75652(10) 0.0249(4) Uani d 1 . .
    H H5 0.7385 0.4260 0.7950 0.030 Uiso calc 1 . .
    C C6 0.63954(12) 0.46591(10) 0.71552(10) 0.0250(4) Uani d 1 . .
    H H6 0.5976 0.4211 0.7249 0.030 Uiso calc 1 . .
    C C7 0.92033(12) 0.66198(11) 0.70474(11) 0.0281(4) Uani d 1 . .
    H H7A 0.9631 0.6884 0.6644 0.034 Uiso calc 1 . .
    H H7B 0.9405 0.6031 0.7130 0.034 Uiso calc 1 . .
    C C8 0.92687(14) 0.70839(12) 0.78718(12) 0.0367(5) Uani d 1 . .
    H H8A 0.9910 0.7089 0.8061 0.055 Uiso calc 1 . .
    H H8B 0.8885 0.6800 0.8287 0.055 Uiso calc 1 . .
    H H8C 0.9053 0.7663 0.7799 0.055 Uiso calc 1 . .
    C C9 0.80758(12) 0.72813(10) 0.60980(11) 0.0275(4) Uani d 1 . .
    H H9A 0.8460 0.7778 0.6230 0.033 Uiso calc 1 . .
    H H9B 0.7422 0.7448 0.6159 0.033 Uiso calc 1 . .
    C C10 0.82475(13) 0.70291(11) 0.52001(11) 0.0323(4) Uani d 1 . .
    H H10A 0.8167 0.7520 0.4838 0.048 Uiso calc 1 . .
    H H10B 0.7809 0.6590 0.5038 0.048 Uiso calc 1 . .
    H H10C 0.8877 0.6814 0.5144 0.048 Uiso calc 1 . .
    O O1A 0.50614(8) 0.61366(7) 0.47501(7) 0.0254(3) Uani d 1 . .
    N N1A 0.63804(10) 0.88712(8) 0.50028(8) 0.0238(3) Uani d 1 . .
    C C1A 0.55769(11) 0.67627(9) 0.43824(10) 0.0196(3) Uani d 1 . .
    H H1A 0.4968(13) 0.5730(9) 0.4404(10) 0.029 Uiso d 1 . .
    C C2A 0.57128(10) 0.74811(9) 0.48544(9) 0.0186(3) Uani d 1 . .
    H H2A 0.5458 0.7517 0.5398 0.022 Uiso calc 1 . .
    C C3A 0.62260(11) 0.81588(9) 0.45334(9) 0.0188(3) Uani d 1 . .
    C C4A 0.65707(11) 0.80848(10) 0.37146(10) 0.0214(4) Uani d 1 . .
    H H4A 0.6905 0.8536 0.3473 0.026 Uiso calc 1 . .
    C C5A 0.64237(11) 0.73569(10) 0.32641(10) 0.0234(4) Uani d 1 . .
    H H5A 0.6669 0.7317 0.2717 0.028 Uiso calc 1 . .
    C C6A 0.59298(11) 0.66813(10) 0.35830(10) 0.0228(4) Uani d 1 . .
    H H6A 0.5837 0.6184 0.3266 0.027 Uiso calc 1 . .
    C C7A 0.68674(12) 0.95955(10) 0.46599(11) 0.0249(4) Uani d 1 . .
    H H7AA 0.6678 1.0105 0.4969 0.030 Uiso calc 1 . .
    H H7AB 0.6681 0.9671 0.4071 0.030 Uiso calc 1 . .
    C C8A 0.79083(12) 0.95156(11) 0.47007(11) 0.0303(4) Uani d 1 . .
    H H8AA 0.8192 1.0041 0.4512 0.045 Uiso calc 1 . .
    H H8AB 0.8109 0.9053 0.4340 0.045 Uiso calc 1 . .
    H H8AC 0.8096 0.9401 0.5276 0.045 Uiso calc 1 . .
    C C9A 0.61651(12) 0.89193(10) 0.58880(10) 0.0248(4) Uani d 1 . .
    H H9AA 0.6664 0.9230 0.6175 0.030 Uiso calc 1 . .
    H H9AB 0.6150 0.8343 0.6120 0.030 Uiso calc 1 . .
    C C10A 0.52551(13) 0.93469(12) 0.60712(12) 0.0358(5) Uani d 1 . .
    H H10D 0.5179 0.9405 0.6675 0.054 Uiso calc 1 . .
    H H10E 0.4750 0.9008 0.5846 0.054 Uiso calc 1 . .
    H H10F 0.5248 0.9904 0.5812 0.054 Uiso calc 1 . .
loop_
    _atom_site_aniso_label
    _atom_site_aniso_U_11
    _atom_site_aniso_U_22
    _atom_site_aniso_U_33
    _atom_site_aniso_U_12
    _atom_site_aniso_U_13
    _atom_site_aniso_U_23
    O1 0.0246(7) 0.0244(6) 0.0276(6) -0.0063(5) -0.0026(5) 0.0020(5)
    N1 0.0210(8) 0.0279(7) 0.0323(8) -0.0061(6) -0.0042(6) 0.0053(6)
    C1 0.0211(8) 0.0223(7) 0.0194(8) -0.0007(6) 0.0019(6) -0.0043(6)
    C2 0.0241(9) 0.0198(7) 0.0195(8) -0.0003(6) 0.0016(6) 0.0001(6)
    C3 0.0219(9) 0.0206(8) 0.0216(8) 0.0001(6) 0.0037(6) -0.0036(6)
    C4 0.0244(9) 0.0252(8) 0.0207(8) 0.0035(7) -0.0003(6) -0.0032(7)
    C5 0.0321(10) 0.0226(8) 0.0201(8) 0.0048(7) 0.0047(7) 0.0007(6)
    C6 0.0301(10) 0.0202(8) 0.0246(8) -0.0022(7) 0.0063(7) 0.0005(7)
    C7 0.0199(9) 0.0336(9) 0.0309(9) -0.0044(7) 0.0002(7) 0.0002(7)
    C8 0.0406(12) 0.0394(10) 0.0300(10) -0.0106(9) -0.0043(8) -0.0004(8)
    C9 0.0240(9) 0.0203(8) 0.0381(10) -0.0041(7) -0.0009(7) 0.0027(7)
    C10 0.0258(10) 0.0330(9) 0.0379(10) -0.0002(8) 0.0024(8) 0.0072(8)
    O1A 0.0278(7) 0.0209(6) 0.0274(6) -0.0078(5) -0.0013(5) 0.0007(5)
    N1A 0.0287(8) 0.0206(7) 0.0222(7) -0.0052(6) 0.0038(6) -0.0041(5)
    C1A 0.0147(8) 0.0192(7) 0.0249(8) -0.0013(6) -0.0026(6) 0.0033(6)
    C2A 0.0155(8) 0.0218(8) 0.0185(8) 0.0015(6) -0.0001(6) 0.0004(6)
    C3A 0.0160(8) 0.0192(7) 0.0211(8) 0.0004(6) -0.0022(6) -0.0006(6)
    C4A 0.0192(9) 0.0227(8) 0.0223(8) -0.0026(6) 0.0002(6) 0.0015(6)
    C5A 0.0218(9) 0.0294(8) 0.0190(8) 0.0006(7) 0.0017(6) -0.0020(7)
    C6A 0.0222(9) 0.0220(8) 0.0243(8) 0.0010(6) -0.0034(7) -0.0055(6)
    C7A 0.0263(9) 0.0163(7) 0.0319(9) -0.0037(7) 0.0029(7) -0.0027(6)
    C8A 0.0281(10) 0.0327(9) 0.0302(9) -0.0079(7) 0.0018(7) -0.0062(7)
    C9A 0.0271(10) 0.0269(8) 0.0202(8) -0.0015(7) -0.0025(7) -0.0050(6)
    C10A 0.0320(11) 0.0408(10) 0.0348(10) 0.0041(9) 0.0066(8) -0.0080(8)
_geom_special_details
;
 All esds (except the esd in the dihedral angle between two l.s. planes)
 are estimated using the full covariance matrix.  The cell esds are taken
 into account individually in the estimation of esds in distances, angles
 and torsion angles; correlations between esds in cell parameters are only
 used when they are defined by crystal symmetry.  An approximate (isotropic)
 treatment of cell esds is used for estimating esds involving l.s. planes.
;
loop_
    _geom_bond_atom_site_label_1
    _geom_bond_atom_site_label_2
    _geom_bond_site_symmetry_2
    _geom_bond_distance
    _geom_bond_publ_flag
    O1 H1 . 0.863(9) ?
    O1 C1 . 1.381(2) ?
    N1 C3 . 1.376(2) ?
    N1 C7 . 1.457(2) ?
    N1 C9 . 1.455(2) ?
    C1 C2 . 1.386(2) ?
    C1 C6 . 1.387(2) ?
    C2 H2 . 0.9500 ?
    C2 C3 . 1.414(2) ?
    C3 C4 . 1.416(2) ?
    C4 H4 . 0.9500 ?
    C4 C5 . 1.382(2) ?
    C5 H5 . 0.9500 ?
    C5 C6 . 1.385(2) ?
    C6 H6 . 0.9500 ?
    C7 H7A . 0.9900 ?
    C7 H7B . 0.9900 ?
    C7 C8 . 1.518(2) ?
    C8 H8A . 0.9800 ?
    C8 H8B . 0.9800 ?
    C8 H8C . 0.9800 ?
    C9 H9A . 0.9900 ?
    C9 H9B . 0.9900 ?
    C9 C10 . 1.517(3) ?
    C10 H10A . 0.9800 ?
    C10 H10B . 0.9800 ?
    C10 H10C . 0.9800 ?
    O1A C1A . 1.3786(19) ?
    O1A H1A . 0.863(9) ?
    N1A C3A . 1.379(2) ?
    N1A C7A . 1.460(2) ?
    N1A C9A . 1.457(2) ?
    C1A C2A . 1.385(2) ?
    C1A C6A . 1.388(2) ?
    C2A H2A . 0.9500 ?
    C2A C3A . 1.408(2) ?
    C3A C4A . 1.411(2) ?
    C4A H4A . 0.9500 ?
    C4A C5A . 1.382(2) ?
    C5A H5A . 0.9500 ?
    C5A C6A . 1.390(2) ?
    C6A H6A . 0.9500 ?
    C7A H7AA . 0.9900 ?
    C7A H7AB . 0.9900 ?
    C7A C8A . 1.518(2) ?
    C8A H8AA . 0.9800 ?
    C8A H8AB . 0.9800 ?
    C8A H8AC . 0.9800 ?
    C9A H9AA . 0.9900 ?
    C9A H9AB . 0.9900 ?
    C9A C10A . 1.515(2) ?
    C10A H10D . 0.9800 ?
    C10A H10E . 0.9800 ?
    C10A H10F . 0.9800 ?
loop_
    _geom_angle_atom_site_label_1
    _geom_angle_atom_site_label_2
    _geom_angle_atom_site_label_3
    _geom_angle_site_symmetry_1
    _geom_angle_site_symmetry_3
    _geom_angle
    _geom_angle_publ_flag
    C1 O1 H1 . . 110.5(14) ?
    C3 N1 C7 . . 121.88(14) ?
    C3 N1 C9 . . 121.59(14) ?
    C9 N1 C7 . . 116.22(14) ?
    O1 C1 C2 . . 121.02(14) ?
    O1 C1 C6 . . 117.09(14) ?
    C2 C1 C6 . . 121.88(15) ?
    C1 C2 H2 . . 119.7 ?
    C1 C2 C3 . . 120.50(15) ?
    C3 C2 H2 . . 119.7 ?
    N1 C3 C2 . . 120.99(14) ?
    N1 C3 C4 . . 121.75(15) ?
    C2 C3 C4 . . 117.26(15) ?
    C3 C4 H4 . . 119.8 ?
    C5 C4 C3 . . 120.41(16) ?
    C5 C4 H4 . . 119.8 ?
    C4 C5 H5 . . 118.9 ?
    C4 C5 C6 . . 122.14(16) ?
    C6 C5 H5 . . 118.9 ?
    C1 C6 H6 . . 121.1 ?
    C5 C6 C1 . . 117.77(15) ?
    C5 C6 H6 . . 121.1 ?
    N1 C7 H7A . . 108.9 ?
    N1 C7 H7B . . 108.9 ?
    N1 C7 C8 . . 113.32(15) ?
    H7A C7 H7B . . 107.7 ?
    C8 C7 H7A . . 108.9 ?
    C8 C7 H7B . . 108.9 ?
    C7 C8 H8A . . 109.5 ?
    C7 C8 H8B . . 109.5 ?
    C7 C8 H8C . . 109.5 ?
    H8A C8 H8B . . 109.5 ?
    H8A C8 H8C . . 109.5 ?
    H8B C8 H8C . . 109.5 ?
    N1 C9 H9A . . 108.8 ?
    N1 C9 H9B . . 108.8 ?
    N1 C9 C10 . . 113.69(14) ?
    H9A C9 H9B . . 107.7 ?
    C10 C9 H9A . . 108.8 ?
    C10 C9 H9B . . 108.8 ?
    C9 C10 H10A . . 109.5 ?
    C9 C10 H10B . . 109.5 ?
    C9 C10 H10C . . 109.5 ?
    H10A C10 H10B . . 109.5 ?
    H10A C10 H10C . . 109.5 ?
    H10B C10 H10C . . 109.5 ?
    C1A O1A H1A . . 110.6(13) ?
    C3A N1A C7A . . 121.42(13) ?
    C3A N1A C9A . . 122.76(13) ?
    C9A N1A C7A . . 115.48(13) ?
    O1A C1A C2A . . 116.05(14) ?
    O1A C1A C6A . . 121.93(14) ?
    C2A C1A C6A . . 122.02(14) ?
    C1A C2A H2A . . 119.8 ?
    C1A C2A C3A . . 120.46(14) ?
    C3A C2A H2A . . 119.8 ?
    N1A C3A C2A . . 121.02(14) ?
    N1A C3A C4A . . 121.31(14) ?
    C2A C3A C4A . . 117.67(14) ?
    C3A C4A H4A . . 119.9 ?
    C5A C4A C3A . . 120.17(15) ?
    C5A C4A H4A . . 119.9 ?
    C4A C5A H5A . . 118.8 ?
    C4A C5A C6A . . 122.35(15) ?
    C6A C5A H5A . . 118.8 ?
    C1A C6A C5A . . 117.31(14) ?
    C1A C6A H6A . . 121.3 ?
    C5A C6A H6A . . 121.3 ?
    N1A C7A H7AA . . 108.9 ?
    N1A C7A H7AB . . 108.9 ?
    N1A C7A C8A . . 113.57(14) ?
    H7AA C7A H7AB . . 107.7 ?
    C8A C7A H7AA . . 108.9 ?
    C8A C7A H7AB . . 108.9 ?
    C7A C8A H8AA . . 109.5 ?
    C7A C8A H8AB . . 109.5 ?
    C7A C8A H8AC . . 109.5 ?
    H8AA C8A H8AB . . 109.5 ?
    H8AA C8A H8AC . . 109.5 ?
    H8AB C8A H8AC . . 109.5 ?
    N1A C9A H9AA . . 108.9 ?
    N1A C9A H9AB . . 108.9 ?
    N1A C9A C10A . . 113.58(15) ?
    H9AA C9A H9AB . . 107.7 ?
    C10A C9A H9AA . . 108.9 ?
    C10A C9A H9AB . . 108.9 ?
    C9A C10A H10D . . 109.5 ?
    C9A C10A H10E . . 109.5 ?
    C9A C10A H10F . . 109.5 ?
    H10D C10A H10E . . 109.5 ?
    H10D C10A H10F . . 109.5 ?
    H10E C10A H10F . . 109.5 ?
loop_
    _geom_torsion_atom_site_label_1
    _geom_torsion_atom_site_label_2
    _geom_torsion_atom_site_label_3
    _geom_torsion_atom_site_label_4
    _geom_torsion_site_symmetry_1
    _geom_torsion_site_symmetry_2
    _geom_torsion_site_symmetry_3
    _geom_torsion_site_symmetry_4
    _geom_torsion
    _geom_torsion_publ_flag
    O1 C1 C2 C3 . . . . -179.26(14) ?
    O1 C1 C6 C5 . . . . -179.92(14) ?
    N1 C3 C4 C5 . . . . -178.55(15) ?
    C1 C2 C3 N1 . . . . 179.29(15) ?
    C1 C2 C3 C4 . . . . -1.0(2) ?
    C2 C1 C6 C5 . . . . 1.4(2) ?
    C2 C3 C4 C5 . . . . 1.7(2) ?
    C3 N1 C7 C8 . . . . -92.09(19) ?
    C3 N1 C9 C10 . . . . -81.0(2) ?
    C3 C4 C5 C6 . . . . -1.0(2) ?
    C4 C5 C6 C1 . . . . -0.6(2) ?
    C6 C1 C2 C3 . . . . -0.6(2) ?
    C7 N1 C3 C2 . . . . -173.91(15) ?
    C7 N1 C3 C4 . . . . 6.4(2) ?
    C7 N1 C9 C10 . . . . 92.77(18) ?
    C9 N1 C3 C2 . . . . -0.5(2) ?
    C9 N1 C3 C4 . . . . 179.73(15) ?
    C9 N1 C7 C8 . . . . 94.20(18) ?
    O1A C1A C2A C3A . . . . -179.69(14) ?
    O1A C1A C6A C5A . . . . 178.67(14) ?
    N1A C3A C4A C5A . . . . 178.57(15) ?
    C1A C2A C3A N1A . . . . -178.81(15) ?
    C1A C2A C3A C4A . . . . 1.6(2) ?
    C2A C1A C6A C5A . . . . -0.6(2) ?
    C2A C3A C4A C5A . . . . -1.8(2) ?
    C3A N1A C7A C8A . . . . -83.25(19) ?
    C3A N1A C9A C10A . . . . -98.73(19) ?
    C3A C4A C5A C6A . . . . 0.9(2) ?
    C4A C5A C6A C1A . . . . 0.3(2) ?
    C6A C1A C2A C3A . . . . -0.4(2) ?
    C7A N1A C3A C2A . . . . -176.56(15) ?
    C7A N1A C3A C4A . . . . 3.0(2) ?
    C7A N1A C9A C10A . . . . 87.86(18) ?
    C9A N1A C3A C2A . . . . 10.4(2) ?
    C9A N1A C3A C4A . . . . -169.98(15) ?
    C9A N1A C7A C8A . . . . 90.25(18) ?
loop_
    _geom_hbond_atom_site_label_D
    _geom_hbond_atom_site_label_H
    _geom_hbond_atom_site_label_A
    _geom_hbond_site_symmetry_A
    _geom_hbond_distance_DH
    _geom_hbond_distance_HA
    _geom_hbond_distance_DA
    _geom_hbond_angle_DHA
    O1 H1 O1A . 0.863(9) 1.919(12) 2.7445(16) 160(2)
    O1A H1A O1 5_666 0.863(9) 1.906(10) 2.7599(16) 169.9(19)
_shelx_hkl_file
;
   0   1   0    0.40    0.60
   0   2   0  133.09   10.00
   0   3   0    1.80    1.50
   0   4   0 1176.98   83.79
   0   5   0    0.00    2.30
   0   6   0   14.70    3.30
   0   7   0   -4.00    3.00
   0   8   0  200.48   16.50
   0   9   0  -24.70   10.90
   0   9   0   -0.20    3.60
   0  10   0    0.20    4.80
   0  10   0  -12.40   12.20
   0  11   0    2.70   11.20
   0  11   0   -2.20    6.20
   0  11   0    3.90   12.50
   0  12   0  201.38   19.80
   0  12   0  168.58   24.30
   0  12   0  204.08   23.20
   0  13   0   -2.10    9.20
   0  13   0   -1.40   10.90
   0  14   0 4476.35  330.67
   0  14   0 4782.92  330.97
   0  15   0   18.60   11.20
   0  15   0    9.70   17.30
   0  16   0  608.34   48.90
   0 -16   0  637.84   53.19
   0  17   0    3.00    8.20
   0  18   0    5.10    6.60
   0  19   0    1.70    5.70
   0  19   0    5.70    4.90
   1   0   0   -0.10    0.50
  -1   0   0   -0.10    0.50
  -1   0   0   -0.10    0.50
  -1   1   0   -1.40    0.70
  -1   2   0   -1.00    1.00
  -1   3   0   -0.30    1.50
   1   3   0   -0.90    1.50
   1   4   0    0.40    2.00
  -1   4   0    0.40    2.00
   1   5   0   -0.10    2.10
  -1   5   0   -0.30    2.00
  -1   6   0    2.30    2.60
   1   6   0    1.80    2.40
  -1   7   0   -1.40    2.90
   1   7   0   -1.40    3.10
  -1   8   0    0.80    3.20
   1   8   0   -2.80    3.50
  -1   9   0   -5.90   12.00
  -1   9   0    5.00    4.20
   1   9   0    2.70    4.10
   1   9   0   12.00   13.00
  -1  10   0  -13.50   11.00
   1  10   0    1.80    4.80
   1  10   0    7.40   11.10
  -1  10   0    0.80    5.30
  -1  11   0    0.40    6.70
  -1  11   0   -9.10   11.20
   1  11   0   -1.90    6.20
  -1  11   0   -8.80   13.30
   1  11   0    6.90   12.70
   1  11   0    0.40   10.50
   1  12   0   -4.80    8.10
   1  12   0    9.30   12.10
  -1  12   0    4.10   12.40
  -1  12   0    7.00    8.20
   1  12   0   13.30   12.00
  -1  12   0   21.50   12.90
   1  13   0    4.10    9.90
   1  13   0   -8.50   11.60
  -1  13   0  -12.60   10.60
  -1  13   0   18.50   12.80
  -1  13   0  -21.30   10.60
   1  14   0   -4.30   11.10
  -1  14   0   22.20   13.90
   1  14   0   -4.80   13.80
  -1  14   0   -6.60   10.60
   1 -15   0   -2.30   13.40
   1  15   0  -12.20   16.10
  -1  15   0   -8.60    9.70
  -1  15   0    9.30   18.00
   1  15   0    7.40    9.90
   1 -16   0  -10.90   17.90
  -1  16   0   -4.20    8.90
   1  16   0  -17.60    8.70
   1  17   0   -1.10    7.60
  -1  17   0    6.80    8.30
  -1 -17   0    1.20   20.40
   1  18   0    3.40    5.90
  -1  18   0    7.40    6.60
   1  18   0    2.90    6.10
  -1  19   0    0.20    4.90
  -1  19   0    1.50    5.10
   1  19   0    0.70    4.90
   1  19   0    4.20    5.60
  -2   0   0  680.23   48.60
  -2   0   0  667.03   48.70
  -2   1   0 2819.62  199.88
  -2   2   0 1306.57   92.59
  -2   3   0 1107.89   78.89
  -2   4   0  979.10   68.99
   2   4   0  954.10   69.09
   2   5   0   11.70    2.80
  -2   5   0   11.90    2.80
  -2   6   0  137.89   11.50
   2   6   0  144.59   11.70
   2   8   0  113.29   11.30
  -2   8   0  109.09   10.60
   2   9   0    0.90   11.40
  -2   9   0    4.80    4.50
  -2   9   0    9.50   12.50
   2   9   0    2.30    4.70
  -2  10   0   74.29   10.30
   2  10   0   98.99   18.00
  -2  10   0   40.10   14.10
   2  10   0   66.39   10.30
   2  10   0   63.29   14.30
  -2  11   0  131.09   21.80
  -2  11   0  101.19   14.30
   2  11   0  133.29   20.80
  -2  11   0  135.79   23.40
   2  11   0  111.89   14.20
   2  11   0  144.09   18.60
  -2  12   0  190.68   20.40
   2  12   0  180.78   19.80
  -2  12   0  216.98   25.00
   2  12   0  186.08   24.80
  -2  12   0  202.58   24.90
   2  13   0 1148.09   78.29
  -2  13   0  958.40   77.79
  -2  13   0 1041.50   79.79
   2  13   0 1076.89   77.89
  -2  13   0  955.60   77.59
   2  14   0   28.90   14.10
  -2  14   0   11.90   14.30
  -2  14   0    0.60   11.10
   2 -14   0   17.30   12.90
   2  14   0   31.30   12.20
  -2  15   0  834.22   64.39
  -2  15   0  807.82   68.89
   2 -15   0  791.72   65.69
   2  15   0  902.31   67.79
   2  15   0  851.91   64.39
  -2  16   0  503.55   40.40
   2  16   0  482.95   40.00
   2  17   0  109.39   15.50
   2  17   0  131.59   15.00
  -2  17   0  108.89   16.30
   2  18   0   46.90    8.00
  -2  18   0   33.20    8.00
   2  18   0   41.80    7.60
  -2  19   0    1.20    5.00
   2  19   0   -1.40    5.50
  -2  19   0   -0.60    5.30
   2  19   0    5.50    4.90
  -3   0   0   -5.50    1.80
  -3   0   0   -4.10    2.00
   3   1   0   -1.50    2.60
  -3   1   0    1.50    1.30
   3   2   0   -1.00    2.70
  -3   2   0    2.50    1.50
  -3   3   0    2.10    1.80
   3  -3   0   -2.90    2.70
   3   3   0   -0.50    2.90
   3  -4   0   -1.30    2.70
  -3   4   0    0.20    1.90
   3   5   0   -0.10    2.60
  -3   5   0   -3.10    2.30
   3   6   0   -0.30    3.10
  -3   6   0   -1.10    2.60
   3   7   0    0.20    3.30
  -3   7   0    0.40    3.40
   3   8   0    2.30   11.80
  -3   8   0    1.50    3.80
   3   8   0   -3.20    3.80
  -3   9   0   10.20   13.90
  -3   9   0    3.60    4.80
   3   9   0   -3.60    4.60
   3   9   0   11.80   12.20
   3  10   0   -1.20    5.70
  -3  10   0   23.00   14.00
   3  10   0  -12.90   13.60
  -3  10   0    2.10    6.20
  -3  10   0    4.40   12.40
  -3  11   0    5.40   12.30
   3  11   0   -8.50   12.90
   3  11   0    6.80    6.90
  -3  11   0    8.10    8.10
  -3  11   0   10.40   12.40
  -3  12   0    3.30   10.00
  -3  12   0   -2.90   12.40
   3  12   0    3.90   12.00
   3  12   0    5.90    7.90
  -3  12   0   -1.10   12.20
   3 -12   0  -33.40   18.60
   3 -12   0   -2.90    8.60
  -3  13   0    8.20   13.60
  -3  13   0   19.00   13.40
   3  13   0   11.30   10.70
  -3  13   0   -4.60   10.80
   3 -13   0   -1.30   16.90
   3 -13   0    9.90   11.90
   3  13   0    2.00    9.80
   3  14   0    5.40   10.30
  -3  14   0    4.80   16.70
   3  14   0   14.40   14.40
  -3  14   0   10.30   10.00
   3 -14   0   -9.60   16.60
   3 -14   0   28.30   14.60
   3  15   0   23.50   16.40
   3  15   0    2.10    9.20
  -3  15   0   -6.90    9.30
   3 -15   0   -7.50   16.50
  -3  16   0   10.90    8.70
   3  16   0   -4.30    7.10
   3  16   0    5.50    8.10
   3  17   0    5.40    7.30
   3  17   0    7.20    7.20
  -3  17   0   -2.90    7.90
   3  18   0   -2.90    6.00
  -3  18   0    1.20    6.50
   3  18   0   -5.00    5.50
   4   0   0 3236.58  229.38
   4  -1   0 2287.67  181.58
   4   1   0 2834.92  181.98
   4  -2   0 6142.09  441.86
   4   2   0 6522.05  442.16
  -4   2   0 6083.69  441.56
   4   3   0   32.10    5.40
  -4   3   0   21.60    3.70
   4  -3   0   27.80    4.40
  -4   4   0    7.50    2.70
   4  -4   0    7.60    3.50
   4  -5   0 1834.72  127.99
  -4   5   0 1736.43  127.69
   4   5   0 1811.92  127.99
   4  -6   0 1159.58   87.59
  -4   6   0 1303.87   87.49
   4   6   0 1195.98   87.59
   4   7   0 1470.45  104.79
  -4   7   0 1379.66  104.39
   4  -7   0 1527.95  104.79
   4  -8   0   44.60    7.30
   4   8   0   41.80    6.80
  -4   8   0   60.29    8.20
   4   9   0 1188.28   84.99
  -4   9   0 1165.18   84.59
  -4   9   0 1098.49   88.29
   4  -9   0 1207.88   84.79
  -4  10   0    8.40   13.70
   4 -10   0    8.50    7.60
  -4  10   0   13.90   13.30
  -4  10   0   31.40    7.80
   4  10   0   13.30    6.60
   4  10   0   49.00   13.70
  -4  11   0   32.90   14.60
   4 -11   0   43.50    9.80
  -4  11   0   72.09   11.30
  -4  11   0   43.10   13.90
   4  11   0   57.59    9.80
   4  11   0   56.59   13.70
  -4  12   0   64.49   17.00
   4  12   0   88.99   15.60
   4  12   0   85.99   14.50
  -4  12   0   63.39   14.20
   4 -12   0  112.69   17.20
  -4  12   0  113.89   15.20
  -4  13   0  369.16   31.40
   4  13   0  327.27   31.40
  -4  13   0  326.17   35.00
   4  13   0  334.47   31.70
   4 -13   0  369.26   33.30
   4 -13   0  348.77   36.30
  -4  13   0  310.57   35.40
  -4  14   0   83.59   14.30
   4  14   0  135.09   23.50
   4 -14   0   95.49   19.10
   4  15   0   14.00    8.30
  -4  15   0   10.20    9.30
   4  15   0    6.10    9.20
   4  15   0   11.80   25.90
   4 -15   0   25.70   15.30
   4 -16   0   48.20   16.30
   4  16   0    4.00    7.80
  -4  16   0   31.30    9.40
   4  16   0   26.80    8.30
   4  17   0   -1.00    6.60
  -4  17   0    2.90    7.50
   4  17   0    2.50    7.10
  -4  18   0   13.50    6.30
   4  18   0   -5.00    6.20
   4  18   0    2.70    5.20
   5   0   0   -3.70    3.40
   5   1   0    2.00    3.30
   5  -1   0    5.00    3.80
   5   2   0   -2.50    3.70
   5  -2   0   -0.70    3.70
   5   3   0    0.80    3.50
   5  -3   0   -1.70    3.80
  -5   4   0    0.20    2.70
   5  -4   0    1.30    3.70
   5   4   0    2.70    3.60
   5  -5   0    1.60    4.20
  -5   5   0   -2.60    3.10
  -5   6   0   -3.70    3.60
   5  -6   0   -3.90    4.10
   5   6   0   -3.40    3.40
   5  -7   0    1.30    4.90
  -5   7   0   -4.90    4.60
   5   7   0    1.90    4.40
   5  -8   0   -0.20    6.00
   5   8   0   -4.80    4.40
  -5   8   0   -5.30    5.30
  -5   9   0   -8.50   12.70
   5   9   0    7.20    6.40
   5   9   0    4.90   14.00
  -5   9   0   -8.20    6.70
  -5   9   0    6.30   17.50
   5  -9   0  -11.10    6.70
  -5  10   0    2.30    8.50
   5  10   0   -6.90   12.10
  -5  10   0   15.60   13.50
   5  10   0    3.40    6.80
   5 -10   0    0.60    8.20
  -5  10   0   -8.90   15.20
  -5  11   0   27.50   11.40
   5  11   0   -5.20   11.80
   5 -11   0   -5.40   11.20
  -5  11   0  -14.90   14.60
  -5  11   0   -0.30   10.80
   5  11   0   -1.90    7.60
   5  12   0    7.00   10.20
  -5  12   0    1.30   14.50
   5  12   0    7.20   10.60
   5 -12   0    5.10   12.60
  -5  12   0   10.30   11.20
  -5  12   0  -19.50   15.70
   5  13   0  -12.20    9.40
   5  13   0   -7.70   12.30
   5 -13   0   11.00   15.40
  -5  13   0   -7.70   10.70
   5  13   0   -7.80    9.50
   5  14   0    5.50    9.80
   5  14   0  -12.60   14.60
   5 -14   0  -12.50   14.00
  -5  14   0   -6.60    9.90
   5  14   0    5.90   10.00
   5 -15   0   32.60   13.80
   5  15   0    1.30    8.20
  -5  15   0    9.20    9.30
   5  15   0  -16.10    8.10
  -5  16   0    4.80    8.40
   5  16   0   11.60    7.70
   5  16   0  -14.60    7.30
   5 -16   0  -24.10   13.50
   5  17   0    3.50    6.90
   5  17   0   -2.10    5.80
  -5  17   0   -3.10    6.80
   5  18   0  -11.60    6.90
   5  18   0   -2.20    5.00
  -5  18   0    0.20    5.70
   6   0   0 3639.14  258.27
   6  -1   0 3163.58  234.58
   6   1   0 3443.96  234.88
   6  -2   0  440.16   32.40
   6   2   0  423.26   32.60
   6  -3   0    1.20    4.40
   6   3   0    0.30    4.00
  -6   4   0   13.90    3.80
   6   4   0   16.80    4.90
   6  -4   0   21.00    5.10
   6  -5   0   41.00    6.90
  -6   5   0   51.59    7.00
  -6   6   0  219.08   19.80
   6  -6   0  260.17   20.50
   6   6   0  260.77   20.20
  -6   7   0   32.90    6.70
   6  -7   0   32.20    7.30
   6   7   0   32.50    6.40
  -6   8   0   19.30    7.20
   6   8   0   36.10   13.80
   6   8   0   14.90    5.90
   6  -8   0    4.80    6.90
  -6   9   0   24.60    9.30
   6   9   0   27.90    7.60
   6   9   0   29.50   12.70
   6   9   0   57.79   16.40
   6  -9   0   37.30    9.30
  -6   9   0   52.09   15.30
  -6  10   0  116.99   20.20
   6  10   0  157.18   19.40
   6  10   0  140.89   20.20
   6 -10   0  139.29   18.80
   6  10   0  144.79   17.00
  -6  10   0  134.49   20.00
  -6  11   0  351.96   32.60
  -6  11   0  454.05   43.50
   6  11   0  328.37   31.70
   6  11   0  274.77   31.50
   6  11   0  360.76   30.80
  -6  12   0  454.05   49.99
  -6  12   0  583.54   45.10
   6  12   0  580.74   45.00
   6  12   0  499.85   43.90
   6  12   0  553.14   44.00
   6  13   0  -16.20   14.20
   6  13   0   11.60   10.80
  -6  13   0   -4.60    9.70
   6  13   0   16.30   10.30
   6  14   0   12.00    9.60
  -6  14   0   15.70   10.30
   6  14   0   26.10    9.50
   6  14   0   -4.70   16.20
   6 -14   0    7.20   12.80
  -6  15   0   56.79   10.40
   6 -15   0   51.59   14.00
   6  15   0   43.30   10.10
   6  15   0   52.69   10.20
   6 -16   0   -6.20   12.50
  -6  16   0    7.80    7.60
   6  16   0   22.30    7.90
   6  16   0    0.10    6.90
   6  17   0  107.09   12.10
  -6  17   0   98.79   13.20
   6  17   0   85.59   14.60
  -6  18   0    1.20    5.70
   6  18   0    6.40    4.90
   7   0   0   -0.40    4.70
   7   1   0   -0.20    4.60
   7  -1   0    1.20    4.70
   7   2   0    1.30    4.80
   7  -2   0    1.40    4.80
   7   3   0    0.50    4.60
   7  -3   0   -4.70    5.20
   7  -4   0    1.40    5.40
   7  -5   0    4.50    6.20
   7  -6   0   11.10    6.80
   7   6   0    8.10    4.90
  -7   6   0   -1.20    6.00
  -7   7   0   12.80    7.10
   7  -7   0    0.20    8.20
   7   7   0    5.20    5.70
   7   7   0  -17.80   13.00
   7   8   0    0.00    6.70
  -7   8   0    8.20   13.30
   7  -8   0    7.80    9.40
   7   8   0   -6.00   11.50
  -7   9   0   25.20   13.10
   7   9   0   12.10   10.90
   7   9   0   15.90   15.40
  -7  10   0   -0.90   12.10
   7  10   0   -3.50    9.00
   7  10   0   -1.50   10.70
   7  10   0   -3.30   13.80
   7  11   0   -5.10    9.20
  -7  11   0   27.90   11.30
   7  11   0   -2.40   11.60
   7  11   0   10.10   10.80
  -7  12   0  -10.50   10.10
   7  12   0   -8.80    9.40
   7  12   0    7.30   11.40
   7  12   0   -9.20   13.70
  -7  13   0   10.00   11.00
   7  13   0    5.10   10.30
   7  13   0    7.80    9.90
   7  13   0   -1.80   16.60
  -7  14   0   -3.60    8.80
   7  14   0   15.40    9.40
   7  14   0    2.40    8.70
  -7  15   0   -3.30    8.10
   7 -15   0    0.00   11.70
   7  15   0    8.00    8.20
   7  15   0  -10.50    8.40
  -7  16   0   -2.30    6.60
   7  16   0   11.80    6.30
   7 -16   0   14.10   11.80
   7  16   0    3.40    8.20
   7 -17   0   25.90   22.10
   7  17   0   -1.40    5.00
  -7  17   0   -0.50    6.00
   8   0   0  221.78   19.20
   8  -1   0  906.81   69.09
   8   1   0  986.40   69.39
   8   2   0 1407.96   93.49
   8  -2   0 1169.88   92.99
   8   3   0 1143.49   90.19
   8  -3   0 1345.97   90.29
   8  -4   0  945.11   69.39
   8   5   0 1714.43  121.39
   8  -5   0 1661.43  121.69
   8   6   0  167.38   17.20
  -8   6   0  245.58   27.80
   8  -6   0  178.08   19.40
   8   6   0  168.28   25.00
   8   7   0  106.29   18.20
   8   7   0   73.19   12.70
  -8   7   0   89.79   17.00
   8   8   0  434.06   38.30
   8   8   0  433.06   35.40
  -8   8   0  442.96   39.10
   8   9   0   62.59   12.70
  -8   9   0   53.29   13.90
   8   9   0   56.29   13.50
   8  10   0  410.66   36.50
   8  10   0  482.05   36.20
  -8  10   0  344.87   36.20
   8  11   0  368.66   36.00
  -8  11   0  367.16   33.70
   8  11   0  350.86   34.70
   8  11   0  365.16   32.60
   8  12   0  168.08   24.20
   8  12   0  171.78   20.80
  -8  12   0  149.99   20.70
   8  12   0  170.68   28.70
   8  13   0   15.10    9.10
   8  13   0  -14.10   10.60
  -8  13   0   26.20   10.70
  -8  14   0  215.38   22.20
   8  14   0  217.68   22.70
   8 -14   0  202.08   24.00
   8  14   0  220.38   21.10
   8  15   0    3.30    6.70
   8 -15   0   12.80   10.40
  -8  15   0    6.20    7.70
   8 -16   0   26.10   11.90
  -8  16   0   46.70    8.20
   8  16   0   32.70    7.00
   8  17   0   -0.70    4.30
  -8  17   0   -5.10    5.40
   9   0   0   -2.90    7.00
   9  -1   0   -4.40    6.60
   9   1   0    8.80    6.50
   9  -2   0   -0.60    7.10
   9   2   0   13.70    6.40
   9   3   0    7.50   11.90
   9   3   0   -0.10    5.80
   9  -3   0   -3.70    8.30
   9  -4   0    7.50    9.30
   9   4   0   -6.60   10.80
   9  -4   0   -1.50    9.90
   9   5   0   -2.50   12.20
   9   5   0    4.00    7.10
  -9   5   0    9.90   17.00
   9   6   0   -0.40    7.90
  -9   6   0   23.70   14.30
   9   6   0   -5.90   10.60
   9   7   0    6.70    9.40
   9   7   0    5.00   11.70
  -9   7   0    8.80   14.00
   9   8   0    0.30    9.70
   9   8   0   -1.20   10.40
  -9   8   0  -21.80   10.70
   9   9   0   -9.40   12.80
   9   9   0   -2.30   10.00
  -9   9   0   16.50   13.00
   9  10   0    6.20    9.80
   9  10   0   -5.90   15.40
  -9  10   0   -6.00   10.20
   9  11   0    0.80    9.60
   9  11   0   32.60   18.90
  -9  11   0   18.50   11.50
  -9  12   0  -10.00    8.80
   9  12   0   -9.20    8.40
   9  13   0   13.10    8.10
  -9  13   0   -3.50    9.20
  -9  14   0    3.20    8.00
   9 -14   0  -13.10   10.00
   9  14   0   -6.80    7.00
   9 -15   0   21.90    9.80
   9  15   0    3.70    5.50
  -9  15   0    0.40    7.00
  -9  16   0   -2.50    5.70
   9 -16   0   -5.20   11.10
   9  16   0   -2.00    4.70
  10   0   0   17.20    8.40
  10   0   0   20.00   10.90
  10   1   0  666.93   50.09
  10   1   0  635.54   51.29
  10  -1   0  669.53   50.99
  10  -1   0  660.43   50.49
  10   2   0  167.88   21.30
  10  -2   0  154.18   20.00
 -10   2   0  173.18   26.10
  10   2   0  154.28   16.50
  10  -2   0  136.49   18.50
  10   3   0   60.89   11.90
  10   3   0    9.90    9.00
 -10   3   0   30.60   16.80
  10  -3   0   56.49   11.30
 -10   4   0  164.98   23.10
  10   4   0  152.18   22.10
  10  -4   0  163.58   19.90
 -10   5   0  392.76   34.70
  10   5   0  330.67   32.60
 -10   6   0   11.30   13.30
  10   6   0   15.70    9.80
  10   7   0   -2.70   11.90
  10   7   0   10.50    9.70
 -10   7   0    3.30   13.10
  10   8   0   14.00   14.40
 -10   8   0  -22.20   11.60
  10   8   0   17.30   10.70
  10   9   0  109.49   17.50
  10   9   0   80.99   19.80
 -10   9   0  117.79   19.20
  10  10   0   83.59   13.10
  10  10   0   87.19   22.60
 -10  10   0   71.99   14.00
 -10  11   0   54.39   12.10
  10  11   0   41.90   10.90
 -10  12   0   45.50   10.40
 -10  13   0   51.59   10.90
  10  13   0   75.99   13.10
  10  14   0    3.70    5.80
  10 -14   0    0.00    8.90
 -10  14   0   -1.20    7.20
  10 -15   0   29.20    9.70
  10  15   0   18.00    5.70
 -10  15   0   25.30    7.20
  11   0   0   11.60   10.40
  11   0   0   20.00   10.30
 -11   0   0   38.20   18.10
  11  -1   0  -10.60    8.90
 -11  -1   0   21.10   19.90
  11   1   0   -5.00    9.00
  11  -1   0   16.00   11.60
  11   1   0   -5.60    9.20
 -11   1   0  -13.10   16.60
  11   2   0   -7.20    9.20
 -11  -2   0   -8.50   18.70
  11  -2   0    4.10    9.00
 -11   2   0   -1.20   15.10
  11   3   0   18.30   10.20
  11  -3   0   -8.40    9.00
 -11   3   0   -9.80   15.60
  11   4   0  -12.80    8.30
 -11   4   0  -10.90   15.20
  11  -4   0   -4.70    9.30
 -11   5   0  -13.70   13.70
  11   5   0   -5.50    8.90
  11   6   0   -3.80    9.70
 -11   6   0    9.60   13.10
  11   7   0    9.00    9.30
 -11   7   0  -16.90   12.10
  11   8   0  -13.60    9.10
 -11   8   0   -4.40   11.50
  11   9   0   -5.80    8.40
 -11   9   0    0.70   11.30
 -11  10   0    8.30   10.30
  11  10   0   15.70    8.80
  11  11   0    3.50    7.70
 -11  11   0   -1.40    9.50
 -11  12   0   -1.00    8.30
  11  12   0   -1.40    7.20
  11  13   0   -7.50    5.90
 -11  13   0    1.90    7.30
  11 -14   0  -12.00    7.90
  11  14   0   -6.00    4.90
 -11  14   0    8.50    6.80
  12   0   0    1.90    8.70
 -12   0   0    4.50   15.40
 -12  -1   0   96.39   20.00
  12  -1   0  112.09   15.90
  12   1   0  101.49   16.00
 -12   1   0   84.79   17.60
 -12  -2   0 1327.07  103.19
  12  -2   0 1373.26   99.49
 -12   2   0 1415.46  102.09
  12   2   0 1331.67   99.89
  12  -3   0 2539.55  160.48
  12   3   0 2253.77  160.68
 -12   3   0 2099.19  162.28
 -12  -3   0 1996.50  163.18
 -12   4   0  525.15   45.60
  12   4   0  545.85   43.10
  12   5   0  178.38   19.90
 -12   5   0  155.48   24.70
 -12   6   0   12.80   13.10
  12   6   0   -2.60    8.50
  12   7   0  358.76   29.50
 -12   7   0  310.57   32.70
  12   8   0    1.40    8.40
 -12   8   0    9.00   12.40
 -12   9   0   47.00   12.70
  12   9   0   59.19   10.80
  12  10   0   81.09   12.80
 -12  10   0   48.40   11.00
 -12  11   0  340.57   30.00
  12  12   0  269.77   22.20
  12  13   0   34.70    6.00
 -12  13   0   19.90    7.50
 -13   0   0   17.40   15.60
  13   0   0    8.50    8.70
  13   1   0   -9.90    7.50
 -13  -1   0  -12.90   15.80
  13  -1   0    7.60    8.30
 -13   1   0   20.30   15.20
 -13  -2   0   -7.60   16.50
  13   2   0    0.30    8.90
 -13   2   0   10.50   14.70
  13  -2   0   -3.20    7.50
 -13  -3   0    8.40   17.50
 -13   3   0   12.70   13.90
  13  -3   0   12.50    8.00
  13   3   0   -3.10    8.40
  13   4   0  -10.80    8.40
 -13   4   0  -18.10   12.90
  13   5   0   19.30    8.90
 -13   5   0    6.40   12.70
 -13   6   0    0.60   12.10
  13   6   0   -1.70    8.30
  13   7   0   -0.50    7.50
 -13   7   0    2.80   10.60
  13   8   0   -0.90    7.30
 -13   8   0   16.40   10.90
  13   9   0    3.70    6.80
 -13   9   0    1.40    9.00
  13  10   0    1.60    6.10
  13  11   0   -0.60    5.30
 -13  11   0   12.80    7.60
 -13  12   0   -8.10    6.80
  13  12   0   -1.20    4.30
  14   0   0   46.20    8.90
 -14   0   0   51.59   15.80
  14   1   0   79.09   13.50
 -14  -1   0   74.99   16.60
 -14   1   0   50.79   16.40
  14  -1   0   59.89    9.90
 -14  -2   0   75.69   17.20
 -14   2   0   58.79   15.60
  14   2   0   78.89   13.50
  14  -2   0   81.59   13.60
  14   3   0   69.59   10.60
 -14  -3   0   59.09   18.30
 -14   3   0  101.09   16.30
 -14   4   0   29.30   12.40
  14   4   0   40.30    8.90
  14   5   0   59.49    9.20
 -14   5   0   49.99   13.30
  14   6   0   43.30    8.20
 -14   6   0   22.30   11.90
  14   7   0   37.10    8.10
 -14   7   0   35.80   11.20
  14   8   0  122.19   14.50
 -14   8   0  131.99   18.60
 -14   9   0   -5.20    7.90
  14   9   0    4.40    5.50
  14  10   0  135.99   12.90
 -14  10   0  113.09   16.20
 -14  11   0   46.80    8.90
  14  11   0   39.70    5.90
 -15   0   0  -12.80   14.80
  15   1   0   -1.90    6.00
  15  -1   0    2.10    6.40
 -15   1   0   -2.90   12.80
 -15  -1   0  -13.60   15.40
  15   2   0    7.80    6.20
 -15   2   0   -2.30   12.90
 -15  -2   0   29.50   15.70
  15   3   0    1.90    6.30
 -15   3   0  -12.40   11.60
 -15   4   0  -19.60   11.00
  15   4   0   -1.20    6.00
  15   5   0    0.50    5.70
 -15   5   0   -3.00   10.20
  15   6   0    6.10    5.30
 -15   6   0   -8.00   10.10
 -15   7   0   -1.50    9.40
  15   7   0    6.90    5.00
  15   8   0    2.10    4.20
 -15   8   0    0.40    8.20
 -15   9   0   -5.00    7.70
  15   9   0    1.80    3.60
 -16   0   0   99.49   16.90
 -16   1   0   23.70   13.20
 -16  -1   0   41.00   15.10
  16   1   0   39.30    6.90
 -16   2   0  160.68   23.50
 -16   3   0   50.99   12.50
  16   3   0   31.60    5.90
  16   4   0   30.30    5.70
  16   5   0    9.90    4.80
 -16   5   0    2.50   10.20
 -16   6   0   80.49   11.90
  16   6   0   75.19    9.70
  16   7   0  352.16   28.60
 -16   7   0  413.66   31.10
 -17   1   0   20.50   13.50
 -17   2   0   38.10   12.90
 -17   3   0   -2.60   10.70
 -17   4   0    3.50   11.50
   0   0   1   -1.70    0.50
   0   1   1   -2.00    0.70
   0   2   1 3623.14  256.17
   0   3   1   -0.30    1.60
   0   4   1 1349.27   93.19
   0   4  -1 1267.87   93.09
   0   5  -1    1.30    2.10
   0   5   1   -0.10    2.20
   0   6   1  656.83   48.40
   0   6  -1  680.43   48.40
   0   7   1    0.20    2.90
   0   7  -1   -0.70    3.20
   0   8  -1   99.09    9.60
   0   8   1   81.79    9.30
   0   9  -1    4.30    4.20
   0   9   1  -18.80   10.80
   0   9   1    1.00    4.00
   0   9  -1    2.70   12.40
   0  10   1   18.00   11.40
   0  10  -1   13.50   12.00
   0  10  -1   18.90    5.60
   0  10   1   14.50    6.00
   0  11  -1  -14.30   12.50
   0  11   1   13.10   10.70
   0  11   1    3.60   11.60
   0  11  -1    8.30   11.70
   0  11  -1    1.00    6.20
   0  11   1    7.10    6.60
   0  12  -1  339.47   29.00
   0  12   1  363.46   29.60
   0 -12   1  313.57   36.90
   0  12   1  337.47   31.40
   0  12  -1  340.67   33.20
   0  12   1  338.07   32.10
   0  13  -1  -17.70   10.00
   0  13   1   -6.60    9.50
   0  13  -1    0.30    9.70
   0  13   1  -12.20   11.30
   0  13   1    4.30   10.70
   0 -13   1    9.20   18.50
   0  14   1  125.09   22.20
   0  14   1   80.69   14.70
   0  14  -1   74.49   15.30
   0 -14   1  104.89   21.20
   0  14  -1   92.09   17.10
   0 -15   1   -3.80   16.50
   0  15  -1   16.80   17.30
   0  15   1   -0.70   10.30
   0  15  -1   -5.70   11.10
   0  15   1  -21.70   17.30
   0 -16   1   92.09   16.90
   0 -16   1   95.19   18.50
   0  16   1   48.20   11.30
   0  16  -1   53.19   11.60
   0 -16  -1   59.29   18.80
   0  17   1   11.50    8.40
   0 -17   1  -34.40   20.10
   0  17  -1    0.00    8.50
   0  18   1  220.48   20.80
   0  18  -1  249.08   21.30
   0  19   1    3.90    4.80
   0  19  -1   -1.90    5.50
   0  19  -1    3.30    5.00
   1   0   1   -2.60    0.40
  -1   0   1   -2.60    0.80
   1   1   1  149.19   10.80
  -1   1  -1  135.59   10.60
  -1   1   1  159.08   10.90
   1   2   1  161.88   11.20
  -1   2  -1  138.69   11.00
  -1   2   1  152.38   11.20
  -1   3  -1  595.54   41.00
   1   3   1  572.84   41.10
  -1   3   1  551.04   41.10
   1   4   1 2604.84  186.68
  -1   4  -1 2576.84  186.58
  -1   4   1 2720.23  186.68
   1   5   1   13.90    2.90
  -1   5  -1   10.30    2.70
   1   5  -1   19.20    3.20
  -1   5   1   13.60    2.90
   1   6   1   16.60    3.40
  -1   6  -1   10.70    3.00
  -1   6   1   12.50    3.20
   1   6  -1   15.20    3.20
   1   7   1  300.47   26.70
  -1   7  -1  379.66   26.80
  -1   7   1  377.66   27.00
   1   7  -1  366.16   26.80
   1   8   1  114.79   11.20
  -1   8  -1  122.29   10.90
  -1   8   1  114.49   11.00
   1   8  -1  121.99   11.40
  -1   9  -1   25.70    5.60
   1   9   1   27.50    5.20
   1   9   1   -1.00   11.40
  -1   9  -1   13.10   13.40
  -1   9   1   25.00   12.60
   1   9  -1   18.60   12.10
   1   9  -1   30.70    5.60
  -1   9   1   22.70    4.90
   1  10   1   -2.90   11.50
  -1  10  -1   -4.60    5.00
  -1  10  -1    3.30   12.20
   1  10   1    5.90    5.20
  -1  10   1    4.10    5.50
   1  10  -1    0.70   12.60
  -1  10   1   25.10   12.00
   1  10  -1    1.80    5.10
  -1  11  -1   25.30    7.30
  -1  11  -1   29.60   13.20
   1  11   1   25.10   11.70
  -1  11  -1   52.79   15.50
   1  11   1   47.10   13.10
   1  11   1   36.80    8.00
  -1  11   1   36.50    8.10
   1  11  -1   27.20    7.20
  -1  11   1   33.00   12.40
   1 -11   1   -6.70   31.00
   1  11  -1   32.60   13.80
  -1  11   1   23.50   11.60
   1  12   1   86.79   15.00
  -1  12  -1   83.99   15.20
   1  12   1  104.09   15.60
   1  12   1   80.89   13.50
  -1  12  -1   90.19   16.60
  -1 -12   1   87.29   22.80
   1  12  -1   96.29   15.40
  -1  12   1   66.29   14.20
  -1  12   1   87.69   14.60
  -1  12   1   73.39   11.90
   1 -12   1  143.29   22.60
   1  12  -1   97.39   14.10
   1  13   1    6.10   10.80
  -1  13  -1    8.10   11.10
  -1  13  -1  -10.10   10.40
   1  13   1   24.40   10.90
   1  13   1   -2.50   12.00
  -1 -13   1  -12.70   18.40
  -1  13   1   -5.00   10.30
  -1  13   1   16.00   11.50
   1  13  -1  -17.10    9.90
  -1  13   1   12.60   10.60
   1  13  -1   18.20   11.50
   1 -13   1   32.90   17.90
   1  14   1  757.22   59.49
  -1 -14   1  670.83   63.29
   1  14   1  834.42   60.89
  -1  14  -1  696.33   59.59
  -1  14  -1  821.22   61.19
  -1  14   1  878.01   59.89
  -1  14   1  704.93   60.59
   1  14  -1  746.73   60.09
   1  14  -1  738.53   60.59
   1 -14   1  764.32   61.89
  -1  14   1  764.82   61.09
  -1  15  -1  188.28   24.10
   1  15   1  195.08   22.80
  -1 -15   1  242.28   27.30
   1  15   1  225.78   30.80
  -1  15  -1  160.18   27.10
   1 -15  -1  215.98   26.20
  -1  15   1  184.28   31.10
   1  15  -1  213.78   31.20
   1 -15   1  196.38   24.90
   1 -15   1  216.78   25.50
   1  15  -1  184.08   23.40
  -1  16  -1   43.90   11.30
   1  16   1   61.19   10.90
  -1 -16   1   44.90   21.40
   1 -16   1   44.40   17.20
   1 -16   1   75.69   17.20
   1  16  -1   60.69   11.70
  -1  16   1   45.30   10.60
   1  17   1   -1.60    7.20
  -1 -17   1   -1.70   19.70
  -1  17  -1    8.00    8.40
  -1  17   1   -2.10    8.00
   1 -17   1   -0.40   14.20
   1  17  -1   -2.10    7.70
   1  18   1   -2.50    5.50
  -1  18  -1   12.70    6.80
   1  18   1   -5.20    5.50
   1  18  -1   13.40    6.30
  -1  18   1    5.60    6.30
   1  18  -1    2.20    6.40
   1  19   1   25.20    5.80
  -1  19  -1   15.10    5.60
  -1  19  -1   15.70    5.70
   1  19  -1   18.70    5.60
  -1  19   1   15.80    5.90
  -1  19   1   23.00    5.50
   1  19  -1   13.50    6.00
   2   0   1    0.50    1.10
  -2   0   1    0.00    1.20
  -2   0  -1   -0.20    1.00
  -2   1  -1   38.70    2.80
  -2   1   1   30.70    3.30
   2   2   1 2264.87  163.08
  -2   2  -1 2171.08  162.48
   2   2   1 2338.77  162.68
  -2   2   1 2420.86  162.78
  -2   3  -1 7761.12  521.25
   2   3   1 7624.14  521.75
   2   3   1 6887.91  521.35
  -2   3   1 7253.47  521.45
  -2   4  -1  177.58   13.00
   2   4   1  173.58   13.40
  -2   4   1  167.08   13.20
   2   5   1   48.20    5.10
  -2   5  -1   38.70    4.70
  -2   5   1   36.60    4.80
   2   6   1  421.36   31.40
  -2   6  -1  403.26   31.00
   2   6  -1  470.15   31.40
  -2   6   1  397.76   31.10
   2   7   1    7.00    3.30
  -2   7  -1    2.10    3.00
  -2   7   1    2.60    3.30
   2   7  -1    0.90    3.30
  -2   8  -1  358.56   25.80
   2   8   1  331.37   26.00
   2   8  -1  316.07   25.80
  -2   9  -1   26.70   14.80
   2   9   1   13.50    5.20
   2   9   1   10.10   11.80
  -2   9  -1    8.30    4.90
  -2   9   1    7.50    4.70
   2   9  -1   12.80    4.90
   2   9  -1   32.40   12.20
  -2   9   1   -2.70   11.90
   2  10   1  330.27   30.60
  -2  10  -1  341.07   32.60
   2  10   1  305.37   32.30
  -2  10  -1  356.96   26.30
   2  10   1  336.97   26.50
   2  10  -1  314.57   26.50
   2  10  -1  330.07   34.40
  -2  10   1  323.37   30.50
  -2  10   1  281.27   30.90
  -2  10   1  349.67   26.70
   2  11   1    7.30   10.50
   2  11   1    6.80   11.80
   2  11   1    4.20    6.50
  -2  11  -1  -20.40   14.20
  -2  11  -1    4.90    7.00
  -2  11  -1   15.40   12.70
  -2  11   1   10.20   11.40
   2  11  -1   -2.90   12.60
   2 -11   1   29.10   18.60
  -2  11   1    2.50   13.20
  -2  11   1    1.10    7.20
   2  11  -1   12.80    7.10
  -2 -12   1   42.70   21.80
   2  12   1    7.10   12.50
   2  12   1    1.10   12.00
   2  12   1    1.50    7.20
  -2  12  -1   -1.00   12.60
  -2  12  -1    2.10   13.90
  -2  12  -1   -8.70    9.20
   2  12  -1   -8.60   13.30
  -2  12   1    0.20    9.00
  -2  12   1  -15.30   10.20
   2 -12   1    8.50   17.20
   2  12  -1    1.40    7.40
  -2  12   1    8.20   11.60
  -2  13  -1  759.92   56.49
  -2 -13   1  677.23   60.69
   2  13   1  682.33   55.39
   2  13   1  767.42   56.19
  -2  13  -1  704.53   55.69
  -2  13   1  707.43   56.09
   2  13  -1  723.53   55.59
   2  13  -1  716.33   56.59
  -2  13   1  696.33   56.59
   2 -13   1  680.13   58.29
  -2  13   1  766.12   55.69
   2 -13   1  681.73   54.79
  -2  14  -1  -33.10   15.50
   2  14   1   34.70   13.90
  -2  14  -1    3.20   11.50
   2  14   1   10.20   10.60
   2 -14  -1   19.80   13.50
  -2  14   1   19.40   10.90
  -2  14   1   -1.20   13.40
   2 -14   1    9.90   12.60
   2 -14   1  -16.20   15.10
   2  14  -1    8.60   12.90
  -2  14   1   20.80   15.30
   2  14  -1   -0.30   11.60
   2  15   1   33.50   11.10
  -2  15  -1   49.60   24.00
  -2  15  -1   11.80   10.90
   2  15   1   36.60   16.30
   2 -15  -1    7.20   19.20
  -2 -15   1    7.20   29.90
   2 -15   1   24.50   15.80
   2  15  -1   39.90   18.80
   2 -15   1    5.10   15.00
  -2  15   1   24.50   10.60
  -2  15   1   36.70   20.10
   2  15  -1   16.80   11.20
  -2  16  -1  140.19   18.60
   2  16   1  114.39   16.20
  -2  16   1  102.59   16.90
   2 -16   1   97.19   22.40
   2  16  -1  106.59   17.10
   2 -16   1  155.78   21.10
   2  17   1  310.07   25.60
  -2 -17   1  268.67   34.70
  -2  17  -1  282.57   26.90
   2  17   1  295.37   25.40
  -2  17   1  287.27   26.30
   2 -17   1  328.87   32.60
   2  18   1    4.00    5.50
  -2  18  -1   -6.10    6.70
   2  18   1   -7.60    6.10
   2  18  -1   18.20    6.50
  -2  18   1   -4.70    6.10
   2  18  -1   14.30    6.40
  -2  19  -1  154.78   15.30
   2  19   1  171.38   14.70
  -2  19   1  165.98   15.00
   2  19  -1  162.38   14.70
   3   0   1   -1.30    2.50
   3   1   1 3559.44  236.08
  -3   1   1 3471.05  235.68
   3  -1   1 2965.20  235.88
  -3   2  -1   43.90    3.80
   3   2   1   42.60    5.30
   3  -2   1   46.00    5.40
  -3   2   1   34.80    4.20
   3   3   1 5191.08  353.06
  -3   3  -1 4725.93  352.36
   3   3   1 4907.31  352.66
   3  -3   1 4599.74  352.76
  -3   3   1 5516.05  352.76
   3  -4  -1   22.90    3.90
  -3   4  -1   18.30    3.50
   3   4   1   25.30    4.00
   3   4   1   30.00    4.70
   3  -4   1   33.40    4.90
  -3   4   1   29.20    3.90
  -3   5  -1  420.76   33.10
   3   5   1  482.55   33.50
   3  -5   1  468.35   33.60
  -3   5   1  450.35   33.30
   3   6   1  757.22   56.09
  -3   6  -1  760.42   55.79
  -3   6   1  783.92   55.99
   3   6  -1  795.02   56.19
   3   7   1   76.89    9.30
  -3   7  -1   89.19    8.70
   3   7  -1   85.39    9.30
  -3   7   1  101.29    9.10
   3   8   1 1911.61  151.88
  -3   8  -1 2280.17  151.88
   3   8  -1 2185.68  152.18
  -3   8   1 2137.29  151.98
  -3   9  -1  478.15   39.40
  -3   9  -1  550.04   45.20
   3   9   1  525.55   43.30
  -3   9   1  542.05   39.80
  -3   9   1  550.64   44.50
   3   9  -1  529.85   39.70
   3  10   1   -5.30   10.80
   3  10   1   -2.30   12.50
  -3  10  -1    8.00   14.20
  -3  10  -1    5.40    6.10
   3  10   1   11.50    6.30
  -3  10  -1   24.10   15.60
  -3  10   1    2.20   12.00
   3  10  -1    2.80    6.10
   3  10  -1   17.00   13.60
  -3  10   1   24.00   12.60
  -3  10   1   -6.70    5.80
  -3  11  -1   28.30   15.00
   3  11   1   44.60    8.60
   3  11   1   43.00   12.70
  -3  11  -1   65.09   15.20
  -3  11  -1   53.99    9.70
   3  11   1   47.50   13.50
   3  11  -1   50.79   15.40
   3 -11   1   42.80    9.20
  -3  11   1   37.50    9.60
  -3  11   1   44.50   12.70
  -3  11   1   34.20   12.70
   3  11  -1   35.90    8.30
  -3  12  -1   38.40   11.60
   3 -12  -1   32.00   10.20
  -3  12  -1   43.10   15.60
  -3  12  -1   32.90   13.90
   3  12   1   22.70   11.50
   3  12   1   24.30    9.00
   3 -12   1   39.70    9.90
  -3  12   1   24.70   11.30
   3  12  -1   21.30   13.30
  -3  12   1   14.40   10.30
   3  12  -1   31.30   10.50
   3 -12   1   26.20   17.00
  -3  12   1   27.00   12.50
  -3  13  -1  972.90   67.99
   3  13   1  784.72   67.29
  -3  13  -1  924.21   68.29
   3 -13  -1  730.33   66.89
   3  13   1  925.71   67.69
   3  13  -1  972.50   67.99
   3  13  -1  820.82   66.79
   3 -13   1  900.21   67.09
  -3  13   1  893.01   67.49
  -3  13   1 1015.20   67.89
  -3  13   1  805.02   68.29
   3 -13   1  847.42   68.89
  -3  14  -1   42.30   12.60
   3  14   1   60.29   13.20
  -3  14  -1   37.00   19.60
   3  14   1   54.69   15.80
  -3  14   1   48.50   17.00
  -3  14   1   50.89   14.80
   3 -14   1   68.19   14.10
   3  14  -1   40.40   12.50
   3 -14   1   44.90   15.10
   3  14  -1   38.20   15.00
  -3  14   1   37.80   11.60
   3  15   1   57.89   11.20
   3  15   1   69.59   18.40
  -3  15  -1   48.90   12.50
   3 -15   1   69.99   17.30
  -3  15   1   79.29   25.30
   3  15  -1   43.20   11.80
  -3  15   1   43.90   11.40
   3 -15   1   59.99   14.20
   3  15  -1   91.39   20.40
  -3  16  -1   10.10    9.30
   3  16   1   -5.20    7.60
   3  16   1    9.90    7.50
   3 -16   1   32.00   14.40
  -3  16   1    4.10    8.50
   3  16  -1   15.50    9.10
  -3  17  -1   36.90    9.80
   3  17   1   54.79    8.70
   3  17   1   39.20    8.80
   3  17  -1   33.90    8.60
   3 -17   1   58.69   14.30
  -3  17   1   43.30    9.20
   3  17  -1   37.50    8.60
   3  18   1    0.70    5.80
  -3  18  -1   -5.50    6.60
   3  18   1   -0.80    5.10
   3  18  -1    3.00    6.60
  -3  18   1   -1.70    6.20
   3  18  -1    0.90    5.80
   4   0   1   -0.90    3.00
   4   0  -1   -0.70    3.30
   4   1   1  314.97   21.20
   4  -1   1  243.38   20.90
   4   1  -1  275.67   21.00
   4   2   1    0.10    3.20
  -4   2   1   -0.80    2.00
   4   2  -1   -0.30    3.10
   4  -2   1   -3.60    3.00
  -4   3  -1 1622.44  105.29
   4   3   1 1413.46  105.99
   4  -3  -1 1583.04  105.59
   4  -3   1 1435.56  105.79
  -4   3   1 1358.26  105.49
   4   4   1  258.37   19.00
   4  -4  -1  242.88   19.10
  -4   4  -1  255.07   18.60
   4   4   1  280.07   19.60
   4  -4   1  222.68   19.10
  -4   4   1  241.88   18.90
   4  -5  -1   -3.00    3.80
  -4   5  -1   -2.40    2.60
   4   5   1   -1.80    2.60
   4  -5   1   -1.50    3.70
  -4   5   1    0.20    2.80
  -4   6  -1   26.80    4.30
   4   6   1   30.90    5.50
   4  -6  -1   17.70    4.90
  -4   6   1   26.20    4.60
   4  -6   1   26.30    4.90
  -4   7  -1   47.70    7.00
   4   7   1   37.80    7.00
   4  -7  -1   55.09    8.10
  -4   7   1   36.50    6.90
   4  -7   1   51.39    7.70
   4   7  -1   54.39    7.50
   4   8   1  159.58   13.40
   4  -8  -1  127.39   13.90
   4   8   1  160.78   22.10
   4  -8   1  140.09   13.70
  -4   8   1  154.98   13.70
   4   8  -1  136.59   13.40
   4  -9  -1   92.99   11.50
  -4   9  -1   80.69   18.70
  -4   9  -1   78.19   11.40
   4   9   1  117.09   19.80
   4   9   1   90.29   11.20
  -4   9   1  120.39   17.00
   4  -9   1   89.69   11.40
   4   9  -1   70.69   10.60
   4  10   1  232.88   22.80
   4  10   1  274.77   29.10
  -4  10  -1  297.07   32.40
   4 -10  -1  303.37   23.10
  -4  10  -1  294.17   23.10
  -4  10  -1  180.48   29.60
   4  10  -1  280.87   23.20
  -4  10   1  228.88   22.60
  -4  10   1  278.87   26.90
  -4  10   1  238.68   27.80
   4  10  -1  257.57   28.60
  -4  11  -1  240.68   24.50
   4  11   1  261.47   23.10
  -4  11  -1  241.88   31.20
   4  11   1  206.98   27.00
   4 -11  -1  250.27   24.70
  -4  11  -1  245.48   30.30
   4  11  -1  267.67   27.40
  -4  11   1  265.37   24.10
  -4  11   1  265.27   27.20
   4 -11   1  238.08   22.80
  -4  11   1  279.67   26.40
   4  11  -1  246.58   23.20
   4  12   1   10.90   11.10
  -4  12  -1    7.80   11.50
   4 -12  -1   15.40   11.70
   4  12   1    1.50    8.70
  -4  12  -1  -22.50   11.80
   4  12  -1    4.40    9.10
   4  12  -1    2.40   11.70
  -4  12   1    1.20   10.70
  -4  12   1   -0.80    9.90
   4 -12   1   -7.30    9.20
  -4  12   1    8.20   12.90
   4  13   1   47.80   12.30
   4  13   1   42.10   12.50
  -4  13  -1   47.70   12.50
  -4  13   1   60.49   13.30
   4 -13   1   86.49   15.60
  -4  13   1   63.99   14.80
  -4  13   1   64.19   16.20
   4  13  -1   45.00   12.90
   4  13  -1   84.79   14.30
   4 -13   1   70.49   14.80
   4  14   1  103.09   14.60
   4  14   1   97.09   15.60
  -4  14  -1   81.89   14.50
   4  14   1  147.79   24.30
   4 -14   1   96.99   16.10
   4  14  -1   74.79   16.40
  -4  14   1   97.29   15.10
  -4  14   1   37.30   22.60
  -4  14   1   98.59   16.40
   4 -14   1   72.99   17.90
   4  14  -1   97.79   15.00
   4  15   1   18.20   28.80
   4  15   1   31.60    9.60
   4  15   1   28.40    9.10
  -4  15  -1   36.00   10.90
   4  15  -1   24.30   10.30
   4 -15   1   22.70   12.50
   4  15  -1    5.10   22.80
   4  15  -1   33.60    9.80
  -4  15   1   13.50    9.60
   4  16   1  120.99   14.70
   4  16   1  106.49   15.10
  -4  16  -1   73.59   13.10
  -4  16   1  108.19   15.50
   4 -16   1   82.49   15.60
   4  16  -1  102.69   13.10
   4  16  -1  124.89   15.50
   4  17   1    1.00    6.20
  -4  17  -1    6.90    7.80
   4  17   1    4.30    6.30
   4 -17   1    5.40   12.90
   4  17  -1    1.40    7.30
  -4  17   1    7.50    7.50
   4  17  -1   -6.90    6.80
   4  18   1   12.30    6.10
   4  18   1   14.90    5.60
  -4  18  -1   21.70    6.70
   4  18  -1   -3.80    6.80
   4 -18   1   12.60   13.10
   4  18  -1   14.30    5.70
  -4  18   1    6.40    5.90
   5   0  -1   -1.60    3.80
   5   0   1   -0.80    3.40
   5  -1  -1  350.66   26.30
   5   1   1  389.46   26.60
   5   1  -1  328.67   26.30
   5  -1   1  335.17   26.40
   5  -2  -1 2195.08  153.68
   5   2   1 2179.38  154.08
   5   2  -1 2171.68  153.98
   5  -2   1 2150.78  153.88
  -5   2   1 2116.29  153.48
   5   3   1   15.40    4.40
  -5   3  -1   14.60    2.90
   5  -3  -1   20.80    4.70
  -5   3   1   22.70    3.50
   5  -3   1   10.90    4.00
   5  -4  -1    7.20    4.30
   5   4   1    4.00    3.70
   5   4   1    6.60    3.00
  -5   4  -1    4.70    2.80
  -5   4   1    0.70    2.80
   5  -4   1    0.90    3.60
   5  -5  -1 2759.22  197.18
   5   5   1 2865.81  197.38
  -5   5  -1 2533.15  196.78
   5  -5   1 2765.42  197.48
  -5   5   1 2960.50  197.28
  -5   6  -1   52.49    6.80
   5  -6  -1   35.70    6.40
   5   6   1   43.70    6.80
  -5   6   1   40.60    6.70
   5  -6   1   48.70    7.90
   5  -7  -1  123.89   13.40
  -5   7  -1  133.99   12.90
   5   7   1  140.49   12.70
   5   7  -1  144.39   12.90
  -5   7   1  122.59   12.80
   5  -7   1  165.08   13.50
   5   8   1   85.39   10.20
   5  -8  -1   64.89   11.70
  -5   8  -1   78.99   10.90
   5   8  -1   91.79   10.20
   5  -8   1   62.49   10.90
  -5   8   1   63.89   10.50
   5   9   1  370.26   36.00
   5  -9  -1  324.97   31.00
  -5   9  -1  420.36   35.40
   5   9   1  387.06   30.50
  -5   9  -1  395.26   30.50
   5   9  -1  294.27   36.90
   5   9  -1  368.76   30.20
  -5   9   1  443.16   34.80
   5  -9   1  421.76   30.60
  -5   9   1  365.16   37.00
  -5  10  -1   10.10    9.30
   5  10   1    1.90    7.40
  -5  10  -1   -7.70   18.30
   5  10   1    3.40   11.50
  -5  10  -1   -5.10   14.50
   5 -10  -1   -6.20   10.00
  -5  10   1   24.70   14.70
   5 -10   1    8.30    8.30
  -5  10   1   12.20    9.10
   5  10  -1    3.30    7.30
   5  10  -1    2.40   13.50
  -5  10   1    1.80   12.70
  -5  11  -1  182.88   30.00
   5  11   1  151.98   21.00
   5  11   1  156.18   22.40
   5  11   1  164.08   18.90
  -5  11  -1  159.98   21.00
  -5  11  -1  120.79   18.70
   5  11  -1  200.08   24.30
  -5  11   1  203.78   21.80
   5  11  -1  188.38   19.00
   5 -11   1  155.78   19.30
  -5  11   1  159.68   20.40
  -5  11   1  151.78   24.30
   5  12   1  931.51   72.99
  -5  12  -1 1069.39   74.99
   5  12   1  995.10   72.69
   5  12   1 1057.29   73.59
   5 -12   1  931.61   73.19
  -5  12   1 1023.50   74.29
  -5  12   1  918.61   74.99
   5  12  -1  962.30   73.39
  -5  12   1  829.32   72.89
   5  12  -1  996.30   73.39
   5  13   1  275.57   28.60
   5  13   1  309.87   31.00
   5  13   1  324.77   29.40
  -5  13  -1  304.17   31.00
   5  13  -1  328.37   29.10
   5  13  -1  290.47   29.80
  -5  13   1  331.17   38.70
   5 -13   1  313.57   32.50
   5  13  -1  306.97   31.60
  -5  13   1  318.57   30.20
   5 -13   1  335.37   30.30
   5  14   1  -10.90    9.60
   5  14   1   -9.50   16.60
  -5  14  -1    4.00   10.50
   5  14   1    8.90    9.50
   5  14  -1   -6.20   10.20
   5  14  -1   -6.80   14.30
  -5  14   1   13.20    9.50
   5 -14   1  -14.20   12.20
   5  14  -1    4.20    9.50
   5  15   1    6.90    8.30
   5  15   1   24.20    8.90
  -5  15  -1    6.80   10.20
   5  15  -1   10.40    8.20
  -5  15   1    9.20    9.20
   5 -15   1    2.40   11.50
   5  15  -1    0.40    9.10
   5  16   1  148.19   16.60
   5  16   1  138.19   16.70
  -5  16  -1  146.79   18.40
   5 -16   1  121.09   20.80
   5  16  -1  160.48   17.30
   5  16  -1  124.79   17.50
  -5  16   1  133.59   17.10
  -5  17  -1   47.30    9.40
   5  17   1   49.60    8.40
   5  17   1   72.49   11.40
   5  17  -1   72.09   11.60
  -5  17   1   57.89    9.50
   5 -17   1   57.29   13.10
   5  17  -1   67.79    9.50
  -5  18  -1   35.30    7.20
   5  18   1   52.69    8.80
   5  18   1   37.70    7.50
   5 -18   1   20.80   12.30
   5  18  -1   31.60    6.80
   5  18  -1   29.50    8.90
  -5  18   1   59.19   10.00
   6   0   1   -0.40    3.90
   6   0  -1   -0.50    4.30
   6   1   1  440.16   32.40
   6  -1  -1  445.76   32.30
   6  -1   1  380.76   32.10
   6   1  -1  455.05   32.40
   6   2   1  180.78   14.60
   6  -2  -1  164.08   14.40
   6  -2   1  184.88   14.60
   6   2  -1  144.19   14.20
   6  -3  -1   12.00    5.20
   6   3   1   16.20    4.80
  -6   3   1    6.20    3.40
   6  -3   1   12.90    4.30
   6  -4  -1  238.48   18.70
   6   4   1  217.88   18.40
   6   4   1  212.98   17.80
   6  -4   1  226.78   18.50
  -6   4   1  230.88   17.80
   6   5   1  213.78   17.50
   6  -5  -1  201.68   18.30
  -6   5   1  195.08   17.30
   6  -5   1  253.37   18.00
   6  -6  -1    2.90    6.20
   6   6   1    2.20    4.50
  -6   6  -1   -5.30    4.90
   6  -6   1    7.20    5.00
  -6   6   1    1.10    4.60
  -6   7  -1  164.38   15.50
   6  -7  -1  159.48   16.30
   6   7   1  149.59   14.80
  -6   7   1  172.28   15.30
   6   7  -1  158.58   14.70
   6  -7   1  164.58   15.70
   6   8   1  191.98   17.90
  -6   8  -1  201.48   19.00
   6   8   1  190.18   23.20
  -6   8   1  222.48   18.20
   6   8  -1  223.58   24.80
  -6   8   1  163.58   23.60
   6  -8   1  187.18   17.90
   6   8  -1  174.48   17.40
   6   9   1  132.59   17.60
   6   9   1   90.79   13.40
   6   9   1  132.39   19.20
  -6   9  -1  105.69   17.60
   6   9  -1   87.49   13.50
  -6   9   1  113.69   16.60
  -6   9   1   93.29   20.30
   6   9  -1  127.99   19.70
   6   9  -1  114.09   17.90
  -6   9   1  101.99   15.00
   6  -9   1  107.39   14.10
   6  10   1  136.79   19.10
   6  10   1  135.39   16.70
   6  10   1  131.39   17.60
  -6  10  -1  148.09   22.30
   6  10  -1   93.89   18.20
  -6  10   1  145.29   18.90
  -6  10   1  138.39   19.30
   6  10  -1  121.09   18.10
  -6  10   1  104.59   20.10
   6 -10   1  123.59   17.00
   6  10  -1  124.29   16.50
   6  11   1   -2.70   10.40
  -6  11  -1    6.00   11.10
   6  11   1   10.00   10.80
   6  11   1    3.80    9.60
   6  11  -1    0.80   10.30
   6  11  -1   19.30   13.50
  -6  11   1    0.50   10.90
   6  11  -1  -11.00    8.90
  -6  11   1  -21.70   12.90
   6 -11   1    1.30   10.70
  -6  11   1   14.50   15.20
   6  12   1   36.80   12.70
   6  12   1   45.70   11.60
   6  12   1   55.39   12.10
   6  12  -1   58.19   13.30
   6  12  -1   42.70   13.20
  -6  12   1   41.70   12.00
  -6  12   1   30.60   17.00
   6  12  -1   39.20   11.50
   6 -12   1    4.20   14.40
   6  13   1   42.80   14.80
   6  13   1   55.59   12.10
  -6  13  -1   64.09   13.70
   6  13   1   53.09   11.10
   6  13  -1   59.19   13.10
   6  13  -1   71.99   15.70
  -6  13   1   39.70   11.90
  -6  13   1   62.59   18.10
   6  13  -1   36.90   11.80
   6 -14  -1   30.70   16.10
   6  14   1    6.10    8.50
  -6  14  -1   13.60   10.50
   6  14   1  -24.10   17.40
   6  14   1    4.40    8.90
   6  14  -1   10.90   10.00
   6 -14   1   15.50   11.30
   6  14  -1   15.40    9.40
   6  14  -1  -10.60   14.90
  -6  14   1    9.10    9.20
   6  15   1   -9.40    7.90
  -6  15  -1   -1.10    8.70
   6  15   1  -13.90    7.10
   6 -15   1   -4.90   10.70
  -6  15   1    3.50    8.70
   6  15  -1    2.40    8.30
   6  15  -1  -15.40    8.90
   6  16   1   12.30    7.30
   6  16   1   -4.80    6.80
  -6  16  -1   10.00    8.20
   6  16  -1    9.60    8.60
  -6  16   1   13.40    7.70
   6  16  -1    1.70    7.00
   6 -16   1   -7.70    9.90
  -6  17  -1    4.50    6.40
   6  17   1    7.00    5.50
   6  17   1    6.70    7.00
  -6  17   1    8.80    6.40
   6  17  -1   -5.90    9.10
   6 -17   1   27.90   11.20
   6  17  -1   -2.10    5.90
   7   0   1    1.90    4.40
   7   0  -1   -1.10    5.20
   7   1   1  211.78   18.40
   7  -1  -1  221.98   18.80
   7  -1   1  207.08   18.30
   7   1  -1  252.07   18.80
   7  -2  -1  611.04   45.60
   7   2   1  614.54   45.80
   7   2  -1  588.84   45.50
   7  -2   1  645.84   45.70
   7   3   1  370.26   27.90
   7  -3  -1  341.37   28.00
   7  -3   1  360.56   27.90
   7   4   1  670.13   54.89
   7   4   1  771.72   55.79
   7  -4  -1  744.83   55.69
   7  -4   1  837.32   55.79
   7  -5  -1  135.09   16.80
   7   5   1  177.28   14.90
   7  -5   1  174.18   15.50
  -7   5   1  159.98   14.60
   7   6   1   42.90    7.10
   7  -6   1   53.99    8.60
  -7   6   1   61.99    9.80
   7   7   1   26.70    6.80
   7   7   1   24.20   12.20
   7   7  -1   22.40   14.30
  -7   7   1   42.30    7.90
   7  -7   1   23.20    7.80
   7   7  -1   36.70    7.30
  -7   7   1   11.30   14.70
   7   8   1  294.97   24.50
   7   8   1  247.08   30.30
   7   8   1  263.27   26.80
  -7   8  -1  325.47   33.80
   7   8  -1  263.17   27.90
  -7   8   1  248.38   29.40
   7   8  -1  270.27   24.10
   7  -8   1  289.87   24.60
  -7   8   1  284.47   24.50
   7   9   1  318.27   30.50
  -7   9  -1  297.77   31.10
   7   9   1  283.17   29.20
   7   9   1  325.27   27.00
   7  -9   1  332.97   33.00
  -7   9   1  291.17   27.60
   7   9  -1  292.87   26.40
  -7   9   1  317.77   31.10
   7   9  -1  285.57   30.30
   7  10   1   83.19   13.60
   7  10   1   47.20   11.90
  -7  10  -1   49.30   13.60
   7  10   1   68.89   12.10
   7  10  -1   57.69   12.70
  -7  10   1   50.59   12.40
   7  10  -1   75.69   12.60
   7 -10   1   61.19   13.10
   7  11   1  263.37   26.70
   7  11   1  258.97   25.80
  -7  11  -1  252.57   27.70
   7  11   1  226.68   25.40
   7  11  -1  265.17   29.50
   7  11  -1  233.38   26.40
  -7  11   1  278.97   26.90
   7  11  -1  265.57   26.30
   7  12   1  247.18   24.80
   7  12   1  238.88   25.20
  -7  12  -1  251.27   27.80
   7  12   1  258.67   29.40
  -7  12   1  269.77   25.80
   7  12  -1  248.88   26.10
   7  12  -1  257.67   29.60
   7  12  -1  266.77   28.80
   7  13   1   55.19   19.00
   7  13   1   47.80   11.10
   7  13   1   50.99   10.80
  -7  13  -1   50.79   12.40
   7  13  -1   82.49   19.20
   7  13  -1   52.29   11.60
   7  13  -1   64.59   13.40
  -7  13   1   62.99   12.60
   7 -14  -1   68.29   14.80
   7  14   1   56.69   10.10
  -7  14  -1   41.60   11.00
   7  14   1   73.49   10.70
  -7  14   1   52.29   11.20
   7 -14   1   53.49   12.30
   7  14  -1   45.20   11.60
   7  14  -1   32.70    9.60
   7 -15  -1   30.40   15.30
   7  15   1   35.50    8.90
   7  15   1   28.40    8.60
  -7  15  -1   27.10   10.10
   7 -15   1   37.80   11.30
   7  15  -1   45.80   11.10
  -7  15   1   50.89   10.20
   7  15  -1   32.90    9.40
   7  16   1    8.10    7.00
  -7  16  -1    1.10    7.40
   7  16   1    6.60    6.20
   7 -16   1   11.60    9.60
   7  16  -1    7.90    6.50
  -7  16   1    3.90    6.80
   7  17   1   39.30    6.70
   7  17   1   30.00    9.10
  -7  17  -1   69.19   11.10
  -7  17   1   62.49   10.50
   7  17  -1   50.29    7.30
   8   0   1   -4.30    4.80
   8   0  -1   -9.50    5.90
   8  -1  -1  584.34   42.70
   8   1   1  594.94   42.70
   8  -1   1  529.35   42.40
   8   1  -1  554.24   42.50
   8   2   1  861.81   62.09
   8  -2  -1  774.42   61.79
   8   2  -1  816.42   61.69
   8  -2   1  911.61   61.99
   8  -3  -1   37.10    9.30
   8   3   1   48.30    9.00
   8  -3   1   52.89    8.40
   8   4   1    9.60    5.10
   8   4   1   -4.60    5.00
   8  -4   1   19.80    6.70
   8   6   1   66.69   11.30
   8   6   1   55.79   13.70
   8   6  -1   79.69   16.40
   8   6  -1   86.69   11.90
  -8   6   1   81.89   15.80
   8  -6   1   71.79   13.10
   8   7   1    2.70    7.10
   8   7   1   16.70   11.80
  -8   7  -1   13.50   15.50
   8   7  -1   13.80    7.10
   8   7  -1   24.80   12.60
  -8   7   1   17.20   11.20
  -8   7   1   15.00   12.80
   8  -7   1   12.00    9.30
   8   8   1    3.60   10.40
  -8   8  -1   25.90   15.70
   8   8   1   16.70    9.00
   8   8   1   -6.00   15.00
  -8   8   1   -8.70   11.80
   8   8  -1    9.10   12.40
   8  -8   1   12.80   10.70
   8   8  -1    8.00    8.30
   8   9   1    9.80   10.10
   8   9   1  -16.30   13.30
   8   9   1  -13.00   10.10
  -8   9  -1  -18.50   12.30
  -8   9   1   16.90   12.70
   8   9  -1   -9.90    9.00
   8   9  -1   -2.70   10.10
   8  10   1  104.49   18.10
   8  10   1   99.19   16.20
   8  10   1  113.69   16.00
  -8  10  -1  100.39   15.90
  -8  10   1   99.39   17.70
   8  10  -1  119.09   16.30
   8  10  -1  129.09   20.20
   8  11   1   47.00   12.80
   8  11   1   54.69   12.00
   8  11   1   52.59   15.50
  -8  11  -1   58.49   14.20
   8  11  -1   50.89   14.60
  -8  11   1   61.29   13.30
   8  11  -1   47.40   12.20
   8  12   1   34.80   11.40
  -8  12  -1   29.50   12.60
   8  12   1   18.70   17.80
   8  12   1   46.30   10.90
   8  12  -1   26.60   11.60
  -8  12   1   33.80   10.60
   8  12  -1   57.59   17.80
   8  13   1  121.59   17.30
   8  13   1  146.09   16.10
  -8  13   1  147.89   19.10
   8  13  -1  154.18   19.20
   8 -14  -1   44.20   14.20
   8  14   1   50.09   10.10
  -8  14  -1   66.29   11.90
   8  14   1   54.59    9.50
   8 -14   1   48.50   11.60
   8  14  -1   35.90    9.30
  -8  14   1   58.09   11.00
  -8  15  -1   92.79   14.90
   8  15   1   78.09   12.70
   8  15   1   77.99   11.40
   8 -15  -1   94.59   16.00
   8 -15   1  100.39   16.50
   8  15  -1  105.39   14.00
  -8  15   1   76.79   13.80
   8  16   1   14.90    5.80
  -8  16  -1    1.40    7.10
  -8  16   1   22.30    6.80
   8  16  -1   13.60    6.00
   8 -16   1    9.30    9.10
  -8  17  -1   38.30    7.40
   8  17   1   33.40    5.90
  -8  17   1   46.40    7.10
   8  17  -1   38.20    6.10
   8 -17   1   68.29   11.20
   9   0   1   -2.40    5.90
   9   0  -1   -1.40    6.80
   9  -1  -1   65.19   10.50
   9   1   1   51.99    8.80
   9   1  -1   55.19   10.50
   9  -1   1   63.59   10.90
   9  -2  -1  327.57   28.00
   9   2   1  339.87   26.60
   9  -2   1  302.67   26.70
   9   3   1   18.90   11.10
   9   3   1   -3.30    6.40
   9   3   1    3.60    5.80
   9  -3   1   38.80   10.70
   9  -3   1   13.40    7.30
   9   3  -1   16.00   14.00
   9   4   1  917.71   63.79
   9   4   1  764.42   62.09
   9  -4   1  849.61   62.59
  -9   4   1  907.51   64.79
   9   4  -1  846.52   64.09
   9  -4   1  759.82   62.29
   9   5   1   -3.00    7.40
   9  -5  -1   46.80   12.80
   9   5   1   16.20   12.00
  -9   5  -1   39.40   17.30
   9  -5   1   18.10   10.00
   9   5  -1   43.50   14.50
  -9   5   1   30.50   15.30
  -9  -6   1  152.98   28.10
   9   6   1  149.59   20.30
  -9   6  -1   95.49   20.40
   9   6  -1  133.09   21.80
   9   6  -1  108.49   15.80
  -9   6   1  131.19   17.70
   9  -6   1   94.09   15.00
  -9   7  -1   -3.50   14.20
   9   7   1    8.20   11.10
   9   7   1   -5.20    9.50
  -9  -7   1   -1.00   24.30
  -9   7   1   10.90   12.00
   9   7  -1   -4.30    9.20
   9   7  -1   21.00   12.80
   9   8   1  240.58   24.10
   9   8   1  266.07   25.70
  -9   8  -1  268.27   29.50
  -9   8   1  195.98   25.70
   9   8  -1  210.78   23.90
   9   8  -1  225.08   24.20
   9   9   1   -5.80   13.20
   9   9   1   -7.10   10.00
  -9   9  -1  -11.90   13.30
  -9   9   1    9.70   10.60
   9   9  -1  -10.50   10.40
   9   9  -1   10.90   11.00
  -9  10  -1  149.39   23.20
   9  10   1  175.08   28.20
   9  10   1  182.68   20.60
   9  10   1  149.99   24.30
   9  10  -1  165.98   21.00
  -9  10   1  178.38   22.20
   9  10  -1  171.48   26.70
   9  11   1  255.77   34.80
   9  11   1  251.97   24.30
  -9  11  -1  227.98   25.20
   9  11   1  233.38   26.10
   9  11  -1  224.58   24.60
   9  11  -1  250.27   33.90
  -9  11   1  249.68   25.50
   9  12   1  -10.00   10.70
  -9  12  -1  -10.90   10.20
   9  12   1    3.20    8.50
   9  12  -1   16.30   23.80
   9  12  -1   -6.60    8.80
  -9  12   1    6.50    9.20
   9  13   1   20.30   11.70
   9  13   1   35.20    9.00
  -9  13  -1   43.60   11.20
  -9  13   1   52.49   10.90
   9  13  -1   59.49   10.40
   9  14   1   -2.10    6.80
  -9  14  -1   -7.20    8.40
   9 -14  -1  -11.10   11.50
  -9  14   1   -2.20    7.70
   9  14  -1   -1.50    7.40
   9 -14   1   -1.10    9.00
   9  15   1   23.80    6.30
   9 -15  -1   -2.30   12.60
  -9  15  -1   30.20    8.50
   9  15  -1   30.00    7.20
  -9  15   1   21.00    7.10
   9 -15   1   24.50    8.90
   9  16   1   11.90    5.10
  -9  16  -1    5.30    6.20
   9 -16   1   22.20    8.70
  -9  16   1   15.70    6.00
   9  16  -1   15.40    5.30
 -10   0   1  -23.20   15.90
  10   0   1  -13.60    7.20
  10   0   1   -4.90    9.00
  10   0  -1    0.60    8.70
  10   0  -1   11.30   12.50
  10   1   1  151.88   16.60
  10  -1  -1  163.88   20.10
  10   1   1  180.98   18.70
  10  -1  -1  161.88   24.50
 -10  -1   1  132.99   20.50
  10  -1   1  135.39   17.30
  10  -1   1  129.99   16.80
 -10   1   1  185.18   27.70
  10   1  -1  133.99   22.90
 -10  -2   1   26.20   17.10
  10   2   1   30.60    7.90
  10   2   1   19.10   11.10
  10  -2  -1    4.20   11.00
  10  -2   1   30.90    9.10
 -10   2   1   30.80   14.40
  10  -2   1   40.50   10.00
  10   2  -1   17.10   11.50
 -10  -3   1   23.80   17.90
 -10   3  -1   23.80   19.70
  10   3   1   42.70    8.90
  10  -3  -1   53.79   12.40
  10   3   1   45.80   10.40
  10  -3   1   35.00    9.50
  10  -3   1   30.50   10.20
  10   3  -1   36.80   12.50
 -10   3   1   21.00   14.10
  10  -4  -1   16.80   11.80
 -10  -4   1   39.60   20.40
  10   4   1   31.40   12.00
 -10   4  -1   46.90   18.40
  10  -4   1   24.40   11.20
  10  -4   1   46.30    9.90
 -10   4   1   41.90   15.30
  10   4  -1   50.19   13.80
  10   5   1 1207.78   95.39
 -10   5  -1 1312.97   98.59
 -10  -5   1 1254.87   98.49
  10  -5   1 1485.45   98.59
 -10   5   1 1309.17   96.49
  10   5  -1 1217.08   95.89
  10   6   1  243.08   24.00
 -10  -6   1  248.18   35.80
 -10   6  -1  204.98   30.80
  10   6  -1  216.58   24.40
 -10   6   1  238.08   27.10
  10   7   1  233.68   23.10
 -10   7  -1  237.18   28.30
 -10  -7   1  207.68   31.80
 -10   7   1  152.68   24.60
  10   7  -1  209.68   24.70
  10   7  -1  243.88   23.90
 -10   8  -1   11.40   13.40
  10   8   1  -11.40   15.30
  10   8   1    6.20    9.10
 -10  -8   1   20.30   25.80
  10   8  -1    9.00   13.70
  10   8  -1    4.40   10.70
 -10   8   1   -1.80   10.00
  10   9   1  229.98   24.20
 -10   9  -1  230.18   27.60
  10   9  -1  240.98   25.50
  10   9  -1  246.18   32.90
 -10   9   1  271.27   27.20
 -10  10  -1  138.49   20.70
  10  10   1  159.48   26.50
  10  10   1  127.69   17.80
 -10  10   1  108.99   17.90
  10  10  -1  134.09   18.80
  10  10  -1  118.29   22.60
 -10  11  -1   37.00   12.60
  10  11   1   67.39   11.30
  10  11  -1   60.99   11.90
 -10  11   1   62.79   12.80
  10  12   1   84.69   12.20
 -10  12  -1  108.59   17.80
 -10  12   1  104.79   16.50
  10  12  -1  111.79   15.40
  10  13   1   -4.30    6.70
 -10  13  -1  -14.80    8.30
 -10  13   1    1.60    7.60
  10  13  -1   -1.40    6.90
  10 -14  -1   32.10   11.00
 -10  14  -1   21.20    8.30
  10  14   1   28.10    6.70
  10  14  -1   24.30    7.00
  10 -14   1   21.90    8.40
 -10  14   1   15.60    7.70
  10  15   1   50.39    7.20
 -10  15  -1   62.69    9.50
  10 -15  -1   39.10   13.00
  10  15  -1   63.49    9.40
 -10  15   1   65.99   11.20
  10 -15   1   50.39    9.50
  11   0   1   -3.10    9.50
 -11   0   1    1.20   15.80
  11   0  -1   13.20   10.80
  11   0   1    5.70    9.60
 -11   1  -1   -6.00   19.50
  11   1   1    9.90    8.50
  11   1   1   21.90    9.20
 -11  -1   1  -16.30   18.00
  11  -1  -1    6.80    9.60
  11  -1   1    9.50    8.60
  11  -1   1    6.50   10.60
 -11   1   1   19.00   14.00
  11   1  -1    3.90    9.90
 -11   2  -1  201.88   29.00
 -11  -2   1  215.08   30.30
  11   2   1  239.28   21.70
  11   2   1  237.98   21.80
  11  -2  -1  223.18   22.60
 -11   2   1  239.58   25.50
  11  -2   1  212.08   24.50
  11  -2   1  178.28   20.90
  11   2  -1  241.98   24.50
  11  -3  -1  263.07   25.70
 -11  -3   1  257.57   33.70
 -11   3  -1  291.57   37.40
  11   3   1  293.57   25.90
  11   3  -1  306.37   26.70
  11  -3   1  275.77   24.60
  11  -3   1  284.77   28.50
 -11   3   1  300.57   31.10
 -11  -4   1   -6.40   16.50
  11   4   1    3.50    8.50
 -11   4  -1  -16.00   15.90
  11  -4  -1    4.60   10.00
  11  -4   1    8.30    8.10
  11   4  -1    4.70    9.70
 -11   4   1    5.40   13.80
  11   4  -1  -15.90   14.70
  11   5   1 1175.58   91.49
 -11  -5   1 1243.28   95.19
 -11   5  -1 1185.78   93.89
  11   5  -1 1328.37   92.29
 -11   5   1 1305.47   93.39
  11   6   1    8.30    9.70
 -11   6  -1   10.40   13.70
 -11  -6   1    1.20   17.60
 -11   6   1   14.70   11.40
  11   6  -1  -15.40   14.20
  11   6  -1    0.20   10.50
  11   7   1   32.20   10.60
 -11  -7   1   39.10   18.20
 -11   7  -1   31.90   13.80
 -11   7   1   44.30   12.40
  11   7  -1   48.70   11.40
  11   8   1   -0.10    9.40
 -11   8  -1   11.60   13.30
 -11  -8   1    9.80   21.50
  11   8  -1   34.50   20.90
  11   8  -1   -4.80    9.70
 -11   8   1   -0.60   10.60
  11   9   1  203.18   20.80
 -11   9  -1  175.88   24.30
  11   9  -1  167.48   29.40
  11   9  -1  174.98   21.30
 -11   9   1  213.18   24.00
 -11  10  -1  237.88   25.70
  11  10   1  240.58   23.00
  11  10  -1  251.47   23.80
 -11  10   1  214.98   24.10
 -11  11  -1  260.37   25.60
  11  11   1  238.28   23.00
 -11  11   1  236.68   24.80
  11  11  -1  258.37   23.80
  11  12   1   11.30    7.20
 -11  12  -1   15.00    9.60
  11  12  -1    7.10    7.30
 -11  12   1   24.70    8.20
  11  13   1   27.30    7.20
 -11  13  -1   38.50    9.60
  11  13  -1   36.40    7.70
 -11  13   1   33.00    8.30
  11  14   1   15.70    4.90
 -11  14  -1   10.10    7.30
  11 -14  -1   14.30   10.40
  11  14  -1   13.10    5.50
 -11  14   1   15.90    6.80
  11 -14   1   18.80    7.50
 -12   0   1    3.50   13.50
  12   0  -1    0.90    9.20
  12   0   1    3.40    7.80
  12   0   1   -9.50   11.10
 -12   1  -1    4.10   20.00
  12   1   1   -1.10    8.00
  12   1   1    9.00   11.10
  12  -1  -1    7.20    9.50
 -12  -1   1   11.10   13.60
  12  -1   1   17.00   12.90
  12   1  -1    2.30    8.60
  12  -1   1   21.90    9.10
 -12   2  -1  118.59   22.30
  12   2   1  126.19   17.20
  12  -2  -1  165.78   17.30
 -12  -2   1  154.88   21.30
 -12   2   1  128.19   20.60
  12   2  -1  105.19   18.50
  12  -2   1  144.49   15.40
 -12  -3   1  -14.40   15.40
 -12   3  -1  -14.90   16.10
  12  -3  -1    2.30    8.20
  12   3   1    5.60    8.20
 -12   3   1   16.00   13.20
  12   3  -1    5.30    9.10
  12  -3   1   -6.40    7.90
 -12  -4   1  273.07   28.70
  12   4   1  194.58   20.90
  12  -4  -1  203.18   20.60
 -12   4  -1  204.68   25.50
  12   4  -1  185.08   20.70
 -12   4   1  185.18   25.50
 -12   5  -1   56.09   15.90
  12   5   1   60.09   11.40
 -12  -5   1   48.70   18.20
  12   5  -1   44.20   11.40
 -12   5   1   38.40   12.60
 -12   6  -1   30.90   15.30
 -12  -6   1   17.70   17.90
  12   6   1   75.09   11.80
 -12   6   1   68.69   12.90
  12   6  -1   64.69   11.80
 -12   7  -1    1.80   13.20
  12   7   1   -6.80    7.60
 -12  -7   1   40.40   18.40
  12   7  -1   12.50    9.30
 -12   7   1   13.20   11.10
 -12  -8   1   20.20   30.40
  12   8   1   61.39   10.00
 -12   8   1   54.19   12.40
  12   9   1   73.59   13.60
 -12   9  -1  112.29   15.10
  12   9  -1  121.19   15.90
 -12   9   1  111.39   18.30
 -12  10  -1   84.99   15.00
  12  10   1  102.19   13.00
 -12  10   1  109.49   14.60
  12  10  -1  123.49   15.30
 -12  11  -1   19.30    9.10
  12  11   1   13.40    6.40
  12  11  -1   12.10    7.30
 -12  12  -1    8.40    8.70
  12  12   1   13.70    5.40
  12  12  -1   12.20    5.90
 -12  12   1   13.50    7.50
  12  13   1    2.80    4.70
 -12  13  -1    1.20    7.50
 -12  13   1   -3.00    6.20
  12  13  -1    2.00    4.70
 -13   0  -1   12.20   34.10
 -13   0   1   -0.50   12.60
  13   0  -1   -3.00    9.20
  13   0   1    8.40    8.10
 -13   1  -1   23.20   19.40
  13  -1  -1    3.20    9.20
 -13  -1   1    5.40   13.80
  13   1   1  -12.30    7.50
  13  -1   1    2.70    7.20
  13   1  -1  -16.90    8.30
 -13   1   1    0.20   12.70
  13   2   1  300.57   28.30
  13  -2  -1  327.67   28.80
 -13   2  -1  388.46   38.20
 -13  -2   1  363.06   34.70
  13  -2   1  310.87   28.10
  13   2  -1  347.07   29.40
 -13   2   1  341.67   32.80
 -13  -3   1  196.48   26.60
  13  -3  -1  164.58   19.00
  13   3   1  182.58   18.70
 -13   3  -1  189.58   23.80
 -13   3   1  181.08   22.30
  13   3  -1  129.09   19.00
  13   4   1  -16.90    7.60
 -13  -4   1  -11.60   16.00
 -13   4  -1  -13.60   15.60
  13   4  -1   -4.80    9.00
 -13   4   1    1.40   12.00
 -13   5  -1    8.90   14.40
 -13  -5   1   23.20   17.10
  13   5   1  -15.50    7.50
 -13   5   1    3.90   11.00
  13   5  -1    4.60    8.90
  13   6   1   19.90    9.10
 -13   6  -1   36.70   14.60
 -13  -6   1   37.90   15.80
  13   6  -1   44.20   10.30
 -13   6   1   42.40   12.70
  13   7   1   41.30    8.70
 -13  -7   1   38.70   16.00
 -13   7  -1   64.99   13.30
 -13   7   1   36.10   11.70
  13   7  -1   24.50    8.80
 -13   8  -1    2.20   11.50
  13   8   1   22.30    7.60
  13   8  -1    0.20    7.30
 -13   8   1   45.40   11.80
 -13   9  -1   32.30   10.70
  13   9   1   22.60    7.30
 -13   9   1   43.10   10.80
  13   9  -1   39.20    8.50
 -13  10  -1    2.20    9.00
  13  10   1   -2.10    5.80
 -13  10   1   -4.70    7.40
  13  10  -1   11.70    6.40
  13  11   1   40.80    6.40
 -13  11  -1   47.20    9.90
 -13  11   1   35.90    8.40
  13  11  -1   22.10    6.60
  13  12   1   64.39    9.90
 -13  12  -1   91.39   14.00
  13  12  -1   87.39   10.50
 -13  12   1  104.19   12.90
 -14   0  -1    2.20   32.40
  14   0  -1   10.90    7.90
  14   0   1   -5.10    6.70
 -14   0   1   13.70   13.30
 -14   1  -1   90.79   19.60
  14   1   1  115.39   14.70
  14  -1  -1   81.79   14.30
 -14  -1   1  125.99   17.30
 -14   1   1   92.99   16.40
  14  -1   1   85.09   13.60
  14   1  -1  109.59   15.50
 -14  -2   1   19.60   13.20
  14   2   1   15.80    7.50
  14  -2  -1   14.80    8.20
 -14   2  -1   14.20   16.90
  14   2  -1   20.00    8.20
 -14   2   1   33.70   12.60
  14   3   1    2.50    6.90
 -14   3  -1   18.80   15.40
 -14  -3   1    0.90   13.30
  14   3  -1    7.00    8.30
 -14   3   1    5.00   11.00
 -14   4  -1   66.29   15.90
  14   4   1   37.80    8.20
 -14  -4   1   69.29   15.40
  14   4  -1   54.49    9.50
 -14   4   1   59.09   12.60
  14   5   1   22.50    7.00
 -14  -5   1   25.60   14.30
 -14   5  -1   14.30   13.60
  14   5  -1    3.10    6.80
 -14   5   1    0.20   10.90
  14   6   1   29.20    7.00
 -14  -6   1   51.89   16.20
 -14   6  -1   20.80   12.90
 -14   6   1   14.50   10.00
  14   6  -1   22.50    8.10
  14   7   1   22.30    6.70
 -14   7  -1    6.00   12.20
 -14   7   1   26.70   10.80
  14   7  -1   10.30    7.30
 -14   8  -1    5.20    9.70
  14   8   1   11.20    5.90
  14   8  -1   10.20    6.40
 -14   8   1   16.60    9.70
 -14   9  -1   18.50   10.20
  14   9   1   51.89    8.60
 -14   9   1   57.79    9.70
  14   9  -1   37.30    7.30
 -14  10  -1   85.29   11.90
  14  10   1   79.09    9.60
 -14  10   1   69.49   10.40
  14  10  -1   76.59   10.10
  14  11   1   13.90    4.40
 -14  11  -1   18.70    8.50
 -14  11   1   26.10    7.10
  15   0  -1    0.70    6.00
 -15   0   1   -7.80   12.00
  15   0   1   -5.00    6.00
 -15   1  -1   12.50   17.00
  15  -1  -1   16.50    6.90
 -15  -1   1    8.70   12.30
  15   1   1    9.50    6.10
  15   1  -1   24.60    7.40
 -15   1   1   17.40   11.90
 -15   2  -1   13.50   16.00
 -15  -2   1   10.70   12.90
  15   2   1   17.80    6.10
  15   2  -1   11.70    6.80
 -15   2   1  -13.40   11.30
 -15   3  -1    2.60   15.10
  15   3   1   47.20    7.80
 -15  -3   1   51.79   14.00
  15   3  -1   26.60    7.20
 -15   3   1   23.20   12.10
 -15  -4   1    4.70   13.40
 -15   4  -1   11.50   13.40
  15   4   1    5.60    6.10
 -15   4   1   -8.10   10.10
  15   4  -1    0.00    6.10
 -15   5  -1   -0.90   12.20
 -15  -5   1    4.60   13.70
  15   5   1    7.80    5.50
 -15   5   1    8.60    9.60
  15   5  -1    7.10    5.90
  15   6   1   91.99   10.60
 -15   6  -1   61.19   14.00
 -15   6   1   71.29   11.70
  15   6  -1   89.09   11.50
  15   7   1   19.80    5.30
 -15   7  -1   38.80   11.00
  15   7  -1   28.20    6.20
 -15   7   1   32.20    9.80
  15   8   1    1.20    4.20
  15   8  -1    4.90    4.70
 -15   8   1    3.60    7.30
 -15   9  -1   11.00    9.00
  15   9   1   11.40    4.00
 -15   9   1   -8.50    6.90
  15   9  -1   11.60    4.50
 -16   0   1   -3.70   10.50
 -16  -1   1   22.00   12.20
  16   1  -1   22.30    5.90
 -16   1   1    6.10   10.50
  16   2   1    6.80    4.90
 -16  -2   1   15.90   12.40
 -16   2  -1  -13.00   14.80
 -16   2   1    3.50   10.00
  16   2  -1    5.80    5.10
  16   3   1    6.20    4.50
 -16  -3   1   -2.10   13.70
 -16   3   1   12.70   10.30
  16   3  -1    4.60    5.20
 -16   4  -1    0.20   13.50
 -16  -4   1   23.90   14.30
  16   4   1    1.10    4.20
  16   4  -1   -6.90    4.70
 -16   4   1   15.00    9.00
 -16   5  -1   35.70   13.20
  16   5   1   62.79    8.30
  16   5  -1   51.49    9.00
 -16   5   1   58.59   11.20
  16   6   1    6.10    4.10
 -16   6  -1   16.10   10.20
 -16   6   1   -4.90    8.20
  16   6  -1    1.60    4.50
 -16   7  -1    5.70   10.50
  16   7   1   18.70    4.00
  16   7  -1   13.30    4.60
 -16   7   1   19.30    7.50
 -17   0   1    1.40   10.90
 -17  -1   1    2.00   12.40
 -17   1   1   15.20   10.70
 -17  -2   1    8.30   13.70
 -17   2   1   27.90    9.90
 -17   3   1   -5.20    8.70
 -17   4   1    7.90    9.10
  17   4  -1   12.00    4.10
   0   0   2 1306.57   92.59
   0   1   2   -1.00    1.10
   0   2   2 1130.99   80.39
   0   3   2    0.50    1.70
   0   4   2 1223.48   87.29
   0   5   2   -0.10    2.10
   0   5  -2   -3.00    2.00
   0   6   2 1011.10   81.59
   0   6  -2 1264.47   81.69
   0   7   2   -0.90    3.10
   0   7  -2    4.00    2.90
   0   8   2  195.08   16.10
   0   8  -2  192.08   16.10
   0   9   2    0.80    4.10
   0   9  -2   -0.20   12.70
   0   9  -2    0.60    4.20
   0   9   2    4.90   10.60
   0  10   2  261.97   23.70
   0  10  -2  325.67   24.20
   0  10   2  295.67   28.30
   0  11  -2    8.60   15.00
   0  11  -2    6.40    6.50
   0  11   2    0.90   11.60
   0 -11   2  -10.70   17.70
   0  11   2  -11.00    9.90
   0  11   2    3.20    6.70
   0  12  -2   79.99   16.50
   0  12   2   55.59   12.40
   0  12   2   53.59   13.30
   0 -12   2   52.79   16.80
   0  12   2   76.69   12.20
   0  12  -2   59.29   10.90
   0  13  -2  -20.40   10.60
   0  13   2    2.40   11.40
   0  13   2   -5.30    9.70
   0 -13   2    6.00   15.00
   0  13   2    3.60   11.00
   0  13  -2   -0.80   11.60
   0  14   2  133.09   23.40
   0  14  -2  146.49   24.20
   0  14   2  136.49   19.50
   0 -14   2  145.69   20.70
   0  14  -2  126.39   22.70
   0  14   2  115.09   20.00
   0  15   2   -2.20   17.90
   0  15  -2   33.40   12.80
   0  15   2   11.30   10.50
   0 -15   2    9.40   14.50
   0  15  -2   -8.30   19.10
   0 -16   2 1358.06  103.59
   0  16  -2 1395.36  103.09
   0 -16   2 1407.36  103.69
   0  16   2 1420.36  102.19
   0  17  -2   14.30    9.20
   0 -17   2  -35.20   18.40
   0  17   2   -3.20    7.20
   0 -17   2   28.10   13.30
   0  18   2  176.98   17.20
   0 -18   2  158.28   20.70
   0  18  -2  188.58   18.60
   0  18   2  202.98   17.40
   0  19   2   -1.10    4.90
   0  19  -2   -0.30    5.10
   0  19  -2   -8.10    5.40
   0  19   2   -7.40    4.90
   1   0   2 2465.25  175.78
  -1   0   2 2507.15  175.98
   1   1   2 2488.85  173.58
  -1   1   2 2394.36  173.78
   1   2   2 1071.89   71.69
  -1   2   2  938.41   71.69
   1   3   2 4066.49  295.97
   1   3   2 4187.68  295.77
  -1   3   2 4291.07  295.87
  -1   4  -2  623.54   44.90
   1   4   2  684.23   45.10
  -1   4   2  565.44   45.00
  -1   5  -2 3157.98  249.08
   1   5   2 3734.73  249.48
  -1   5   2 3666.93  249.48
  -1   6  -2  707.13   49.60
   1   6   2  653.63   49.70
  -1   6   2  777.62   49.90
   1   6  -2  602.54   49.60
  -1   7  -2   75.69    7.30
   1   7   2   61.89    7.30
  -1   7   2   67.29    7.50
   1   7  -2   61.19    7.40
  -1   8  -2  545.15   41.30
   1   8   2  582.54   41.70
   1   8  -2  575.74   41.60
  -1   8   2  539.65   41.60
  -1   9  -2  122.79   22.60
   1   9   2  142.79   20.30
  -1   9  -2  135.69   13.70
  -1   9   2  176.38   14.10
   1   9  -2  169.28   14.30
  -1   9   2  133.89   19.70
   1  10   2   29.30   11.90
  -1  10  -2   48.90    7.60
  -1  10  -2   65.19   14.30
   1  10   2   37.70    7.00
   1  10   2   39.60   14.70
  -1  10   2   67.99   15.30
  -1  10   2   45.80    7.70
   1  10  -2   35.70    7.10
  -1  10   2   49.20   12.90
   1  11   2  465.35   37.30
   1  11   2  471.55   39.80
  -1  11  -2  442.06   37.00
  -1 -11   2  472.55   45.60
  -1  11  -2  461.45   41.90
   1  11   2  527.85   40.60
  -1  11   2  507.15   40.50
   1  11  -2  486.75   37.40
  -1  11   2  490.85   39.70
   1 -11   2  470.15   42.20
   1  11  -2  420.16   41.00
  -1  11   2  490.65   37.40
  -1  12  -2   22.00    9.70
   1  12   2   20.80   11.90
   1  12   2    8.00   10.50
  -1 -12   2   51.39   17.60
  -1  12  -2   33.60   14.50
   1  12   2   26.20    8.90
   1  12  -2   24.00   13.30
  -1  12   2   29.90   10.00
   1 -12   2   63.19   15.80
  -1  12   2   22.60   11.80
  -1  12   2   12.70   11.00
   1  12  -2   17.20    8.90
  -1 -13   2   50.99   16.80
   1  13   2   22.50   13.20
  -1  13  -2   58.69   13.20
  -1  13  -2   50.69   14.10
   1  13   2   29.90   11.60
   1  13   2   26.20   12.80
  -1  13   2   33.90   11.40
   1  13  -2   60.99   12.20
  -1  13   2   66.69   13.60
   1 -13   2   56.29   14.40
   1  13  -2   51.09   13.70
  -1  13   2   60.29   14.20
   1  14   2   25.30   13.30
  -1  14  -2   -5.10   11.90
  -1 -14   2  -10.30   15.10
   1  14   2   22.60   10.70
  -1  14  -2  -15.80   15.00
   1  14   2   -4.80   13.30
  -1  14   2  -10.20   13.30
   1 -14   2   27.70   10.60
  -1  14   2   14.00   10.10
   1  14  -2    2.90   14.70
  -1  14   2  -10.90   11.30
   1 -14   2   15.40   13.20
   1  14  -2   11.70   12.00
   1  15   2  163.18   21.30
  -1  15  -2  205.98   29.20
  -1  15  -2  194.88   24.10
   1  15   2  194.98   25.70
  -1 -15   2  198.78   27.70
   1  15  -2  187.58   23.20
   1  15  -2  175.18   31.60
   1 -15   2  182.48   26.10
  -1  15   2  175.98   29.50
   1 -15   2  186.68   22.80
  -1  15   2  144.49   21.40
  -1 -16   2  517.85   43.00
   1  16   2  465.55   39.40
  -1 -16   2  536.65   43.80
  -1  16  -2  491.85   40.90
   1 -16   2  450.95   42.10
   1 -16   2  436.46   43.40
  -1  16   2  507.55   39.60
   1  16  -2  518.45   40.80
  -1 -17   2   57.89   18.90
   1  17   2   15.40    7.50
  -1  17  -2   26.50    9.30
  -1 -17   2   17.60   14.80
   1  17   2   10.40    7.40
  -1  17   2   16.80    8.10
   1 -17   2   10.40   11.60
   1  17  -2   25.30    9.10
  -1 -18   2   50.69   14.60
  -1  18  -2   23.90    7.80
   1  18   2    8.90    5.80
   1  18   2   14.70    6.60
  -1  18   2   18.40    6.40
   1  18  -2   22.60    7.00
   1 -18   2    0.90   12.40
  -1  18   2    9.10    5.90
  -1  19  -2   13.80    5.90
   1  19   2   32.70    5.90
   1  19   2   28.90    5.60
  -1  19  -2   20.40    5.60
   1  19  -2   14.70    5.60
  -1  19   2   26.90    6.10
  -1  19   2   27.70    5.50
   1  19  -2   22.30    6.50
   2   0   2 2071.29  148.29
  -2   0   2 2126.69  148.69
   2   1   2 4576.54  327.27
   2   1   2 4962.80  327.87
   2  -1   2 4365.66  327.67
   2   2   2  797.82   53.49
  -2   2  -2  761.72   53.09
   2   2   2  714.13   53.79
   2  -2   2  798.22   53.89
  -2   2   2  672.33   53.49
   2   3   2 1589.54  106.69
   2   3   2 1656.53  107.19
  -2   3  -2 1496.25  106.39
   2  -3   2 1431.06  106.89
  -2   3   2 1337.87  106.69
   2   4   2  259.47   17.70
  -2   4  -2  215.18   16.70
   2   4   2  208.68   16.90
  -2   4   2  223.68   17.00
  -2   5  -2   53.89    5.20
   2   5   2   52.49    5.70
  -2   5   2   44.20    5.60
   2   6   2  214.48   16.60
  -2   6  -2  220.98   16.30
  -2   6   2  194.48   16.50
   2   7   2  299.77   23.30
  -2   7  -2  299.57   22.90
  -2   7   2  283.27   23.10
   2   7  -2  326.07   23.40
  -2   8  -2  824.72   58.79
  -2   8   2  844.02   59.19
   2   8  -2  759.92   59.09
   2   9   2  174.48   23.90
  -2   9  -2  149.88   26.60
   2   9   2  199.38   16.60
  -2   9  -2  208.38   16.80
  -2   9   2  205.08   23.60
   2   9  -2  179.18   16.70
  -2   9   2  208.78   17.10
   2  10   2   18.40    6.10
   2  10   2   16.20   13.60
  -2  10  -2   16.00    6.00
   2  10   2    6.00   11.30
  -2  10  -2   29.70   15.10
   2  10  -2   25.60   15.30
  -2  10   2   19.80   12.40
  -2  10   2   27.80   13.70
  -2  10   2   15.00    6.60
   2  11   2   91.69   13.20
   2  11   2   90.19   16.30
   2  11   2  119.09   19.40
  -2 -11   2  128.19   22.60
  -2  11  -2  107.79   18.30
  -2  11  -2  103.29   14.20
   2 -11   2   97.59   17.60
  -2  11   2  130.49   14.40
  -2  11   2  105.19   15.70
  -2  11   2  130.59   17.30
   2  11  -2   91.19   13.80
   2  11  -2   75.89   17.70
   2  12   2   83.39   13.80
  -2  12  -2   78.39   12.70
  -2  12  -2   59.79   15.40
   2  12   2   69.79   14.40
  -2 -12   2   70.59   19.30
   2  12   2   87.29   15.30
   2  12  -2   86.59   17.10
  -2  12   2   94.29   14.30
  -2  12   2   84.39   14.50
  -2  12   2   87.39   15.40
   2  12  -2   77.39   14.30
   2 -12   2   76.89   16.70
  -2  13  -2  332.57   32.60
   2  13   2  373.36   32.10
   2  13   2  362.36   34.70
   2  13   2  301.77   31.50
  -2 -13   2  342.37   35.30
  -2  13  -2  371.96   34.10
  -2  13   2  347.07   31.70
   2  13  -2  283.37   32.20
  -2  13   2  329.37   31.60
  -2  13   2  398.46   33.80
   2  13  -2  356.46   31.80
   2 -13   2  416.26   30.90
   2 -13   2  368.16   34.80
  -2  14  -2  490.75   47.10
   2 -14  -2  464.85   52.29
   2  14   2  508.75   44.40
  -2  14  -2  517.95   43.80
  -2 -14   2  581.54   46.20
   2  14   2  414.36   42.00
   2  14  -2  544.75   43.20
  -2  14   2  519.05   44.30
   2  14  -2  546.05   44.80
  -2  14   2  425.46   41.40
   2 -14   2  560.84   43.30
   2 -14   2  586.04   42.80
  -2  14   2  498.25   43.30
  -2 -15   2  224.08   30.20
   2  15   2  239.38   31.10
  -2  15  -2  273.57   25.40
   2  15   2  195.58   23.20
  -2  15   2  234.38   23.30
  -2  15   2  250.07   26.00
   2  15  -2  183.78   32.60
   2 -15   2  205.48   26.70
  -2  15   2  192.08   27.50
   2  15  -2  222.28   25.50
  -2 -16   2    5.20   16.20
  -2  16  -2   11.60   10.50
   2  16   2   13.30    7.80
   2  16   2    6.00    8.10
   2 -16   2    3.80   12.20
  -2  16   2    0.10    8.50
   2  16  -2  -12.90    8.90
   2 -16   2    9.40   17.80
  -2  17  -2   69.49   11.40
   2  17   2   55.89    9.40
   2  17   2   51.79    9.30
  -2 -17   2   77.29   18.50
  -2 -17   2   94.29   16.60
   2  17  -2   67.59   11.00
  -2  17   2   46.40    9.40
   2 -17   2   72.59   13.10
   2  18   2   22.20    6.20
   2  18   2   24.70    6.60
  -2  18  -2    9.60    7.70
  -2  18   2   27.50    6.80
  -2  18   2   19.70    6.60
   2  18  -2   22.60    6.80
   2 -18   2   14.80   11.60
   2  18  -2   26.40    7.40
   3   0   2   96.99    7.50
   3   0   2  106.79    8.90
   3   1   2 3973.30  259.97
   3   1   2 3610.54  260.47
   3  -1   2 3831.02  260.47
  -3   1   2 3296.17  260.17
  -3   2  -2 8271.57  538.15
   3   2   2 7436.96  538.55
   3   2   2 7602.94  539.05
  -3   2   2 6901.11  538.75
   3  -2   2 7909.61  539.05
   3   3   2 1652.93  126.69
  -3   3  -2 1730.73  125.89
   3   3   2 1747.63  126.29
  -3   3   2 1843.82  126.49
   3  -3   2 1918.81  126.69
   3   4   2  168.68   12.70
  -3   4  -2  151.58   12.10
   3   4   2  171.58   13.50
   3  -4   2  159.18   13.00
  -3   4   2  152.38   12.70
   3   5   2  998.40   72.29
  -3   5  -2 1093.89   71.99
   3   5   2 1018.50   72.69
   3  -5   2  917.41   72.39
   3   6   2   20.20    4.00
  -3   6  -2   14.80    3.40
   3  -6   2   18.70    4.30
  -3   6   2   14.40    3.80
  -3   7  -2 2024.00  139.69
   3   7   2 1711.33  139.89
   3   7  -2 1864.91  140.09
  -3   7   2 2093.49  140.09
   3  -7   2 2114.39  140.29
   3   8   2   75.19    8.50
   3   8   2   52.79   14.10
  -3   8  -2   63.49    7.90
   3  -8   2   59.79    8.50
  -3   8   2   47.30    8.20
   3   8  -2   69.89    8.50
   3   9   2  172.78   14.90
  -3   9  -2  146.59   14.60
  -3   9  -2  180.28   27.90
   3   9   2  130.19   22.40
   3  -9   2  149.09   15.00
   3   9  -2  182.28   15.00
  -3   9   2  139.69   21.40
  -3   9   2  156.58   14.90
  -3  10  -2  126.69   21.60
  -3  10  -2  167.78   15.80
   3  10   2  135.19   23.30
  -3  10  -2  171.48   26.50
   3  10   2  135.19   15.50
   3  10   2  150.18   20.80
   3  10  -2  180.48   24.50
  -3  10   2  172.08   23.10
  -3  10   2  183.58   16.40
   3  10  -2  168.28   15.80
  -3  10   2  163.38   21.80
   3 -10   2  142.19   15.50
   3  11   2   35.30   12.20
  -3  11  -2   46.60   15.70
   3  11   2   39.50   12.30
  -3  11  -2   44.50    9.80
   3  11   2   39.30    9.40
  -3 -11   2   67.79   17.90
   3 -11   2   26.00    8.90
  -3  11   2   53.19    9.60
   3  11  -2   40.90    9.00
  -3  11   2   31.60   11.50
  -3  11   2   45.80   13.60
   3  11  -2   62.89   15.80
  -3  12  -2  276.67   30.20
  -3  12  -2  373.56   34.00
  -3 -12   2  309.67   36.30
   3  12   2  299.87   30.30
   3 -12  -2  338.67   29.60
   3  12   2  313.67   32.80
   3  12   2  327.67   29.30
  -3  12   2  368.96   29.40
   3 -12   2  328.57   31.20
  -3  12   2  303.27   30.90
   3  12  -2  296.07   29.00
   3 -12   2  381.66   28.90
   3  12  -2  368.86   32.00
  -3  12   2  330.07   30.80
  -3  13  -2   19.90   15.20
   3  13   2   -2.10   11.30
  -3  13  -2   27.20   13.20
  -3 -13   2   -2.40   15.60
   3  13   2   10.10   10.40
  -3  13   2    3.60   11.60
   3  13  -2   13.60   11.50
   3 -13   2    2.30    9.90
  -3  13   2   11.80   12.30
   3  13  -2    6.90   12.70
  -3  13   2   -3.20    9.50
   3 -13   2    3.80   12.70
   3  14   2   -3.20    9.70
  -3 -14   2   21.20   17.00
   3  14   2    6.30   14.20
  -3  14  -2   11.00   11.00
  -3  14   2  -11.40   11.90
  -3  14   2   16.70    9.80
   3 -14   2   -1.60   12.30
   3 -14   2   19.70   13.10
   3  14  -2   15.70   11.70
  -3  14   2   -2.70   17.00
   3  14  -2  -12.00   13.50
   3  15   2   29.90    9.80
  -3 -15   2   12.20   16.10
   3  15   2   41.90   18.60
   3  15   2    3.80    8.30
  -3  15  -2   23.00   11.10
  -3  15   2    9.90    9.00
  -3  15   2   15.40   12.50
   3  15  -2   12.60   10.50
   3 -15   2    3.20   14.10
  -3  15   2   48.60   28.60
   3 -15   2   19.90   12.70
   3  15  -2    2.30   18.10
   3  16   2   32.90    9.10
  -3 -16   2   77.49   17.10
   3  16   2   26.80    8.20
  -3  16  -2   46.20   11.00
   3 -16   2   25.60   21.90
  -3  16   2   25.70    8.90
   3 -16   2   42.60   12.90
   3  16  -2   34.20    9.60
   3  17   2   18.10    7.20
   3  17   2   14.70    6.80
  -3  17  -2    9.30    8.30
  -3 -17   2   26.60   21.60
  -3 -17   2  -16.20   15.70
   3  17  -2   -2.70    7.70
  -3  17   2    7.30    7.70
   3 -17   2   36.80   11.10
   3  17  -2   11.30    7.10
   3  18   2   44.40    6.90
   3  18   2   41.40    7.20
  -3  18  -2   46.10    8.50
   3 -18   2   48.30   11.00
  -3  18   2   29.80    7.60
  -3  18   2   44.10    7.60
   3  18  -2   23.10    7.80
   3  18  -2   45.70    7.80
   4   0   2   23.20    2.80
   4   0   2   29.70    4.80
   4   1   2 4547.75  322.47
  -4   1   2 4361.96  322.87
   4  -1   2 4783.62  323.27
   4   2   2    0.60    2.00
   4   2   2    3.10    3.30
   4  -2   2    0.90    3.10
  -4   2   2   -1.70    2.20
  -4   3  -2 3738.23  250.77
   4   3   2 3544.95  251.87
   4   3   2 3474.65  251.27
  -4   3   2 3793.52  251.47
   4  -3   2 3194.38  251.57
   4   4   2   93.49    8.20
   4   4   2   84.89    9.30
  -4   4  -2   83.49    7.80
   4  -4   2   98.79    9.20
  -4   4   2  103.99    8.60
   4   5   2    5.80    3.70
   4   5   2    5.90    3.00
  -4   5  -2    0.70    2.90
   4  -5  -2    8.90    4.80
   4  -5   2    5.90    3.80
  -4   5   2    6.30    3.30
  -4   6  -2    2.10    3.30
   4  -6  -2    9.00    5.00
   4   6   2    0.70    3.40
   4  -6   2    5.70    4.20
  -4   6   2   -4.20    3.40
   4  -7  -2  504.45   41.00
   4   7   2  522.05   40.90
  -4   7  -2  561.44   40.60
   4  -7   2  561.64   41.30
  -4   7   2  616.74   41.20
   4  -8  -2    9.30    6.40
   4   8   2   10.30    4.50
  -4   8  -2    6.90    5.10
   4   8   2   39.90   14.40
  -4   8   2   10.60    4.80
   4   8  -2    6.80    4.60
   4  -8   2   10.50    5.40
  -4   8   2   28.10   12.10
  -4   9  -2  487.35   49.20
   4   9   2  512.45   44.20
   4   9   2  525.95   40.00
  -4   9  -2  503.35   39.70
  -4   9   2  571.54   40.10
  -4   9   2  519.55   44.10
   4   9  -2  524.05   40.00
   4  -9   2  482.95   40.00
  -4   9   2  608.44   46.20
   4  10   2  368.76   36.00
   4 -10  -2  430.36   33.70
  -4  10  -2  409.36   41.90
  -4 -10   2  452.25   42.50
   4  10   2  425.96   32.90
  -4  10  -2  383.66   32.60
   4  10   2  377.66   35.50
  -4  10   2  426.96   36.30
  -4  10   2  404.56   33.00
   4  10  -2  447.66   39.80
   4 -10   2  401.96   32.80
  -4  10   2  422.86   35.40
   4  11   2  233.88   26.00
  -4 -11   2  235.88   28.70
   4  11   2  194.78   21.00
   4  11   2  201.78   24.60
  -4  11  -2  226.68   29.70
  -4  11  -2  257.27   23.60
   4  11  -2  226.58   28.10
   4 -11   2  255.87   21.60
  -4  11   2  183.88   21.80
   4  11  -2  205.08   21.20
  -4  11   2  198.58   24.40
  -4  11   2  207.48   24.90
  -4 -12   2   24.60   18.60
   4  12   2   -2.80    9.40
  -4  12  -2    8.70   12.70
   4  12   2  -11.20    9.50
  -4  12  -2  -26.60   22.80
  -4  12   2    6.40    9.40
   4  12  -2    4.40   11.10
   4  12  -2   -6.30    9.20
  -4  12   2   11.50   11.50
   4 -12   2   -0.50    9.30
  -4  12   2   14.90   11.10
   4  13   2    8.20    8.70
  -4 -13   2   -0.70   18.00
   4  13   2   -5.60   11.00
   4  13   2    5.50   10.30
  -4  13  -2    6.50   12.50
   4 -13   2   17.50   12.50
   4  13  -2   -8.30   10.90
   4  13  -2   -1.60   12.20
  -4  13   2   17.60   14.80
   4 -13   2    3.90   12.40
  -4  13   2   13.90   10.70
  -4  13   2    4.50   11.70
   4  14   2   47.80   16.10
  -4 -14   2   57.59   19.00
   4  14   2   28.60   10.20
   4  14   2   39.20   10.90
  -4  14  -2   36.50   12.60
  -4  14   2   18.80   12.30
  -4  14   2   34.60   20.00
   4  14  -2   39.20   12.60
   4  14  -2   54.69   16.40
  -4  14   2   31.10   11.20
   4 -14   2   46.10   15.50
   4 -14   2   56.59   13.30
   4  15   2   24.20    9.10
  -4  15  -2   15.10   10.00
   4  15   2   15.90    8.50
  -4 -15   2   -3.10   16.10
   4  15  -2   -1.60    9.80
  -4  15   2    8.10    8.70
   4 -15   2   13.30   11.50
   4 -15   2   31.90   18.70
   4  16   2    6.40    7.20
  -4 -16   2  -15.60   16.80
   4  16   2    2.20    7.30
  -4  16  -2    5.00    9.10
   4  16  -2   -6.50    7.30
   4  16  -2   -2.60    8.50
   4 -16   2  -11.50   10.20
  -4  16   2   13.40    7.60
  -4  17  -2   57.99   10.80
   4  17   2   74.29   11.30
   4  17   2   77.49   11.40
   4  17  -2   56.99    9.80
   4  17  -2   52.69    9.90
  -4  17   2   81.79   12.40
   4 -17   2   81.89   12.70
  -4  18  -2   25.20    7.30
   4  18   2   19.60    6.10
   4  18   2   20.80    6.10
   4 -18   2   17.50   10.00
   4  18  -2   26.10    8.10
  -4  18   2   23.50    6.80
   4  18  -2   33.40    6.50
  -4  18   2   33.00    6.80
   5   0  -2  170.88   13.60
   5   0   2  147.79   13.40
   5   1   2   27.70    3.90
   5   1   2   33.30    5.50
   5   1  -2   34.10    6.10
   5  -1   2   29.60    5.00
   5   2   2  121.69   10.30
   5   2   2  129.99   11.40
   5  -2   2  126.19   11.40
  -5   2   2  135.09   10.70
   5   3   2  246.98   20.90
   5   3   2  263.27   20.00
   5  -3   2  287.37   20.80
  -5   3   2  268.27   20.30
   5  -4  -2  938.61   65.99
   5   4   2  984.00   66.29
   5   4   2  979.70   65.59
  -5   4  -2  866.01   64.79
  -5   4   2  847.22   65.59
   5  -4   2  850.91   65.89
   5  -5  -2    4.30    5.90
   5   5   2   -1.80    3.60
   5   5   2   -1.80    3.30
  -5   5  -2   -5.40    3.30
   5  -5   2    9.30    4.50
  -5   5   2    1.80    3.40
   5  -6  -2   34.10   10.00
  -5   6  -2   45.40    7.10
   5   6   2   38.00    6.20
  -5   6   2   39.00    6.20
   5  -6   2   35.10    6.20
   5   7   2  309.77   21.90
  -5   7  -2  251.87   21.60
  -5   7   2  265.07   21.90
   5  -7   2  252.87   22.00
  -5   8  -2   -0.70    6.40
   5   8   2   27.30   15.00
   5   8   2   -6.30    4.90
  -5   8   2   27.90   13.80
   5  -8   2    6.50    5.90
   5   8  -2   -4.50    4.50
  -5   8   2    2.40    5.50
  -5   9  -2   80.59   14.20
   5   9   2   71.79   13.80
  -5   9  -2   86.79   18.30
   5   9   2   84.69   11.70
   5   9   2   74.69   15.80
   5   9  -2  137.29   22.20
   5   9  -2   68.99   11.10
  -5   9   2   65.39   15.40
   5  -9   2   70.49   12.20
  -5   9   2   71.69   12.20
  -5   9   2   65.79   14.40
   5  10   2    5.20   10.90
  -5  10  -2   -9.20   15.00
   5  10   2   11.40    7.30
  -5 -10   2  -20.80   19.00
   5  10   2    8.60   12.20
   5 -10   2    2.30    7.50
  -5  10   2   17.20   11.80
  -5  10   2    7.60    8.20
   5  10  -2   12.40   13.70
   5  10  -2   -8.00    6.60
  -5  10   2   19.20   13.00
  -5  11  -2  320.17   34.50
   5  11   2  364.96   29.60
   5  11   2  348.47   31.00
   5  11   2  350.56   30.30
  -5 -11   2  299.17   36.40
  -5  11   2  310.97   30.70
   5  11  -2  319.17   31.90
  -5  11   2  357.66   30.90
   5  11  -2  333.57   29.20
  -5  11   2  309.17   32.70
  -5  12  -2   12.30   12.00
   5  12   2   -0.30   10.10
   5  12   2  -12.00    9.70
   5  12   2  -14.70    9.50
  -5 -12   2   -2.80   17.70
  -5  12   2   -4.60   12.70
  -5  12   2   18.90   10.40
  -5  12   2    9.20   13.00
   5  12  -2    9.80   10.90
   5 -12   2    0.00   11.50
   5  12  -2   13.80   10.00
   5  13   2   46.50   14.50
  -5  13  -2   53.09   13.60
   5  13   2   88.39   12.80
   5  13   2   63.79   12.00
  -5 -13   2   91.69   20.10
   5  13  -2   31.60   12.30
  -5  13   2   74.19   13.20
   5  13  -2   80.99   16.20
  -5  13   2   55.79   14.90
   5 -13   2   59.39   14.40
   5 -13   2   75.19   15.70
  -5  13   2   44.30   19.30
  -5 -14   2   23.20   17.30
   5  14   2   -3.50    8.90
   5  14   2   45.40   16.70
  -5  14  -2    9.00   11.20
   5  14   2   -1.70    9.00
   5  14  -2   -1.30   10.60
  -5  14   2   -8.70    8.50
   5 -14   2    3.50   16.60
   5  14  -2   25.20   17.00
   5 -14   2  -12.90   10.80
   5  14  -2   -7.80    9.50
  -5  14   2   -9.00   12.80
   5  15   2   -7.60    7.70
   5  15   2    2.90    7.80
  -5  15  -2    5.10    9.30
  -5 -15   2   -6.50   16.80
   5 -15   2    5.50   10.00
   5  15  -2  -14.60    9.30
   5  15  -2    4.30    8.20
  -5  15   2   -4.10    8.30
   5  16   2   78.19   12.40
   5  16   2   63.69    9.30
  -5 -16   2   87.79   17.20
  -5  16  -2   65.89   12.00
   5 -16   2   68.99   12.20
   5  16  -2   82.29   14.00
  -5  16   2   49.20   10.20
   5  16  -2   57.19   10.90
  -5  17  -2   42.60    8.90
   5  17   2   23.90    7.10
   5  17   2   44.90    7.70
   5  17  -2   41.20    8.10
   5  17  -2   46.40    9.40
  -5  17   2   36.90    7.90
   5  18   2   70.49   11.00
  -5  18  -2   71.19   12.10
   5  18   2   70.79   10.00
  -5  18   2   77.79   11.30
  -5  18   2   79.49   10.30
   5  18  -2   71.59   10.60
   5 -18   2  107.49   16.80
   6   0   2 3037.60  232.18
   6   0  -2 3497.55  231.88
   6  -1  -2   37.70    6.60
   6   1   2   30.00    5.70
   6   1  -2   25.90    5.30
   6  -1   2   31.70    5.30
   6   2   2  565.24   39.80
   6   2   2  548.95   38.70
   6  -2  -2  553.74   39.60
   6  -2   2  463.65   39.40
   6   3   2  101.69   10.50
   6   3   2  101.69    9.10
   6  -3   2   96.49   10.30
  -6   3   2   94.79    9.40
   6   4   2  557.74   40.10
   6   4   2  515.65   40.90
   6  -4   2  568.24   40.80
  -6   4   2  540.35   40.20
   6   5   2  473.75   35.70
   6   5   2  463.55   35.10
  -6   5   2  467.35   35.20
   6  -5   2  477.05   35.50
   6   6   2    3.30    4.60
   6  -6   2   -3.80    4.90
  -6   6   2    0.90    4.70
   6   7   2  223.78   18.30
   6  -7   2  170.48   18.50
  -6   7   2  238.98   18.50
   6   8   2    5.90   11.60
   6   8   2    6.00    6.20
   6   8   2   -9.90   11.90
  -6   8   2   -9.80   10.90
   6  -8   2    2.90    5.90
  -6   8   2    9.70   15.90
  -6   8   2    0.00    6.20
   6   8  -2   13.10   13.80
   6   8  -2    3.90    6.00
  -6  -9   2  281.47   40.20
   6   9   2  319.47   29.40
   6   9   2  319.87   29.00
  -6   9  -2  298.07   33.10
   6   9   2  296.67   26.50
   6   9  -2  278.47   32.40
   6  -9   2  318.87   26.80
   6   9  -2  339.47   26.70
  -6   9   2  281.27   33.10
  -6   9   2  319.77   27.20
  -6   9   2  354.46   29.90
   6  10   2  487.85   43.30
  -6  10  -2  455.15   45.30
   6  10   2  538.95   42.70
   6  10   2  585.24   44.20
  -6  10   2  606.24   43.60
  -6  10   2  539.55   46.10
  -6  10   2  538.85   43.60
   6  10  -2  467.35   45.50
   6  10  -2  524.95   42.50
   6 -10   2  620.44   42.90
   6  11   2   19.70   10.70
   6  11   2    2.40   10.60
  -6  11  -2   19.90   12.40
  -6 -11   2   40.70   20.20
   6  11   2   19.50   11.00
  -6  11   2   14.60   12.80
   6  11  -2    5.40   10.50
  -6  11   2   14.10   13.60
   6 -11   2    9.30    9.90
   6  11  -2   -5.80   14.50
  -6  11   2   17.00   10.50
   6  11  -2   22.00   10.80
  -6  12  -2  469.85   41.20
  -6 -12   2  486.85   46.30
   6  12   2  455.25   39.20
   6  12   2  438.76   39.40
   6  12   2  509.45   41.20
  -6  12   2  498.25   44.20
   6  12  -2  525.15   41.90
   6  12  -2  458.15   41.00
   6 -12   2  419.46   41.00
   6  12  -2  542.65   40.90
  -6  12   2  479.35   40.20
  -6  12   2  466.35   42.20
  -6 -13   2  105.69   21.80
  -6  13  -2  116.39   19.70
   6  13   2   81.89   18.40
   6  13   2  115.89   17.10
   6  13   2  119.29   17.30
   6  13  -2  145.49   19.40
   6  13  -2  167.88   25.70
   6 -13   2  148.69   27.50
  -6  13   2  140.79   23.50
  -6  13   2  108.79   17.90
   6  13  -2  144.39   22.70
  -6 -14   2    6.70   16.20
  -6  14  -2    2.30   10.00
   6  14   2   -0.20    8.20
   6  14   2   30.00   21.70
   6  14   2    6.30    8.30
   6  14  -2   -7.30   11.00
   6  14  -2   15.90    9.30
  -6  14   2  -15.60   15.10
   6  14  -2   15.50   18.40
   6 -14   2   -1.30   10.00
  -6  14   2   -3.40    8.50
  -6  15  -2   35.40   10.70
   6  15   2   39.90    8.40
   6  15   2   21.20    8.10
  -6 -15   2   55.19   17.70
   6 -15   2   21.70   10.40
  -6  15   2   31.20    9.30
   6  15  -2   50.19   10.20
   6  15  -2   35.40   11.20
  -6  16  -2   45.40    9.80
   6  16   2   55.59    8.70
   6  16   2   52.59    8.60
   6 -16   2   44.70   10.50
   6  16  -2   77.19   11.80
  -6  16   2   55.29    9.20
   6  16  -2   43.10    9.00
   6  17   2    2.40    5.30
   6  17   2    0.10    5.90
  -6  17  -2    9.00    7.20
   6  17  -2    3.10    6.10
   6 -17   2   -1.10    8.80
  -6  17   2   -7.70    5.80
   7   0  -2 1149.48   86.89
   7   0   2 1263.17   87.49
   7  -1  -2   -4.80    6.20
   7   1   2    1.70    4.70
   7   1   2   -2.60    3.40
   7  -1   2   -0.80    4.10
   7   2   2   18.70    5.40
   7  -2   2   24.70    5.80
   7   3   2  395.26   31.30
   7  -3   2  411.06   31.10
   7   4   2   66.79    8.90
   7  -4   2   58.89    9.10
   7   5   2   67.99    8.70
   7   5   2   64.29    8.80
   7  -5   2   53.69    9.90
  -7   5   2   53.99    8.90
   7   6   2   52.39    8.80
   7  -6   2   29.70    7.70
  -7   6   2   45.70    7.90
   7   7   2   12.80    6.30
   7   7   2   24.00   11.50
   7  -7   2    5.10    6.80
   7   7  -2   -7.40   14.90
  -7   7   2   15.70   12.20
  -7   7   2   -6.10    6.40
  -7  -8   2   87.69   20.40
  -7   8  -2  113.09   20.50
   7   8   2   70.69   14.40
   7   8   2   76.99   11.50
   7   8   2   79.69   14.70
   7   8  -2   50.89   15.10
   7  -8   2   94.49   13.60
   7   8  -2   72.39   12.50
  -7   8   2   60.59   14.90
  -7   8   2  108.29   13.40
  -7   9  -2   13.00   16.00
   7   9   2    0.40   11.00
   7   9   2    8.80    8.50
  -7  -9   2    3.40   18.30
   7   9   2    0.40   10.90
  -7   9   2   -2.80    9.70
   7   9  -2    3.40    7.80
   7  -9   2   16.60    8.40
   7   9  -2    0.00   11.70
  -7   9   2  -13.70   21.00
  -7  10  -2   79.19   16.80
  -7 -10   2   80.29   20.30
   7  10   2   52.99   11.80
   7  10   2   73.39   12.90
   7  10   2   80.99   13.20
   7  10  -2   62.79   11.80
  -7  10   2   60.79   13.10
   7  10  -2   65.99   13.20
   7 -10   2   64.69   13.10
  -7  10   2   88.49   18.50
  -7  10   2   94.59   15.00
   7  11   2  110.79   15.60
   7  11   2   73.39   13.30
  -7 -11   2  121.59   18.90
  -7  11  -2   70.29   16.00
   7  11   2   65.59   12.50
  -7  11   2   92.09   16.10
  -7  11   2  114.59   19.30
   7 -11   2   62.19   15.80
   7  11  -2   89.99   15.10
  -7 -12   2  193.88   29.20
  -7  12  -2  158.78   23.70
   7  12   2  137.59   18.40
   7  12   2  135.19   18.10
   7  12   2  135.09   21.10
   7  12  -2  126.49   17.50
   7  12  -2  132.39   24.70
   7 -12   2  155.08   26.10
  -7  12   2  127.89   21.40
  -7  12   2  114.99   18.90
   7  13   2   45.60   10.60
   7  13   2   59.89   11.30
   7  13   2   88.39   20.30
  -7 -13   2   56.69   17.90
  -7  13  -2   69.69   14.60
  -7  13   2    8.10   16.70
  -7  13   2   55.29   12.30
   7  13  -2   48.70   12.30
   7  13  -2   96.39   19.80
   7  14   2  102.29   14.70
  -7 -14   2  134.29   19.90
  -7  14  -2   61.69   12.40
   7  14   2   87.29   14.50
   7 -14   2   67.99   12.80
  -7  14   2   79.19   12.40
   7  14  -2   96.79   15.50
  -7  15  -2   13.50    9.30
   7  15   2   22.50    7.40
   7  15   2    7.00    7.60
  -7 -15   2   17.60   26.20
  -7  15   2   -0.40    8.00
   7  15  -2    9.30    8.30
   7 -15   2   -8.20    8.50
  -7  16  -2   16.50    8.10
   7  16   2   29.70    6.80
   7  16   2   33.80    7.40
  -7  16   2   25.70    7.20
   7  16  -2   24.00    7.20
   7 -16   2   16.40    9.10
   7  17   2   45.40    8.20
  -7  17  -2   52.29    8.60
   7  17   2   60.29    8.60
   7  17  -2   48.80    7.40
  -7  17   2   42.30    7.60
   7 -17   2   61.59    9.90
   8   0  -2   32.80    6.90
   8   0   2   25.00    6.60
   8   1   2  112.89   13.40
   8  -1  -2  165.38   15.20
   8  -1   2  130.79   13.50
   8   2   2   89.09   11.60
   8  -2   2  106.19   11.70
   8   3   2  286.37   24.10
   8  -3   2  303.37   24.20
   8   4   2 2720.33  192.68
   8  -4   2 2661.93  192.38
   8   5   2  198.58   20.90
   8   5   2  193.38   16.90
   8  -5   2  146.39   16.90
   8   6   2   70.89   13.90
   8  -6   2   49.10    9.30
   8   6  -2   66.49   15.30
  -8   6   2   68.39   15.30
   8   7   2   -0.30   10.20
  -8  -7   2   -5.70   17.50
  -8   7  -2   10.00   17.30
   8   7   2   -4.10    8.00
   8   7   2   -6.20   13.00
   8  -7   2   -2.30    8.10
  -8   7   2   12.80    8.70
   8   7  -2   19.70   13.50
   8   7  -2   21.10    7.70
  -8   7   2   -8.20   12.20
  -8  -8   2   49.10   20.50
  -8   8  -2   76.19   18.30
   8   8   2   59.69   11.20
   8   8   2   69.59   13.20
   8   8   2   27.20   13.90
   8   8  -2   51.79   15.00
  -8   8   2   56.69   13.60
   8  -8   2   48.80   11.30
  -8   8   2   68.89   12.10
   8   8  -2   62.39   11.20
   8   9   2   -3.90   11.90
   8   9   2    4.90   10.10
  -8  -9   2    1.70   17.80
  -8   9  -2   13.00   15.00
   8   9   2   17.30   10.90
   8   9  -2   -4.80    9.50
   8   9  -2    6.30   12.20
  -8   9   2   25.70   11.70
   8  -9   2   -0.30   10.00
   8  10   2  470.65   39.60
  -8  10  -2  500.95   42.30
   8  10   2  445.16   38.60
  -8 -10   2  384.76   44.60
   8  10   2  506.15   40.80
   8  10  -2  505.95   40.00
  -8  10   2  432.16   39.50
   8  10  -2  479.55   40.50
   8 -10   2  507.45   40.40
   8  11   2  -12.40    9.90
   8  11   2   -6.80    9.40
  -8  11  -2    0.80   12.70
  -8 -11   2    8.40   18.70
   8  11   2  -23.80   14.40
  -8  11   2  -15.20    8.90
   8  11  -2    7.40   11.10
   8  11  -2   16.50   14.00
  -8  12  -2    3.00   12.50
  -8 -12   2   13.60   18.20
   8  12   2    7.70    9.50
   8  12   2  -12.90   18.80
   8  12   2   -7.80    8.60
   8  12  -2   13.10   10.80
   8  12  -2  -35.10   16.70
  -8  12   2    3.60    9.80
  -8  13  -2   11.60   10.90
   8  13   2   26.00    9.20
   8  13   2   33.70    9.00
  -8 -13   2   37.20   16.50
   8  13  -2   52.39   10.80
  -8  13   2   42.00   10.50
   8  14   2   10.50    7.20
   8  14   2   28.80    8.00
  -8 -14   2   40.60   15.60
  -8  14  -2   -5.10    9.30
   8 -14   2    8.70    9.30
  -8  14   2    9.90    8.30
   8  14  -2   15.70    8.20
   8  15   2   60.19    8.80
  -8  15  -2   50.39   10.30
   8  15   2   56.49    9.00
  -8  15   2   44.10    9.20
   8 -15   2   68.29   10.70
   8  15  -2   66.59   10.10
   8  16   2   18.60    7.50
  -8  16  -2    5.90    7.20
   8  16   2   19.10    5.60
   8  16  -2    9.90    6.00
  -8  16   2   15.10    6.30
   8 -16   2   23.40    8.00
   9   0   2  314.67   26.10
   9   1   2  282.67   24.80
   9  -1   2  313.27   25.20
   9   2   2 1659.93  118.19
   9   2   2 1456.75  116.99
   9  -2   2 1629.74  117.89
   9  -2   2 1733.53  117.29
   9   3   2  117.19   13.10
   9   3   2  118.09   19.00
   9  -3   2   93.09   13.80
   9  -3   2  113.59   14.00
  -9   3   2  118.29   20.40
   9   3  -2  151.78   23.10
   9   4   2   42.30    8.10
   9   4   2   44.10   13.10
   9   4  -2   21.70   13.80
   9  -4   2   26.20    8.90
   9  -4   2   33.50    9.70
  -9   4   2   63.29   14.20
   9   5   2   -4.50    8.20
  -9  -5   2   36.40   20.60
   9   5   2   18.20   10.00
  -9   5  -2   -1.90   23.60
   9  -5  -2   16.00   15.40
   9  -5   2   -8.80    8.00
  -9   5   2    2.60   12.30
   9   5  -2  -17.10   12.70
   9   6   2   77.69   15.10
   9   6   2   58.99   12.30
  -9   6  -2   93.49   22.50
  -9  -6   2   83.79   19.60
   9  -6   2   90.69   15.50
   9   6  -2   89.99   16.10
  -9   6   2   72.89   14.60
  -9   7  -2  320.47   35.20
   9   7   2  311.47   32.80
  -9  -7   2  308.87   35.40
   9   7   2  346.27   30.40
   9   7  -2  332.27   29.20
  -9   7   2  362.76   31.80
   9  -7   2  372.26   30.80
   9   7  -2  302.27   31.00
   9   8   2   35.30   13.40
   9   8   2    0.40   12.40
  -9  -8   2    6.60   16.50
  -9   8  -2   31.00   15.90
   9   8   2   35.10   10.80
  -9   8   2   32.10   11.90
   9  -8   2   22.10   12.20
   9   8  -2   34.40   12.30
   9   8  -2   26.00   11.60
   9   9   2   30.10   14.20
  -9   9  -2   31.10   13.70
  -9  -9   2    2.10   17.40
   9   9   2   41.80   10.70
   9   9   2   25.40   11.90
  -9   9   2   34.50   11.80
   9   9  -2   29.70   12.60
   9   9  -2   24.80   10.90
  -9  10  -2   57.19   14.60
   9  10   2   93.39   13.50
  -9 -10   2   96.79   19.50
   9  10   2   74.39   12.80
   9  10   2   70.39   19.40
  -9  10   2   67.19   13.10
   9  10  -2   85.99   14.80
   9  10  -2  100.99   16.60
   9  11   2   -4.80    8.70
  -9 -11   2   19.60   16.20
  -9  11  -2   14.40   12.10
   9  11   2  -18.50   19.90
   9  11   2   10.30   10.40
   9  11  -2  -10.30   17.20
   9  11  -2    6.50   10.50
  -9  11   2   -2.30   10.00
   9  12   2   69.99   11.30
  -9  12  -2   49.10   13.10
  -9 -12   2   71.69   16.80
   9  12   2   59.29   10.50
   9  12  -2   66.39   12.40
  -9  12   2   67.09   12.10
  -9  13  -2    5.00   10.50
   9  13   2    7.90    9.00
  -9 -13   2   48.50   16.90
   9  13   2    2.80    7.00
  -9  13   2    1.90    8.00
   9  13  -2   -0.50    7.80
   9  14   2   24.90    8.80
   9  14   2   22.50    7.20
  -9  14  -2   20.90    9.30
   9  14  -2   16.80    7.60
   9 -14   2   32.80    8.90
  -9  14   2   20.20    8.60
  -9  15  -2   26.50    8.40
   9  15   2   19.10    5.90
  -9  15   2    9.70    6.60
   9 -15   2   20.30    8.20
   9  15  -2   18.20    6.70
  -9  16  -2    9.80    7.40
   9  16   2   18.80    4.90
   9 -16   2   14.80    7.70
   9  16  -2   15.90    5.30
  -9  16   2   21.00    6.00
  10   0   2  206.98   21.10
 -10   0   2  233.78   27.30
  10   0   2  261.87   23.40
  10   0  -2  225.28   25.30
  10   1   2   -7.10   10.10
  10   1   2    8.20    7.80
  10  -1  -2   10.80   12.60
  10   1  -2  -13.30   12.20
  10  -1   2    7.70    7.90
  10  -1   2  -11.50    8.90
  10  -2  -2   93.69   16.20
  10   2   2  119.09   15.80
  10   2   2   76.69   12.90
 -10  -2   2   56.59   16.70
  10  -2   2   92.89   14.20
  10  -2   2   92.39   14.30
 -10   2   2   73.09   15.30
  10   2  -2   85.19   15.40
  10   3   2  573.04   44.50
  10   3   2  637.44   44.30
  10  -3  -2  479.55   45.10
 -10  -3   2  503.95   48.60
 -10   3   2  578.64   46.40
  10  -3   2  579.14   43.10
  10  -3   2  556.24   43.90
  10   3  -2  551.14   46.50
 -10   4  -2   12.00   22.90
 -10  -4   2   -2.80   15.20
  10  -4  -2   10.70   11.20
  10   4   2   -3.10    6.50
  10   4   2    7.90    8.60
  10  -4   2  -11.50    8.80
  10   4  -2    1.30   12.00
 -10   4   2   -6.70   11.80
  10   5   2    7.10   10.10
 -10   5  -2    9.90   20.90
 -10  -5   2   16.90   17.00
  10  -5   2   -6.60   10.20
 -10   5   2   -0.70   12.40
  10   5  -2    6.30   11.10
  10   6   2  113.89   18.30
 -10   6  -2  205.38   31.00
 -10  -6   2  144.19   25.50
  10  -6   2  143.59   21.40
  10   6  -2  122.19   20.60
 -10   6   2  143.29   19.90
 -10  -7   2   31.80   18.40
 -10   7  -2   33.50   16.50
  10   7   2   34.80    9.80
  10   7  -2   28.90   12.30
 -10   7   2   32.50   12.40
  10   7  -2   37.30   12.50
 -10  -8   2   -0.50   17.50
 -10   8  -2   18.90   15.90
  10   8   2    2.30    9.40
  10   8  -2   19.60   10.60
 -10   8   2  -13.60    9.60
  10   8  -2    0.20   13.30
 -10   9  -2  130.99   23.40
  10   9   2  130.69   17.60
 -10  -9   2  123.69   21.80
  10   9   2  105.69   16.80
  10   9  -2  135.99   18.50
 -10   9   2  164.58   21.10
  10   9  -2  177.58   27.40
  10  10   2   -7.70   11.20
 -10  10  -2   -1.30   12.40
  10  10   2   -6.30    8.10
 -10 -10   2  -16.90   16.20
  10  10  -2    9.70   19.70
 -10  10   2  -18.50    9.20
  10  10  -2    4.60    9.90
 -10 -11   2  757.22   61.09
  10  11   2  764.72   56.39
 -10  11  -2  723.83   58.49
  10  11   2  738.73   56.59
  10  11  -2  732.03   57.39
  10  12   2   89.49   13.90
 -10 -12   2   92.49   19.80
 -10  12  -2   97.99   14.90
  10  12  -2   96.39   15.70
 -10  12   2   90.79   15.70
 -10  13  -2    3.90    9.50
  10  13   2    5.60    6.80
 -10  13   2   15.20    8.30
  10  13  -2   19.60    7.80
 -10  14  -2   -5.10    7.70
  10  14   2   -5.80    5.50
  10  14  -2    6.70    6.10
 -10  14   2   -2.20    6.40
  10 -14   2    6.20    7.00
  10  15   2    2.60    4.70
 -10  15  -2   13.00    7.60
  10 -15   2   -6.30    6.50
 -10  15   2   -2.80    5.80
  10  15  -2   -0.50    5.00
  11   0  -2  608.74   49.00
  11   0   2  673.83   48.30
  11   0   2  603.54   46.70
 -11   0   2  555.74   49.40
  11   1   2   37.60    9.60
  11   1   2   41.30   10.20
 -11  -1   2   21.40   13.90
  11  -1  -2   21.50   12.20
  11  -1   2   45.70   10.20
  11  -1   2   60.89   10.60
 -11   1   2   43.30   14.40
  11   1  -2   17.60   11.40
 -11  -2   2   25.00   13.00
  11   2   2   13.90    9.70
  11  -2  -2   27.10   12.00
  11   2   2    8.00    8.20
  11  -2   2   31.70   10.00
 -11   2   2    2.30   11.40
  11   2  -2   17.80   11.40
  11  -2   2   13.70    8.40
  11   3   2   12.50    9.40
 -11  -3   2   -0.20   14.50
  11  -3  -2    2.40   11.80
  11   3   2    5.30    7.90
  11   3  -2   23.10   11.30
  11  -3   2   -3.70    7.50
 -11   3   2   13.80   11.60
  11  -3   2    8.80   10.30
  11  -4  -2  321.47   29.50
 -11   4  -2  289.37   40.50
  11   4   2  383.96   29.50
 -11  -4   2  371.46   34.60
  11  -4   2  302.37   31.60
  11   4  -2  384.06   30.40
 -11   4   2  277.67   30.40
 -11  -5   2   22.30   13.90
 -11   5  -2    2.90   17.40
  11   5   2   27.90    9.40
  11   5  -2   14.30   14.10
 -11   5   2   -0.40   11.50
  11   5  -2   16.90   11.40
  11  -5   2   47.90   19.20
 -11   6  -2   48.50   17.80
 -11  -6   2   32.30   14.40
  11   6   2   15.80    8.40
  11   6  -2    3.20   14.90
  11   6  -2   10.80   10.30
 -11   6   2   16.30   12.30
 -11   7  -2  330.27   36.20
  11   7   2  337.97   29.20
 -11  -7   2  340.97   36.00
 -11   7   2  333.67   30.80
  11   7  -2  341.57   31.20
  11   7  -2  324.17   36.20
 -11  -8   2   12.40   16.00
  11   8   2    7.50    8.50
 -11   8  -2   -2.40   14.80
  11   8  -2   -0.10    9.30
 -11   8   2   -5.10    9.70
  11   8  -2   -7.50   18.90
 -11  -9   2  237.08   32.20
 -11   9  -2  240.18   28.40
  11   9   2  231.48   23.80
  11   9  -2  344.87   41.00
  11   9  -2  233.58   25.20
 -11   9   2  286.47   27.00
 -11  10  -2   12.50   11.60
  11  10   2   14.60    8.00
 -11 -10   2  -18.10   15.40
  11  10  -2    9.10    9.00
 -11  10   2   20.60    9.80
 -11 -11   2   21.60   15.60
 -11  11  -2   -2.10   10.60
  11  11   2   -1.50    6.70
 -11  11   2    0.60    8.30
  11  11  -2    6.80    8.30
 -11  12  -2   45.50   11.80
  11  12   2   43.70    8.30
 -11 -12   2   49.70   18.40
 -11  12   2   44.10    9.40
  11  12  -2   51.49    9.90
 -11  13  -2   11.70    9.20
  11  13   2   11.70    5.10
 -11  13   2    8.20    7.00
  11  13  -2   -5.60    6.20
  11  14   2   25.70    5.60
 -11  14  -2   33.90    8.60
  11  14  -2   29.70    6.40
 -11  14   2   27.40    7.10
  11 -14   2   34.40    7.20
 -12   0   2   59.29   13.60
  12   0   2   20.90   11.80
  12   0  -2   39.60   12.10
  12   0   2   49.20    9.40
 -12  -1   2  336.27   31.70
  12   1   2  293.07   28.60
  12   1   2  351.86   27.00
  12  -1  -2  305.27   27.70
  12  -1   2  349.47   26.60
  12  -1   2  270.97   29.60
 -12   1   2  259.37   29.80
  12   1  -2  289.37   28.50
  12   2   2  144.29   15.80
  12  -2  -2  130.99   18.90
 -12  -2   2  128.29   20.50
  12   2   2   92.09   17.80
  12   2  -2  126.89   18.60
 -12   2   2  145.79   20.90
  12  -2   2   81.59   14.30
  12  -2   2   96.79   17.20
  12   3   2   -1.70    8.30
  12  -3  -2  -10.80    9.50
 -12  -3   2   10.90   12.70
  12   3  -2  -15.50   10.10
 -12   3   2   13.90   11.50
  12  -3   2    5.90   16.30
  12  -3   2   -5.30    7.40
 -12   4  -2  284.77   36.00
  12   4   2  230.28   24.10
  12  -4  -2  280.77   26.20
 -12  -4   2  297.97   29.20
  12   4  -2  253.47   26.40
 -12   4   2  267.67   26.90
 -12   5  -2  -20.40   17.30
  12   5   2   34.20    9.10
 -12  -5   2   13.70   13.80
 -12   5   2   12.40   11.10
  12   5  -2    5.50    9.10
  12   6   2   47.70   10.80
 -12   6  -2   88.09   18.20
 -12  -6   2   67.09   15.60
 -12   6   2   77.89   13.70
  12   6  -2   91.39   15.60
 -12  -7   2   11.00   14.30
 -12   7  -2   21.90   15.90
  12   7   2   28.20    9.10
  12   7  -2   23.10   10.30
 -12   7   2   18.70   10.70
 -12   8  -2  216.08   27.00
 -12  -8   2  142.59   21.30
  12   8   2  188.48   19.30
 -12   8   2  189.88   21.80
  12   8  -2  229.28   21.40
  12   9   2  -10.60    6.40
 -12  -9   2  -20.60   13.40
 -12   9  -2   -6.10   11.10
 -12   9   2   -1.90    9.80
  12   9  -2    3.60    8.60
 -12 -10   2  -18.70   14.30
 -12  10  -2   13.60   10.90
  12  10   2    1.10    6.00
 -12  10   2   15.60    8.50
  12  10  -2   11.10    8.20
 -12  11  -2   44.70   11.20
 -12 -11   2   65.69   16.20
  12  11   2   51.99    8.10
 -12  11   2   65.99   10.80
  12  11  -2   42.90    8.90
 -12  12  -2  118.89   17.70
  12  12   2  115.69   12.70
  12  12  -2  130.49   13.80
 -12  12   2  100.89   14.70
  12  13   2   58.19    8.90
 -12  13  -2   54.29   10.60
 -12  13   2   77.09   11.40
  12  13  -2   70.89    9.20
 -13   0   2  344.57   32.20
  13   0   2  369.66   28.50
  13   0   2  316.57   33.50
  13   0  -2  307.37   29.50
  13   1   2  217.88   20.30
  13  -1  -2  210.58   22.00
 -13  -1   2  199.18   24.50
 -13   1   2  170.38   24.50
  13   1  -2  195.08   20.70
  13   2   2    8.60    7.80
  13  -2  -2   16.60    8.80
 -13  -2   2   10.30   11.70
 -13   2   2   38.80   12.60
  13  -2   2   15.50    8.20
  13   2  -2   26.10    9.80
  13  -3  -2  354.46   32.80
 -13   3  -2  407.56   53.99
 -13  -3   2  423.36   36.50
  13   3   2  419.96   32.20
  13   3  -2  407.56   33.50
 -13   3   2  330.27   35.10
 -13   4  -2  -28.30   18.00
  13   4   2   14.70    7.70
 -13  -4   2    5.70   13.80
 -13   4   2    1.30   10.60
  13   4  -2    1.40    8.80
 -13   5  -2   20.80   16.60
  13   5   2    8.90    7.60
 -13  -5   2    1.90   12.90
 -13   5   2   13.60   11.10
  13   5  -2   27.90    9.80
 -13   6  -2   14.00   15.50
  13   6   2   23.00    7.90
 -13  -6   2   23.80   12.70
  13   6  -2   25.60    9.40
 -13   6   2   32.40   11.40
  13   7   2    2.20    6.70
 -13  -7   2   -5.60   12.30
 -13   7  -2   18.20   14.70
 -13   7   2  -16.40    9.30
  13   7  -2    4.80    8.20
  13   8   2   30.70    7.60
 -13  -8   2   76.19   15.30
 -13   8  -2   56.39   14.10
 -13   8   2   68.09   12.00
  13   8  -2   41.40    9.30
 -13  -9   2   35.60   13.90
 -13   9  -2   22.90   11.80
  13   9   2    8.30    6.30
  13   9  -2   25.30    7.50
 -13   9   2   21.20    9.50
 -13 -10   2   11.20   13.80
  13  10   2    0.60    5.30
 -13  10  -2   12.60   10.60
 -13  10   2    4.70    7.80
  13  10  -2   12.30    6.30
  13  11   2   62.39    9.30
 -13  11  -2   63.39   11.40
  13  11  -2   44.50    7.60
 -13  11   2   48.70    8.70
  13  12   2   48.00    7.40
 -13  12   2   38.60    7.70
  13  12  -2   27.40    6.00
 -14   0   2   51.89   13.30
  14   0   2   31.70    7.50
  14   1   2   15.20    6.80
  14  -1  -2    2.70    7.30
 -14  -1   2    9.20   10.90
 -14   1   2   -1.70   10.90
  14   1  -2    0.30    8.00
  14  -1   2   -2.60    6.60
  14   2   2   39.90    8.10
 -14  -2   2   27.40   12.20
 -14   2   2   15.60   12.00
  14   2  -2   27.20    8.70
  14   3   2   75.29   11.80
 -14  -3   2   61.89   13.40
  14   3  -2   48.90   10.00
 -14   3   2   47.00   13.10
  14   4   2  266.47   24.50
 -14  -4   2  333.77   30.00
 -14   4  -2  246.28   34.80
  14   4  -2  309.47   26.40
 -14   4   2  316.27   28.60
 -14  -5   2   14.70   11.80
 -14   5  -2   52.09   17.00
  14   5   2   27.50    7.10
  14   5  -2   42.00    9.30
 -14   5   2   40.10   11.00
 -14  -6   2  153.68   21.70
  14   6   2   95.99   13.00
 -14   6  -2  112.09   19.10
 -14   6   2  129.79   17.70
  14   6  -2  109.59   14.70
  14   7   2   42.10    7.70
 -14   7  -2   30.90   12.60
 -14  -7   2   31.50   12.90
  14   7  -2   36.40    8.80
 -14   7   2   43.70   10.70
 -14   8  -2  156.28   21.70
 -14  -8   2  158.58   25.00
  14   8   2  160.88   14.80
  14   8  -2  123.09   16.00
 -14   8   2  155.98   18.70
  14   9   2   32.10    6.00
 -14   9  -2   15.90   11.00
 -14  -9   2   39.90   14.00
  14   9  -2   26.60    6.60
 -14   9   2   26.00    7.80
 -14  10  -2   -0.10    9.90
  14  10   2   -0.20    4.00
 -14  10   2    2.30    6.80
  14  10  -2    7.10    5.00
  14  11   2   -0.90    3.60
 -14  11  -2   -4.80    9.60
 -14  11   2   -2.20    6.00
  14  11  -2    0.30    4.40
  15   0  -2  321.97   27.80
 -15   0   2  366.86   32.00
  15   1   2   -3.60    5.30
 -15  -1   2    3.20   11.30
  15  -1  -2    7.30    6.80
 -15   1   2    4.80   10.70
  15   1  -2   17.00    6.80
 -15  -2   2   37.50   11.10
  15   2   2   17.70    5.60
  15   2  -2    6.30    7.00
 -15   2   2    2.10   10.30
 -15  -3   2   10.70   10.80
  15   3   2   -0.40    5.30
 -15   3   2    6.50    9.50
  15   3  -2   -1.60    6.90
 -15  -4   2    6.70   10.70
  15   4   2    1.10    5.50
  15   4  -2   13.20    6.70
 -15   4   2  -10.00    8.60
  15   5   2  202.28   17.80
 -15  -5   2  204.38   23.80
 -15   5  -2  164.98   23.70
  15   5  -2  203.78   18.70
 -15   5   2  224.28   21.60
  15   6   2   35.80    6.30
 -15  -6   2   37.50   12.20
 -15   6  -2   35.10   14.20
 -15   6   2   23.00    8.80
  15   6  -2   33.10    7.20
  15   7   2    5.00    4.60
 -15   7  -2   -2.80   11.60
 -15  -7   2    8.20   12.30
 -15   7   2   -6.90    8.00
  15   7  -2   -3.40    5.20
 -15  -8   2   52.39   15.30
 -15   8  -2   41.60   13.00
  15   8   2   45.40    7.80
  15   8  -2   66.39    9.20
 -15   8   2   60.79    9.20
 -15   9  -2  117.69   17.90
  15   9   2   86.49    9.40
  15   9  -2   85.19   10.10
 -15   9   2   85.19   12.30
  16   0  -2  525.45   39.00
 -16   0   2  492.25   41.10
 -16  -1   2   43.10   11.80
  16   1  -2   63.19    9.80
 -16   1   2   40.50   10.90
 -16  -2   2    3.10   10.50
  16   2  -2    8.50    5.30
 -16   2   2   13.20    9.40
 -16  -3   2   -6.30   10.40
  16   3   2    3.40    4.40
  16   3  -2   -4.60    5.10
 -16   3   2    2.40    8.60
  16   4   2    3.50    4.10
 -16   4   2   13.20    8.00
  16   4  -2   -4.20    4.80
 -16  -5   2    5.30   11.70
  16   5   2    0.40    3.80
 -16   5   2    7.00    7.80
  16   5  -2   -4.70    4.70
 -16   6  -2   -0.70   15.90
  16   6   2    4.50    3.60
 -16  -6   2   21.20   12.80
  16   6  -2    5.80    4.80
 -16   6   2   -1.90    7.40
 -16   7  -2   -5.80   13.60
  16   7   2    3.40    3.50
  16   7  -2    0.90    4.20
 -16   7   2    9.70    6.50
 -17   0   2   13.50    9.20
 -17  -1   2   -6.00    9.70
 -17   1   2   -2.00    8.60
 -17  -2   2   24.90   10.60
 -17   2   2   11.80    8.40
 -17  -3   2   -7.80   10.60
  17   3  -2   18.90    4.70
 -17   3   2   18.60    7.80
 -17  -4   2   -8.70   12.10
 -17   4   2   11.90    7.80
  17   4  -2    8.60    4.10
   0   0   3   -5.30    1.20
   0   1   3   -3.60    1.50
   0   2   3  921.81   65.79
   0   3   3    1.20    2.00
   0   4   3  333.57   24.60
   0   5   3    2.80    2.60
   0   6   3 4433.96  301.37
   0   6  -3 4070.09  301.07
   0   7  -3    1.90    3.20
   0   7   3    1.80    3.20
   0   8   3  398.16   36.10
   0   8   3  449.66   32.70
   0   8  -3  433.56   32.40
   0   9  -3    9.70    5.00
   0   9   3   16.80   10.70
   0  10   3  876.51   66.09
   0  10   3  990.10   68.69
   0  10   3  929.61   68.29
   0  10  -3  809.12   65.69
   0 -11   3   26.00   15.10
   0  11  -3    5.90    7.10
   0  11   3   -5.50    6.30
   0  11  -3    5.40   15.70
   0  11   3    4.00   11.10
   0  11   3  -18.30    9.70
   0  12   3   16.90   10.80
   0  12   3   25.50    9.90
   0  12  -3   19.30    9.10
   0  12  -3   11.40   14.60
   0 -12   3   17.30   13.10
   0  12   3   27.50   11.10
   0  13   3  -16.30    9.50
   0 -13   3   25.10   13.00
   0  13   3  -15.00    9.90
   0  13   3   -2.80   10.90
   0  13  -3   12.40   12.20
   0  13  -3   -6.30   13.70
   0  14   3    7.60   12.00
   0 -14   3   -3.10   12.00
   0  14  -3    3.20   16.40
   0  14  -3    5.10   12.30
   0  14   3   -1.60   10.30
   0  14   3   10.10   14.10
   0 -15   3    6.00   12.10
   0  15   3    3.50    9.20
   0  15   3    5.10   16.30
   0 -15   3    5.50   11.80
   0  15  -3    6.50   11.70
   0  15  -3    9.00   22.90
   0  15   3    4.00   11.40
   0  16   3   43.60   10.30
   0 -16   3   60.39   15.30
   0  16  -3   55.19   11.90
   0 -16   3   68.29   13.60
   0  17   3    3.50    6.90
   0 -17   3   19.30   21.80
   0 -17   3    2.30   10.80
   0  17   3   -5.90    5.90
   0  17  -3   -6.00    8.90
   0  18   3    5.60    5.50
   0 -18   3  -12.80   10.30
   0  18   3    4.30    5.70
   0  18  -3    1.90    6.60
  -1   0   3    0.00    1.40
   1   0   3   -0.20    1.20
   1   1   3  603.84   42.10
   1  -1   3  527.15   42.30
  -1   1   3  635.94   42.30
   1   2   3 6351.86  426.06
   1   2   3 6390.76  425.86
   1  -2   3 5497.95  425.96
  -1   2   3 5863.11  425.86
   1   3   3  957.20   66.99
   1   3   3  899.71   67.19
  -1   3   3  958.20   67.09
   1   4   3 2234.98  152.98
   1   4   3 2309.27  152.88
  -1   4   3 1911.21  152.68
   1   5   3 1787.92  131.69
  -1   5  -3 1871.01  131.49
  -1   5   3 1893.51  131.79
  -1   6  -3   78.09    7.60
   1   6   3   78.39    7.80
  -1   6   3   79.89    7.90
   1   7   3   60.49    6.80
  -1   7  -3   56.49    6.70
  -1   7   3   48.10    7.10
   1   7  -3   45.20    6.90
   1   8   3   90.29    9.10
   1   8   3   87.89   13.80
  -1   8   3   93.29   15.80
  -1   8   3   76.19    8.90
   1   8  -3   78.99    9.50
   1   9   3  134.39   18.50
   1   9   3  115.39   11.40
  -1   9  -3  146.09   12.30
  -1   9   3  101.49   11.70
  -1   9   3  139.49   16.80
   1   9  -3   95.39   11.70
   1  10   3   83.89   14.20
   1  10   3   58.69   12.90
  -1  10  -3   65.79   10.10
  -1  10   3   60.29    9.10
   1  10  -3   72.59   10.80
  -1  10   3   53.69   12.80
  -1  10   3   58.99   14.80
   1  11   3   43.60   11.60
   1  11   3   30.50   12.60
  -1  11  -3   57.09    9.70
   1  11   3   42.90    9.20
  -1 -11   3   30.30   14.70
  -1  11  -3   38.00   15.70
  -1  11   3   26.50   12.40
   1  11  -3   57.09   16.00
   1  11  -3   33.70    8.60
  -1  11   3   66.49   11.70
   1 -11   3   56.09   13.90
  -1  11   3   40.10   11.70
   1  12   3   12.90   11.40
  -1  12  -3   28.00   14.70
   1  12   3   14.00   11.40
   1  12   3   15.40    8.70
  -1 -12   3   18.50   13.20
  -1  12  -3   20.90   10.10
   1 -12   3   27.30   13.10
   1  12  -3   23.00   15.50
   1  12  -3   17.80    9.50
  -1  12   3   11.60   11.10
  -1  12   3   17.20   10.90
  -1  12   3   23.30   10.00
   1  13   3  115.09   18.00
   1  13   3  140.79   19.20
  -1  13  -3  120.59   20.30
  -1 -13   3  120.19   17.90
  -1  13  -3  142.49   21.30
   1  13   3  100.49   15.60
   1  13  -3  107.39   18.30
   1  13  -3  131.39   19.20
  -1  13   3   90.09   16.30
  -1  13   3  113.69   18.30
  -1  13   3  146.59   18.60
   1 -13   3  130.49   21.40
  -1  14  -3  493.85   44.40
  -1 -14   3  521.65   42.10
   1  14   3  469.05   41.40
   1  14   3  416.26   39.10
  -1  14  -3  471.15   41.70
   1  14   3  549.54   42.80
  -1  14   3  469.75   40.90
   1  14  -3  487.75   42.20
  -1  14   3  430.06   42.10
   1 -14   3  534.45   40.30
   1  14  -3  480.95   43.20
   1 -14   3  462.45   41.20
  -1  14   3  429.26   39.20
  -1 -15   3  100.09   16.70
  -1  15  -3   70.89   14.80
   1  15   3   94.99   19.70
   1  15   3  101.69   16.70
  -1  15   3   83.89   15.00
   1  15  -3   78.99   23.20
  -1  15   3   66.19   20.60
   1 -15   3   90.29   15.40
   1  15  -3   79.29   14.30
  -1  15   3   78.69   13.30
  -1 -16   3  758.02   54.19
  -1  16  -3  700.53   52.39
  -1 -16   3  614.14   52.69
   1  16   3  619.44   50.09
   1  16   3  582.84   50.09
   1 -16   3  678.43   54.09
   1 -16   3  683.53   52.39
  -1  16   3  651.93   50.49
   1  16  -3  655.43   52.09
   1  17   3  151.28   16.80
  -1 -17   3  158.88   26.70
  -1  17  -3  136.59   19.60
   1  17   3  157.08   16.70
  -1 -17   3  186.28   23.00
   1  17  -3  156.88   18.80
  -1  17   3  145.79   17.10
   1 -17   3  168.78   20.80
   1  18   3   42.20    7.40
   1  18   3   36.80    7.00
  -1  18  -3   45.70    8.90
  -1 -18   3   29.50   11.30
  -1  18   3   24.70    6.90
   1 -18   3   39.60   10.60
  -1  18   3   42.60    7.30
   1  18  -3   43.40    8.20
   2   0   3   -2.40    1.10
   2   0   3   -5.70    2.70
  -2   0   3   -2.30    1.90
   2   1   3   22.00    3.70
   2   1   3   15.40    2.60
  -2   1   3   19.10    2.80
   2  -1   3   14.80    3.30
   2   2   3 3904.31  294.97
  -2   2   3 4131.29  294.87
   2  -2   3 4461.75  295.07
  -2   3  -3   36.50    3.80
   2   3   3   41.80    4.30
   2   3   3   37.30    5.60
  -2   3   3   39.30    4.70
   2  -3   3   33.30    5.00
   2   4   3  190.58   14.50
   2   4   3  174.98   15.10
  -2   4  -3  205.48   14.10
   2  -4   3  206.38   14.90
  -2   4   3  159.08   14.50
   2   5   3  714.93   49.40
   2   5   3  640.54   49.60
  -2   5  -3  656.73   49.00
  -2   5   3  715.73   49.50
  -2   6  -3  258.97   20.20
   2   6   3  234.98   20.50
  -2   6   3  310.67   20.90
   2   7   3    1.40    3.30
  -2   7  -3    0.90    3.30
  -2   7   3   -4.30    3.30
  -2   8  -3  184.78   15.20
   2   8   3  171.48   15.40
   2   8   3  200.08   23.40
  -2   8   3  175.58   15.40
   2   8  -3  176.48   15.50
  -2   8   3  187.18   20.40
  -2   9  -3   41.00    7.00
   2   9   3   33.00   12.50
   2   9   3   43.90    7.30
  -2   9   3   55.79   12.10
  -2   9   3   49.40    8.20
   2   9  -3   36.90    6.50
  -2  10  -3   25.70    6.90
   2  10   3   38.80   13.60
   2  10   3   31.20    7.20
   2  10   3   36.20   11.90
  -2  10   3   23.60   11.60
   2  10  -3   41.60   17.20
  -2  10   3   24.90   12.40
  -2  10   3   34.70    7.90
   2  10  -3   27.30    7.50
   2 -10   3   35.80   14.20
   2  11   3    2.10   12.80
  -2  11  -3   28.70   17.20
   2  11   3    4.40   10.60
  -2  11  -3   14.10    8.20
   2  11   3   23.60    8.50
  -2 -11   3   -4.90   14.20
   2  11  -3   42.70   16.60
  -2  11   3    3.70   11.00
   2  11  -3   39.90    9.00
  -2  11   3   18.50    7.90
   2 -11   3   19.10   13.50
  -2  11   3   30.80   11.40
   2  12   3   26.70   12.70
  -2 -12   3   32.70   15.30
   2  12   3   43.10   10.90
  -2  12  -3   44.20   15.50
  -2  12  -3   32.40   11.60
   2  12   3   51.29   11.80
   2  12  -3   29.00   10.50
  -2  12   3   30.10   11.60
  -2  12   3   36.00   10.90
  -2  12   3   44.10   10.50
   2  12  -3    6.40   14.10
   2 -12   3   40.90    9.70
   2 -12   3   32.00   13.90
  -2  13  -3   21.90   14.50
   2  13   3   28.50   12.40
  -2 -13   3   42.70   14.50
   2  13   3   20.30   13.10
   2  13   3   32.70   11.40
  -2  13  -3   18.40   12.50
  -2  13   3    8.80   10.10
   2  13  -3   55.99   12.60
  -2  13   3    7.30   10.60
   2 -13   3   40.60   13.20
   2 -13   3   31.10   10.90
  -2  13   3   11.80   11.60
   2  13  -3   28.80   13.80
   2  14   3   41.60   15.20
  -2 -14   3   29.30   14.00
  -2  14  -3   35.20   13.20
   2  14   3   34.00   13.60
   2  14   3   35.70   10.70
  -2  14   3   31.50   15.30
   2  14  -3    9.80   12.50
   2 -14   3   21.70   12.10
  -2  14   3   10.80    9.30
  -2  14   3   27.80   11.70
   2 -14   3   32.20   12.30
   2  14  -3   20.40   15.70
   2  15   3   25.40    9.60
  -2 -15   3   35.80   13.50
   2  15   3   32.80    9.00
   2  15   3   27.30   19.60
  -2  15   3   41.50   10.40
  -2  15   3   25.40   20.70
   2 -15   3   46.80   12.80
   2  15  -3   58.19   20.90
   2  15  -3   60.39   13.60
  -2  15   3   44.50   12.10
   2 -15   3   35.00   12.60
   2  16   3  123.69   15.60
  -2 -16   3  104.29   17.30
  -2  16  -3  153.78   19.70
   2  16   3  112.19   15.20
   2 -16   3  125.99   20.10
   2  16  -3  119.09   17.90
   2 -16   3  107.49   20.60
  -2  16   3  118.19   16.40
   2  17   3   48.50    9.60
   2  17   3   80.49   12.20
  -2 -17   3   41.40   13.00
  -2 -17   3   66.79   21.20
  -2  17  -3   92.69   15.30
   2  17  -3   77.19   11.40
  -2  17   3   55.09    9.60
   2 -17   3   75.99   12.20
  -2  18  -3   -4.60    6.90
   2  18   3    3.80    5.60
   2  18   3    8.10    5.30
  -2 -18   3    9.80   11.90
   2  18  -3   -3.60    7.10
  -2  18   3    3.50    5.70
   2 -18   3    2.50    9.00
   2  18  -3    8.50    6.40
  -2  18   3   -2.40    5.70
   3   0   3   -1.80    1.10
   3   0   3    1.20    2.90
   3   1   3 2613.44  176.48
   3   1   3 2306.47  177.08
  -3   1   3 2489.95  176.88
   3  -1   3 2566.64  177.08
   3   2   3   -0.90    1.80
   3   2   3    3.90    3.10
  -3   2   3    1.40    2.20
   3  -2   3   -1.30    2.70
  -3   3  -3   98.19    7.80
   3   3   3   99.99    9.60
   3   3   3   96.99    8.60
  -3   3   3  103.09    8.90
   3  -3   3  119.49    9.40
  -3   4  -3  975.00   65.59
   3   4   3  914.71   65.99
   3   4   3 1004.10   66.69
   3  -4   3  871.41   66.39
  -3   4   3  838.62   66.09
   3   5   3  863.21   61.89
   3   5   3  975.40   62.49
  -3   5  -3  757.42   61.39
  -3   5   3  801.72   61.99
   3  -5   3  904.21   62.29
  -3   6  -3  158.38   12.50
   3   6   3  146.99   13.00
  -3   6   3  150.28   12.90
   3  -6   3  160.08   13.40
  -3   7  -3  195.88   15.90
   3   7   3  186.48   16.40
  -3   7   3  204.18   16.50
   3  -7   3  205.28   16.50
   3   8   3  679.63   52.49
   3   8   3  739.63   56.39
  -3   8  -3  649.34   51.99
  -3   8   3  720.63   54.89
   3   8  -3  763.22   52.79
  -3   8   3  740.43   52.69
   3   9   3 1103.69   70.59
  -3   9  -3 1009.20   69.89
   3   9   3  865.71   72.69
  -3   9   3  922.91   71.99
  -3   9   3  998.50   70.29
   3   9  -3  919.41   70.19
   3  -9   3  882.61   70.19
   3  10   3    6.10    6.60
  -3  10  -3   12.50    7.50
   3  10   3    7.30   12.20
  -3 -10   3   24.80   14.70
   3  10   3   13.70   13.20
  -3  10  -3   30.70   19.30
   3  10  -3   -3.50    6.10
  -3  10   3    1.60   10.20
   3 -10   3   11.50    6.60
   3  10  -3    5.60   15.90
  -3  10   3   18.70    6.60
  -3  10   3  -12.80   11.80
   3  11   3   -4.20   11.20
  -3  11  -3    2.80   16.80
   3  11   3   -4.60   11.30
   3  11   3   -3.50    7.20
  -3 -11   3    4.10   15.20
  -3  11  -3   -2.20    8.90
   3 -11   3    1.90   11.40
   3  11  -3   17.60    8.10
   3  11  -3   16.30   15.90
  -3  11   3   10.10   10.70
   3 -11   3    1.20    7.40
  -3  11   3  -13.40   10.10
  -3  11   3   13.80    8.40
  -3  12  -3   20.20   13.20
  -3  12  -3   16.90   15.00
   3  12   3   37.90   11.30
   3  12   3   15.10    9.80
   3  12   3   12.90   12.50
  -3 -12   3   45.50   16.00
   3 -12   3   30.70   10.10
   3 -12   3   35.60   12.60
  -3  12   3   15.30   10.80
  -3  12   3   25.60   10.20
   3  12  -3   18.80   14.40
   3  12  -3    7.70    9.20
  -3  12   3   22.80   11.70
  -3 -13   3  331.97   35.70
   3  13   3  442.26   36.00
   3  13   3  352.26   36.00
   3  13   3  405.56   34.50
  -3  13  -3  354.56   37.30
   3  13  -3  421.36   37.30
   3  13  -3  415.96   35.10
   3 -13   3  425.96   34.10
   3 -13   3  380.26   35.40
  -3  13   3  436.16   37.00
  -3  13   3  383.86   34.10
  -3  13   3  374.96   35.40
  -3 -14   3   74.59   16.30
   3  14   3   63.89   11.50
  -3  14  -3   35.40   12.90
   3  14   3   64.49   10.90
   3  14   3   60.69   15.80
   3  14  -3   48.60   13.50
   3  14  -3   46.60   15.60
   3 -14   3   39.90   12.90
  -3  14   3   57.29   14.00
  -3  14   3   66.69   17.20
  -3  14   3   50.49   11.40
   3 -14   3   76.29   13.70
   3  15   3   62.49   11.00
  -3 -15   3   75.29   15.50
   3  15   3   95.49   27.50
   3  15   3   61.29   10.50
  -3  15  -3   92.69   14.70
   3  15  -3   67.89   13.20
  -3  15   3   39.00   14.20
   3 -15   3   81.39   18.00
  -3  15   3   85.29   14.30
   3 -15   3   49.30   12.10
  -3 -16   3   -3.40   12.50
   3  16   3   -6.20    7.20
  -3  16  -3   -6.50    9.90
   3  16   3    8.00    7.60
  -3  16   3  -16.10    7.40
   3 -16   3    8.30   10.20
   3  16  -3    4.20    8.70
   3 -16   3   -7.80   19.20
  -3  17  -3   28.00    9.40
   3  17   3   16.10    6.60
  -3 -17   3   26.00   12.70
   3  17   3   13.60    6.60
   3 -17   3   22.10    9.20
  -3  17   3   19.80    7.40
   3  17  -3   25.80    7.70
   3  17  -3   15.40    8.20
   3  18   3   66.99   10.50
  -3 -18   3   79.19   13.30
  -3  18  -3   78.19   13.10
   3  18   3   63.79   10.00
   3  18  -3   46.80    9.70
   3 -18   3   86.89   11.70
   3  18  -3   73.39   11.80
  -3  18   3   69.19    9.30
  -3  18   3   64.59   10.80
   4   0   3   -6.00    3.00
   4   1   3   18.50    3.10
   4   1   3   20.90    4.40
   4  -1   3   22.00    4.10
  -4   1   3   14.00    3.20
   4   2   3  274.87   20.40
   4   2   3  266.87   19.50
   4  -2   3  248.78   20.30
   4   3   3  179.58   14.50
   4   3   3  200.58   15.70
   4  -3   3  197.78   15.40
  -4   3   3  182.78   15.00
   4   4   3    4.50    2.90
   4   4   3   -0.70    3.90
  -4   4  -3    2.10    2.30
  -4   4   3    6.80    2.80
   4  -4   3    2.30    3.50
   4   5   3  312.07   23.10
  -4   5  -3  282.07   21.80
   4   5   3  314.57   22.60
   4  -5   3  305.97   23.00
  -4   5   3  265.87   22.60
   4   6   3   92.59    9.90
  -4   6  -3   98.29    9.30
  -4   6   3  118.59   10.20
   4  -6   3   93.09   10.00
   4   7   3    2.80    4.30
  -4   7  -3    5.70    4.40
   4  -7   3   -1.60    4.30
  -4   7   3    7.50    4.50
   4   8   3   93.69   10.10
   4   8   3   84.09   16.30
  -4   8  -3   71.99   10.30
  -4   8   3   82.19   13.80
  -4   8   3   68.89    9.80
   4   8  -3   74.89    9.80
   4  -8   3   66.69    9.50
   4   9   3  255.87   29.60
   4   9   3  286.37   27.50
  -4   9  -3  278.67   25.10
   4   9   3  326.37   25.00
   4   9   3  280.97   29.80
  -4   9   3  254.97   29.30
   4   9  -3  329.97   25.30
  -4   9   3  334.57   28.50
   4  -9   3  328.37   25.30
  -4   9   3  304.37   24.90
   4  10   3  123.29   19.80
   4  10   3   76.39   12.90
  -4  10  -3  112.99   22.30
   4  10   3   68.09   12.60
  -4  10  -3   97.19   15.40
   4  10   3   92.29   15.80
  -4 -10   3   87.79   19.00
   4  10  -3   77.39   12.40
  -4  10   3  103.99   17.30
  -4  10   3   72.59   14.50
   4  10  -3  108.09   19.70
  -4  10   3   74.39   13.50
   4 -10   3   82.09   12.40
   4  11   3  258.67   24.10
   4  11   3  283.97   26.70
   4  11   3  264.17   24.50
   4  11   3  287.37   28.50
  -4  11  -3  229.28   30.10
  -4 -11   3  194.58   32.00
  -4  11   3  275.47   25.00
   4  11  -3  317.67   31.00
   4  11  -3  269.57   24.20
  -4  11   3  219.58   25.90
   4 -11   3  217.28   23.30
  -4  11   3  251.67   26.20
   4  12   3   20.50   10.50
  -4 -12   3   41.90   16.20
  -4  12  -3   26.80   13.60
   4  12   3   35.80   11.20
   4  12   3   10.50    9.40
   4  12   3   23.70   13.30
  -4  12   3   24.90   11.40
   4 -12   3   22.00    9.80
   4  12  -3   22.10   10.50
   4 -12   3   26.90   10.80
  -4  12   3   26.80   11.60
   4  12  -3   29.80   12.80
  -4  12   3   12.20   10.70
   4  13   3   46.70   11.40
   4  13   3   58.59   13.90
  -4  13  -3    1.20   14.00
  -4 -13   3   31.80   16.00
   4  13   3   32.00    9.90
   4 -13   3   47.80   12.80
  -4  13   3   17.50   11.80
   4  13  -3   33.30   13.50
  -4  13   3   39.90   14.70
   4 -13   3   40.70   12.70
   4  13  -3   43.00   12.50
  -4  13   3   26.10   10.60
  -4  14  -3   81.59   15.50
   4  14   3  124.99   16.70
   4  14   3   89.49   13.40
   4  14   3   99.79   19.90
  -4 -14   3   99.39   18.00
  -4  14   3   93.59   14.00
  -4  14   3  120.19   22.70
  -4  14   3   99.49   16.10
   4 -14   3   94.19   14.50
   4 -14   3   92.39   16.50
   4  14  -3   93.99   19.50
   4  14  -3   82.39   15.50
   4  15   3   14.00    7.80
   4  15   3   12.90    7.90
  -4 -15   3   -9.80   14.00
  -4  15  -3    8.50   10.50
   4 -15   3   29.20   17.60
   4  15  -3  -10.40    9.50
   4 -15   3    4.40    9.70
  -4  15   3    7.30   11.00
  -4  15   3   -1.90    8.10
   4  16   3   -3.80    6.90
   4  16   3   -8.70    7.00
  -4  16  -3    3.70    9.20
  -4 -16   3  -15.00   13.00
   4  16  -3   10.40    9.30
  -4  16   3    3.80    7.80
   4  16  -3   -9.00    8.30
   4 -16   3   -5.10    9.60
   4  17   3   62.49    8.60
   4  17   3   54.19    8.30
  -4  17  -3   63.89   10.90
   4  17  -3   53.69    9.30
   4 -17   3   56.29   10.90
  -4  17   3   47.30    8.70
   4  17  -3   58.39   10.30
   4  18   3   15.90    5.80
  -4  18  -3   20.10    7.20
  -4 -18   3   -7.50   12.90
   4  18   3   19.50    6.00
   4  18  -3   29.20   15.70
  -4  18   3   18.90    6.80
   4 -18   3   23.20    8.10
  -4  18   3   12.60    5.90
   4  18  -3   11.20    5.80
   5   0   3    1.80    3.60
   5   1   3 2425.86  180.78
   5   1   3 2656.83  181.98
   5  -1   3 2585.54  181.88
   5   2   3  242.28   17.10
   5   2   3  213.58   18.10
  -5   2   3  236.68   17.70
   5  -2   3  210.78   18.10
   5   3   3  635.44   43.80
   5   3   3  636.84   44.70
   5  -3   3  583.24   44.50
  -5   3   3  561.54   44.10
   5   4   3   48.10    6.00
   5   4   3   41.30    7.20
   5  -4   3   42.90    6.90
  -5   4   3   46.40    6.50
   5   5   3   28.70    5.70
   5   5   3   22.90    4.80
  -5   5   3   26.00    5.20
   5  -5   3   29.70    5.70
   5   6   3  330.67   26.50
   5   6   3  329.37   27.10
  -5   6   3  375.86   26.80
   5   7   3    6.90    4.80
  -5   7   3   -6.90   11.40
  -5   7   3   -0.50    5.10
   5  -7   3   -2.70    4.80
   5   8   3  161.58   24.70
   5   8   3  122.09   20.30
   5   8   3  137.19   13.10
   5  -8   3  112.29   13.60
   5   8  -3  120.49   13.70
  -5   8   3  117.79   13.40
  -5   8   3  134.09   20.30
   5   9   3   -4.40   10.70
  -5   9  -3   11.20   18.10
  -5  -9   3   -9.00   17.60
   5   9   3    0.60    6.40
   5   9   3    2.30   13.50
   5   9   3  -15.40   11.90
  -5   9   3   -0.20    7.20
   5   9  -3    6.70   15.50
  -5   9   3    0.10   11.70
   5  -9   3   -8.20    6.60
  -5   9   3   11.20   12.40
   5   9  -3   -3.00    6.10
   5  10   3   17.60   10.40
   5  10   3  -14.30    7.70
  -5 -10   3   21.80   16.00
   5  10   3   -0.60   11.50
   5  10   3  -12.10   12.90
  -5  10  -3    0.60   17.40
   5  10  -3  -10.30    6.80
  -5  10   3   12.30    8.60
  -5  10   3   20.20   11.40
  -5  10   3    1.20   11.00
   5  10  -3    6.60   14.20
   5 -10   3    4.90    8.40
  -5  11  -3   -6.30   14.80
  -5 -11   3    2.20   14.60
   5  11   3   22.50    9.80
   5  11   3    7.70    9.50
   5  11   3    3.90   10.00
   5  11  -3    8.60    8.80
   5  11  -3    3.00   13.20
  -5  11   3    2.80   10.50
  -5  11   3    4.50   10.30
  -5  11   3   -2.70   11.70
   5 -11   3    1.00    9.40
  -5 -12   3  106.99   18.90
   5  12   3  106.29   14.80
   5  12   3   80.59   15.00
   5  12   3  131.19   17.90
  -5  12  -3  161.38   24.80
  -5  12   3  122.59   17.40
   5 -12   3  126.49   19.40
  -5  12   3  103.19   16.80
   5  12  -3  113.99   18.80
   5  12  -3   97.59   15.90
  -5  12   3  103.09   17.60
  -5  13  -3   40.10   13.50
  -5 -13   3   28.30   16.20
   5  13   3   64.09   10.60
   5  13   3   48.00   11.30
  -5  13   3   35.10   12.40
   5  13  -3   41.30   15.40
   5 -13   3   49.30   14.20
   5 -13   3   47.10   11.80
  -5  13   3   26.10   18.10
   5  13  -3   25.80   12.90
  -5  13   3   68.49   11.70
   5  14   3   16.00   17.60
  -5  14  -3   19.00   12.00
  -5 -14   3   36.20   15.20
   5  14   3    7.90    9.10
   5  14   3   12.90    8.60
   5  14  -3   13.70   10.50
   5 -14   3   28.60   10.60
   5  14  -3   34.80   18.10
   5  14  -3   12.90   11.70
  -5  14   3   14.30    9.10
   5 -14   3   28.30   16.30
  -5  14   3   33.10   23.40
  -5  14   3   49.70   13.30
  -5 -15   3   68.69   15.60
   5  15   3   50.29    9.50
  -5  15  -3   58.69   13.10
   5  15   3   65.19   10.60
   5 -15   3   83.09   24.00
   5  15  -3   44.20   12.50
   5  15  -3   85.79   12.90
   5 -15   3   98.49   16.30
  -5  15   3   90.89   13.90
  -5  15   3   95.99   15.60
   5  16   3  164.78   16.80
   5  16   3  153.08   16.50
  -5  16  -3  153.08   20.30
  -5 -16   3  224.08   23.80
   5  16  -3  129.79   16.80
  -5  16   3  172.28   17.60
   5  16  -3  147.39   18.10
   5 -16   3  170.28   19.30
   5  17   3  135.19   14.00
  -5  17  -3  127.09   16.80
   5  17   3  131.89   14.30
  -5 -17   3  165.78   23.40
  -5  17   3  124.59   14.70
   5  17  -3  141.79   15.50
   5 -17   3  148.59   18.20
  -5  18  -3   52.39    8.50
   5  18   3   39.60    6.60
  -5  18   3   44.20    7.90
  -5  18   3   61.49    9.80
   5  18  -3   31.50    7.10
   5 -18   3   57.79    9.00
   6   0   3   -4.60    4.20
   6   1   3  389.16   26.90
   6  -1   3  304.07   26.60
   6   2   3  865.11   62.19
   6  -2   3  835.52   61.99
   6   3   3  681.13   49.80
   6  -3   3  646.44   49.50
  -6   3   3  690.23   49.30
   6   4   3  778.22   62.39
   6   4   3  830.72   63.39
   6  -4   3  885.11   63.39
  -6   4   3  972.70   63.19
   6   5   3  300.07   22.70
   6   5   3  267.87   23.20
   6  -5   3  285.87   23.00
  -6   5   3  294.97   22.80
   6   6   3  393.96   32.40
   6   6   3  461.25   32.30
   6  -6   3  446.46   32.80
  -6   6   3  379.16   32.10
   6   7   3  253.87   21.00
  -6   7   3  293.17   21.50
  -6   7   3  196.48   27.40
   6  -7   3  232.88   21.30
  -6  -8   3  -14.00   28.50
   6   8   3   17.30    7.20
   6   8   3   17.50   11.90
   6   8   3   31.80   11.30
  -6   8   3   16.80    6.80
   6  -8   3   14.00    7.40
  -6   8   3   16.10   13.00
  -6   8   3   -2.90   11.60
   6   8  -3   13.20    7.40
   6   8  -3   -0.90   15.50
   6   9   3   94.29   15.50
   6   9   3  124.09   18.80
   6   9   3  127.89   15.50
  -6  -9   3  145.79   25.10
  -6   9  -3  128.19   21.60
  -6   9   3  124.69   18.90
   6  -9   3  115.69   14.70
   6   9  -3  178.58   25.70
  -6   9   3  122.29   17.80
   6   9  -3   99.39   15.10
  -6   9   3  151.38   16.60
  -6  10  -3    3.20   15.10
  -6 -10   3   -0.80   16.90
   6  10   3   24.40   10.00
   6  10   3  -17.90    8.70
   6  10   3    5.30   10.70
  -6  10   3   -2.70    9.70
  -6  10   3   -5.70    9.30
   6  10  -3   -7.30    8.00
   6 -10   3    5.40    8.30
   6  10  -3   -0.40   13.60
  -6  10   3  -12.40   11.80
  -6  11  -3   12.60   15.00
   6  11   3   24.90   11.40
   6  11   3   13.50   10.10
  -6 -11   3   31.00   15.70
   6  11   3   22.30    9.60
   6 -11   3   45.60   12.00
  -6  11   3   44.60   14.80
   6  11  -3   35.20   13.10
  -6  11   3   38.30   12.60
  -6  11   3   34.80   11.00
   6  11  -3   21.80   10.30
  -6 -12   3   63.69   17.80
   6  12   3   64.19   14.80
  -6  12  -3   46.90   15.50
   6  12   3   43.90   11.10
   6  12   3   39.10   10.50
  -6  12   3   50.99   14.00
   6  12  -3   61.99   14.60
  -6  12   3   67.59   16.90
   6  12  -3   39.10   12.60
  -6  12   3   49.60   12.40
   6 -12   3   57.79   13.90
  -6 -13   3   77.89   18.20
   6  13   3   91.19   13.20
   6  13   3  116.99   20.10
  -6  13  -3  108.69   16.40
   6  13   3   81.79   12.80
  -6  13   3   80.09   31.20
  -6  13   3   97.99   16.70
   6 -13   3   91.99   13.90
   6  13  -3  113.79   18.40
   6 -13   3  139.19   23.10
  -6  13   3   61.49   15.70
   6  13  -3   90.99   15.20
   6  14   3   38.30    9.10
  -6  14  -3   24.00   11.80
  -6 -14   3   49.80   15.00
   6  14   3   46.10    9.40
   6  14  -3   37.20   11.40
  -6  14   3   26.40   14.00
   6 -14   3   44.40   10.50
  -6  14   3   32.00    9.70
   6 -14   3   48.50   20.50
  -6 -15   3   87.99   15.50
  -6  15  -3   67.09   12.80
   6  15   3   83.79   13.80
   6  15   3   90.29   13.50
  -6  15   3   86.39   13.70
   6 -15   3   69.89   12.10
   6  15  -3   89.99   15.50
  -6  16  -3   40.90   10.00
   6  16   3   19.30    7.00
  -6 -16   3   13.70   13.30
   6  16   3   25.40    6.80
   6  16  -3   31.90    8.50
  -6  16   3   27.50    7.50
   6 -16   3   30.90    8.80
  -6  17  -3  248.88   23.40
   6  17   3  260.07   21.00
   6  17   3  254.97   20.60
  -6 -17   3  260.17   27.80
   6 -17   3  281.07   23.60
   6  17  -3  233.38   21.80
  -6  17   3  243.18   21.60
  -6  17   3  252.87   22.10
   7   0   3    1.80    4.70
   7   1   3  540.15   42.70
   7  -1   3  602.24   42.90
   7   2   3   79.69   10.00
   7  -2   3   83.59   10.10
   7   3   3  143.79   13.80
   7  -3   3  149.88   13.80
   7   4   3  225.58   19.30
   7  -4   3  214.08   18.90
   7   5   3   56.19    9.30
  -7   5   3   48.30    7.70
   7  -5   3   54.19    9.10
   7   6   3    2.90    5.70
   7   6   3    7.00    5.70
  -7   6   3   11.90    5.80
   7  -6   3    5.70    6.40
  -7   6   3   14.90   14.70
   7   7   3   25.50   12.70
  -7  -7   3   58.29   18.00
   7   7   3   42.00    8.40
   7   7   3   21.80   12.50
   7  -7   3   29.00    7.90
  -7   7   3   24.50    7.50
  -7   7   3   28.70   15.90
   7   7  -3   44.70   15.60
  -7   7   3   30.80   12.90
  -7   8  -3  107.09   25.20
   7   8   3  138.69   16.20
   7   8   3  114.59   20.10
  -7  -8   3  136.59   20.70
   7   8   3  116.19   19.80
   7   8  -3  131.69   15.90
  -7   8   3  110.19   18.60
   7   8  -3  148.89   20.60
  -7   8   3  105.59   18.10
   7  -8   3  135.79   15.90
  -7   8   3  122.99   16.00
   7   9   3    9.20   10.50
  -7   9  -3    0.50   18.50
  -7  -9   3   -0.80   14.60
   7   9   3   13.40    9.80
   7   9   3  -10.30   10.50
  -7   9   3    4.70    9.40
   7  -9   3    8.40    8.70
  -7   9   3   10.80   10.50
  -7   9   3   18.60   14.30
   7   9  -3   22.00   13.00
  -7  10  -3   71.59   17.70
  -7 -10   3   40.00   15.30
   7  10   3   67.49   11.20
   7  10   3   45.60   12.90
   7  10   3   53.29   11.70
   7  10  -3   63.59   11.60
  -7  10   3   37.40   11.10
  -7  10   3   70.29   15.70
   7 -10   3   74.79   12.90
   7  10  -3   70.69   15.00
  -7  10   3   71.39   13.50
   7  11   3  125.99   17.10
   7  11   3  100.99   14.10
  -7 -11   3  100.59   19.10
  -7  11  -3   90.79   17.00
   7  11   3  103.19   13.80
   7  11  -3   86.29   15.20
  -7  11   3  132.09   23.60
   7  11  -3   73.39   14.80
   7 -11   3  128.29   20.60
  -7  11   3  137.39   23.30
  -7  11   3  139.39   17.10
  -7  12  -3   84.89   17.30
   7  12   3  120.99   17.70
   7  12   3  121.09   20.60
   7  12   3  107.59   16.90
  -7 -12   3  120.09   19.40
  -7  12   3  159.78   23.60
   7  12  -3  105.19   18.40
  -7  12   3  113.29   17.30
   7  12  -3  141.59   20.40
   7 -12   3  140.49   19.90
  -7 -13   3    6.00   14.20
   7  13   3   17.00    8.60
  -7  13  -3   10.60   12.40
   7  13   3   13.50   19.00
   7  13   3  -10.50    8.40
  -7  13   3   11.60    9.20
   7  13  -3   -0.40    9.80
   7  13  -3    1.20   16.80
  -7  13   3    8.80   15.10
  -7 -14   3   80.59   16.30
   7  14   3   87.39   13.70
  -7  14  -3   65.69   13.00
   7  14   3   90.39   13.40
  -7  14   3   62.19   11.00
  -7  14   3   40.70   17.10
   7 -14   3  100.09   13.00
   7  14  -3   63.89   12.00
  -7  15  -3  270.17   25.60
  -7 -15   3  246.78   29.00
   7  15   3  266.47   22.40
   7  15   3  245.08   22.10
   7  15  -3  249.78   24.00
  -7  15   3  270.37   23.40
   7 -15   3  230.68   23.60
   7  16   3    4.40    6.00
  -7  16  -3   -0.90    8.00
   7  16   3    0.80    5.60
  -7  16   3    4.90    6.20
   7  16  -3    0.80    6.40
   7 -16   3    9.70    7.40
  -7  17  -3    5.80    7.10
   7  17   3   -0.30    5.40
   7 -17   3   13.40    7.30
  -7  17   3   13.80    5.60
   7  17  -3    3.40    5.40
  -7  17   3    0.40    9.20
   8   0   3    2.60    5.70
   8   1   3   54.69    9.70
   8  -1   3   62.09    9.10
   8   2   3   46.10    8.70
   8  -2   3   49.00    8.50
   8   3   3    0.00    6.50
   8   3   3   21.30    6.20
   8  -3   3   14.60    5.90
   8   4   3  612.94   45.80
   8  -4   3  586.94   45.60
   8   5   3   71.49   10.10
   8   5   3   66.19   13.30
   8  -5   3   61.69   11.40
  -8   5   3   63.19   13.50
  -8  -6   3  206.48   27.30
   8   6   3  234.18   24.80
   8   6   3  190.08   22.20
   8   6  -3  199.58   29.00
   8  -6   3  216.98   20.30
  -8   6   3  209.58   20.50
  -8   6   3  220.68   25.40
   8   7   3    4.50    9.00
  -8  -7   3   25.00   15.40
   8   7   3   25.80   11.20
   8   7   3   37.40   11.60
  -8   7  -3   63.39   25.20
  -8   7   3   18.10    9.10
   8   7  -3   17.60   15.20
  -8   7   3   11.60   10.80
   8  -7   3   16.80    8.80
  -8  -8   3  434.56   43.70
   8   8   3  467.75   40.70
   8   8   3  525.75   40.90
  -8   8  -3  467.45   49.00
   8   8  -3  518.45   42.50
   8  -8   3  538.05   40.20
   8   8  -3  522.95   40.30
  -8   8   3  526.05   40.60
  -8   8   3  470.45   40.80
  -8  -9   3   46.50   16.60
   8   9   3   34.50   12.20
   8   9   3   17.60   10.10
   8   9   3   33.60   10.00
  -8   9  -3   14.40   17.00
  -8   9   3   16.50   10.30
  -8   9   3   28.40   12.80
   8   9  -3   12.50   12.00
   8  -9   3   11.90   10.60
   8   9  -3   27.60   10.70
   8  10   3  277.27   26.30
   8  10   3  268.77   30.90
  -8  10  -3  247.88   31.50
  -8 -10   3  270.87   32.40
   8  10   3  327.17   27.00
   8  10  -3  291.37   29.10
   8  10  -3  300.97   28.30
  -8  10   3  257.17   26.10
   8 -10   3  264.17   28.30
   8  11   3    4.40   17.10
  -8 -11   3    4.20   15.10
  -8  11  -3   -9.80   12.10
   8  11   3   -4.00    8.90
   8  11   3   11.00    9.30
   8  11  -3   16.70   10.70
   8 -11   3   14.90   15.70
  -8  11   3    2.20    9.10
   8  11  -3   -0.20   13.60
  -8 -12   3   31.50   14.60
   8  12   3   40.50   21.20
   8  12   3   27.00    9.50
   8  12   3   55.59    9.90
  -8  12  -3   18.60   12.90
  -8  12   3   27.60    9.90
   8  12  -3   34.00   11.70
   8  12  -3    4.70   16.00
   8  13   3   27.30    8.00
  -8 -13   3    5.20   13.90
  -8  13  -3   29.60   11.40
  -8  13   3   18.50    9.00
   8  13  -3   26.30   10.10
  -8 -14   3    3.70   12.10
  -8  14  -3    7.50   10.40
   8  14   3   -3.20    6.90
   8  14   3    4.30    7.10
   8  14  -3    7.60    8.10
   8 -14   3   10.80    8.20
  -8  14   3    1.90    7.40
  -8 -15   3   23.30   12.80
   8  15   3   25.20    7.40
  -8  15  -3   21.20    9.40
   8  15   3   23.70    6.30
  -8  15   3   30.20    7.60
   8 -15   3   17.80    8.10
   8  15  -3   25.80    7.80
  -8  16  -3    7.60    8.00
   8  16   3    9.70    6.40
   8  16   3    0.10    5.60
  -8  16   3   15.60    5.90
   8 -16   3   21.00    6.90
   8  16  -3    4.10    6.00
   9   0   3   -7.50    9.60
   9   0   3    3.10    6.40
   9   1   3  121.09   14.40
   9   1   3  115.59   15.20
   9  -1   3  149.19   16.80
   9  -1   3  118.69   14.40
   9   2   3   63.09   11.40
   9  -2   3   73.79   11.40
   9  -2   3   93.99   13.40
  -9   2   3   77.89   14.50
   9   3   3  269.37   26.90
   9   3   3  263.97   24.50
  -9  -3   3  244.48   30.10
   9  -3   3  323.87   25.30
  -9   3   3  285.87   27.90
   9  -3   3  309.57   25.70
   9  -3   3  321.67   27.70
   9   3  -3  277.97   30.40
   9   4   3   20.90    6.90
   9   4   3   13.30   11.70
   9   4   3   17.30   10.20
  -9  -4   3   19.70   17.00
   9  -4   3   16.00    7.70
   9   4  -3   32.10   15.40
  -9   4   3   36.40   12.00
   9   5   3  676.83   55.19
   9   5   3  836.32   54.89
   9   5   3  678.93   55.09
   9  -5  -3  705.13   59.29
  -9  -5   3  696.83   58.89
   9   5  -3  682.63   56.99
   9  -5   3  695.83   54.59
  -9   5   3  749.82   56.09
  -9  -6   3   32.00   15.10
   9   6   3   25.60   11.00
   9   6   3   34.40   10.70
   9   6   3    0.50   11.30
  -9   6   3   13.40   11.40
   9   6  -3    6.20   14.70
   9  -6   3   32.80    9.70
  -9   7  -3  176.88   26.30
   9   7   3  150.58   19.30
   9   7   3  152.68   21.70
  -9  -7   3  227.08   27.90
  -9   7   3  191.48   20.80
   9   7  -3  155.48   25.00
   9  -7   3  169.08   20.70
  -9  -8   3  255.97   30.60
  -9   8  -3  232.58   32.80
   9   8   3  291.07   25.10
   9   8   3  246.88   26.40
  -9   8   3  252.47   25.60
   9   8  -3  261.87   27.10
   9   8  -3  312.77   26.50
   9  -8   3  252.97   27.30
  -9  -9   3  693.93   54.99
   9   9   3  687.43   51.89
   9   9   3  715.93   51.69
  -9   9  -3  690.93   54.89
   9   9  -3  614.64   52.59
   9   9  -3  715.53   52.89
  -9   9   3  652.33   52.59
   9  -9   3  562.04   52.99
   9  10   3  296.77   27.10
  -9 -10   3  282.37   32.30
  -9  10  -3  312.47   32.60
   9  10   3  304.57   27.90
   9  10  -3  259.77   32.90
   9  10  -3  324.57   29.70
   9 -10   3  274.57   34.50
  -9  10   3  310.07   28.70
   9  11   3   34.40   10.20
  -9  11  -3   33.90   14.00
   9  11   3   58.49   10.30
  -9 -11   3   24.50   14.20
   9  11   3   19.00   24.60
   9  11  -3   42.70   11.20
  -9  11   3   49.10   11.50
   9  11  -3   79.79   19.40
  -9  12  -3   56.99   14.30
   9  12   3   50.99   10.00
   9  12   3   48.90    9.50
  -9 -12   3   44.90   14.10
  -9  12   3   54.59   11.10
   9  12  -3   43.70   11.10
   9  13   3   61.49    9.40
   9  13   3   74.29   10.70
  -9 -13   3   59.59   14.10
  -9  13  -3   45.80   12.50
   9  13  -3   99.69   15.20
  -9  13   3   72.29   11.40
   9  14   3   14.70    7.00
  -9 -14   3   -6.50   12.90
   9  14   3   -5.50    6.20
  -9  14  -3  -14.60    9.40
  -9  14   3   -3.30    7.00
   9  14  -3    0.30    7.40
   9 -14   3   11.30    7.40
   9  15   3    5.20    5.40
   9  15   3    5.30    7.10
  -9  15  -3   10.00    8.50
  -9 -15   3   30.90   13.50
   9 -15   3    2.40    6.70
  -9  15   3    8.90    6.10
   9  15  -3    0.40    6.00
  -9  16  -3   30.70    8.50
  -9  16   3   38.50    6.60
   9  16  -3   35.10    6.30
   9 -16   3   49.30    7.80
  10   0   3  -22.60   11.10
  10   0  -3  -32.70   14.50
  10   0   3    2.00    7.60
 -10   0   3   19.00   12.40
  10   0   3  -14.10    8.30
  10   1   3  129.69   16.30
  10  -1  -3  140.69   19.90
  10   1   3  149.99   21.70
  10   1   3  158.58   18.30
 -10  -1   3  128.69   22.90
  10  -1   3  149.49   21.70
  10  -1   3  156.38   17.10
  10  -1   3  154.98   17.70
 -10   1   3  158.98   20.70
  10   1  -3  144.39   22.80
  10   2   3   45.80   10.60
  10  -2  -3   53.99   15.90
 -10  -2   3   26.30   13.00
  10   2   3   42.10    9.80
  10   2   3   26.90   12.10
 -10   2   3   38.80   12.30
  10  -2   3   55.29   13.30
  10  -2   3   31.50    9.00
  10  -2   3   32.80    8.60
  10   2  -3   12.30   13.90
  10   3   3  -11.80   11.10
  10   3   3   13.70    9.60
  10  -3  -3   13.00   14.50
 -10  -3   3   32.30   14.60
  10   3   3    5.20    7.50
  10   3  -3   11.70   13.60
  10  -3   3   -5.50    7.50
 -10   3   3   -1.40   11.40
  10  -3   3    7.10    8.70
  10   4   3   32.00    8.20
  10   4   3   26.00   12.20
  10   4   3   52.29   10.80
 -10  -4   3   36.50   14.50
  10  -4  -3   52.59   13.80
 -10   4   3   26.50   11.80
  10  -4   3   28.20    9.60
  10   4  -3   10.60   13.40
 -10  -5   3  193.88   26.40
  10   5   3  170.28   18.70
  10   5   3  163.88   22.40
  10   5   3  174.38   19.50
 -10   5   3  196.48   23.30
  10  -5   3  186.08   20.80
  10   5  -3  184.18   22.50
 -10  -6   3   12.90   14.10
  10   6   3   16.50    9.30
 -10   6  -3   50.49   21.60
  10   6   3   -4.50   10.50
  10  -6   3   -6.90   11.30
 -10   6   3    3.70    9.80
  10   6  -3   14.00   12.00
 -10   7  -3   16.70   20.30
 -10  -7   3   38.30   15.60
  10   7   3    0.10    8.70
  10   7   3   -8.60    9.30
  10  -7   3   -0.60   12.90
 -10   7   3   10.80    9.80
  10   7  -3   10.00   12.10
  10   7  -3   20.10   12.50
  10   8   3   51.09   11.20
  10   8   3   59.89   10.90
 -10  -8   3   95.09   17.80
 -10   8  -3   32.50   18.80
  10  -8   3   67.89   17.10
 -10   8   3   70.69   13.30
  10   8  -3   42.50   12.80
  10   8  -3   38.30   15.20
 -10   9  -3    0.00   15.30
 -10  -9   3   33.30   14.60
  10   9   3   -3.10    8.90
  10   9   3    8.30    8.50
 -10   9   3    7.40   10.20
  10   9  -3    6.50   10.80
  10   9  -3   -0.30   15.80
  10  10   3   42.10   11.00
 -10  10  -3   47.10   15.10
  10  10   3   59.99   10.30
 -10 -10   3   58.19   15.00
  10  10  -3   50.19   20.20
  10  10  -3   58.79   12.20
 -10  10   3   45.80   11.40
  10  11   3   30.70    8.70
 -10  11  -3    8.70   12.10
  10  11   3   40.20    8.90
 -10 -11   3   50.79   14.80
  10  11  -3   43.30   10.70
 -10  11   3   32.30    9.80
 -10  12  -3  103.19   16.40
  10  12   3  104.29   14.40
  10  12   3  129.89   16.00
 -10 -12   3  131.79   18.10
 -10  12   3  114.09   16.10
  10  12  -3  117.49   16.70
 -10  13  -3   -3.70    9.90
  10  13   3   15.50    8.40
 -10 -13   3   12.30   12.20
  10  13   3   -1.00    6.20
 -10  13   3   12.60    7.40
  10  13  -3   24.80    8.30
  10  14   3   -1.10    5.00
 -10 -14   3   16.50   12.40
 -10  14  -3   -0.90    8.80
  10 -14   3    6.60    6.50
  10  14  -3   -1.60    6.00
 -10  14   3   -2.20    6.30
 -10  15  -3    2.50    7.80
  10 -15   3   -8.10    6.00
 -10  15   3    0.40    5.50
  10  15  -3   -2.50    5.10
  11   0   3    2.80    7.20
  11   0  -3   16.50   12.90
  11   0   3   -3.50    8.60
 -11   0   3    6.00   11.80
 -11  -1   3   42.90   12.60
  11   1   3   32.00    9.30
  11  -1  -3   38.60   13.40
  11   1   3   32.70   10.40
  11  -1   3   64.99   13.90
  11  -1   3   40.40   10.20
  11  -1   3   28.40    9.20
 -11   1   3   33.10   13.40
  11   1  -3   58.19   13.10
  11   2   3   -6.00    8.10
 -11  -2   3    0.70   11.10
  11   2   3   11.30    8.50
  11  -2  -3    8.40   12.50
  11  -2   3   -8.00    7.10
  11  -2   3    0.10   11.70
  11  -2   3   -8.50    9.30
  11   2  -3   14.70   11.50
 -11   2   3  -10.60   10.10
  11   3   3   17.20    8.70
  11   3   3   16.60    8.60
  11  -3  -3   -3.00   12.90
 -11  -3   3   11.70   13.10
  11  -3   3    6.90   10.90
  11  -3   3    2.80    7.20
 -11   3   3   -0.60   10.30
  11   3  -3    5.30   11.80
  11   4   3   12.60    8.80
  11  -4  -3  -11.90   10.80
 -11  -4   3  -22.50   12.00
  11  -4   3    4.90   11.30
  11   4  -3    8.70   10.30
 -11   4   3   12.90   10.90
  11   5   3    4.20    8.30
 -11  -5   3   -6.10   11.70
  11  -5   3   14.70   12.90
  11   5  -3    3.50   11.50
 -11   5   3   -5.80   11.20
  11   6   3 1045.70   79.79
 -11  -6   3 1237.48   82.59
 -11   6  -3 1201.08   85.59
 -11   6   3 1023.10   80.99
  11   6  -3 1018.30   82.69
  11  -6   3 1134.79   82.59
  11   6  -3  952.00   80.89
 -11   7  -3  217.58   33.70
  11   7   3  185.78   20.20
 -11  -7   3  204.38   27.30
  11   7   3  158.98   23.70
  11   7  -3  201.78   24.00
 -11   7   3  244.88   23.90
  11   7  -3  265.47   31.40
  11   8   3   85.19   13.30
 -11   8  -3   58.79   18.60
  11   8   3   59.59   10.40
 -11  -8   3   59.09   16.10
 -11   8   3   58.99   12.10
  11   8  -3   68.19   12.20
  11   8  -3   67.79   21.20
  11   9   3   51.89    9.60
 -11  -9   3   54.79   15.00
  11   9   3   60.09   11.70
 -11   9  -3   56.69   15.70
 -11   9   3   70.39   12.90
  11   9  -3   55.29   21.80
  11   9  -3   70.09   12.70
 -11  10  -3   39.00   13.80
  11  10   3   45.50    8.50
 -11 -10   3   65.79   14.70
  11  10   3   55.89   13.20
 -11  10   3   51.49   10.60
  11  10  -3   42.90   10.40
 -11 -11   3  103.89   16.40
  11  11   3  107.19   13.40
 -11  11  -3  136.09   21.90
 -11  11   3  110.89   16.10
  11  11  -3  123.89   16.40
 -11  12  -3  101.09   15.40
  11  12   3   89.69   12.10
 -11 -12   3  109.79   15.70
  11  12  -3   93.09   14.60
 -11  12   3   94.49   13.70
 -11  13  -3   -6.60    9.60
  11  13   3   -7.00    5.10
 -11 -13   3   -3.10   12.50
  11  13  -3   -5.50    6.10
 -11  13   3    2.60    6.50
  11  14   3   70.49    9.30
 -11  14  -3   63.59   11.10
 -11  14   3   69.49   10.40
  11 -14   3   62.39    8.60
  11  14  -3   62.29   10.20
  12   0   3    0.90   11.00
  12   0  -3    1.20   12.00
 -12   0   3    6.30   11.20
  12   0   3   12.30    7.70
 -12  -1   3   21.20   12.40
  12   1   3   13.10   10.30
  12   1   3    7.60    7.40
  12  -1  -3   -1.80    9.80
  12  -1   3   -2.20    6.70
 -12   1   3   -7.70   10.90
  12   1  -3   -3.50   11.00
  12  -1   3   -3.90   11.90
  12   2   3   34.00   11.00
  12  -2  -3   49.30   12.70
  12   2   3   31.00    7.90
 -12  -2   3   39.90   12.20
  12  -2   3   16.70   12.20
  12   2  -3   28.80   11.90
  12  -2   3   36.00    8.30
 -12   2   3   51.29   11.90
 -12  -3   3  184.98   23.20
  12   3   3  227.18   22.60
  12   3   3  163.38   19.00
  12  -3  -3  185.78   21.90
  12   3  -3  201.08   22.90
  12  -3   3  178.38   25.20
 -12   3   3  189.88   23.30
  12  -4  -3    1.60   11.40
 -12  -4   3   -9.80   11.40
  12   4   3   15.40    8.10
  12  -4   3   -8.00   14.20
 -12   4   3   13.70   10.40
  12   4  -3    9.60   10.50
 -12  -5   3   50.29   13.20
  12   5   3   38.50    9.10
  12   5  -3   27.10   10.50
 -12   5   3   20.00   10.90
 -12   6  -3   42.70   20.20
  12   6   3   39.10    9.50
 -12  -6   3   52.79   13.40
 -12   6   3   56.49   11.70
  12   6  -3   49.80   11.20
 -12  -7   3  122.69   21.20
  12   7   3  115.29   15.40
 -12   7  -3  112.09   22.40
 -12   7   3  128.39   19.00
  12   7  -3  133.59   18.50
 -12  -8   3   62.69   14.70
 -12   8  -3   99.59   17.20
  12   8   3  107.59   13.90
 -12   8   3   68.89   13.30
  12   8  -3  122.79   16.50
 -12  -9   3  144.39   23.20
  12   9   3  150.28   16.90
 -12   9   3  192.78   20.70
  12   9  -3  197.58   20.00
  12  10   3   -0.70    6.40
 -12  10  -3    9.60   12.10
 -12 -10   3   10.70   11.70
  12  10  -3   -0.50    8.40
 -12  10   3  -12.00    8.20
 -12  11  -3    2.30   11.10
  12  11   3   -2.30    5.60
 -12 -11   3    1.80   11.30
 -12  11   3   -1.70    7.80
  12  11  -3    8.50    7.10
 -12  12  -3    1.70    9.70
 -12 -12   3    3.40   12.20
  12  12   3   -7.10    4.90
  12  12  -3   -2.60    6.00
 -12  12   3   -6.30    6.30
  12  13   3   83.99    9.30
 -12  13  -3   90.89   12.60
 -12 -13   3   70.89   16.60
  12  13  -3   77.89   10.20
  12 -13   3   83.69   11.20
 -12  13   3   90.79   11.40
  13   0  -3  -13.70    9.10
  13   0   3   17.80   12.90
  13   0   3   -2.70    6.70
 -13   0   3   -1.40   11.00
  13   1   3  422.16   36.10
 -13  -1   3  474.95   39.10
  13   1   3  431.26   39.40
  13  -1  -3  512.95   38.50
  13   1  -3  501.05   37.70
  13  -1   3  433.36   41.60
  13  -1   3  433.16   36.00
 -13   1   3  470.55   39.30
 -13  -2   3    1.00   10.50
  13   2   3    6.20    7.10
  13  -2  -3   -7.90    9.00
  13  -2   3    1.20   16.10
  13   2  -3    6.50    9.90
 -13   2   3    4.40   11.50
  13   3   3    7.20    6.80
  13  -3  -3  -14.20    9.50
 -13  -3   3  -15.10   11.10
  13   3  -3    5.10   10.00
 -13   3   3   -5.40   10.30
 -13  -4   3   41.40   13.00
  13   4   3   31.60    8.20
  13   4  -3   46.10   10.90
 -13   4   3   39.10   11.90
  13   5   3   -8.30    6.70
 -13  -5   3  -13.20   11.20
  13   5  -3   -9.00    9.50
 -13   5   3   -4.70    9.60
 -13   6  -3    7.00   18.80
  13   6   3   18.60    7.00
 -13  -6   3    7.40   10.50
 -13   6   3   15.10    9.70
  13   6  -3   -0.80    8.90
  13   7   3   25.90    7.10
 -13   7  -3   25.40   15.80
 -13  -7   3   11.70   11.10
 -13   7   3   14.30    9.00
  13   7  -3   41.90    9.00
  13   8   3  209.88   19.80
 -13  -8   3  243.28   26.20
 -13   8  -3  254.07   29.00
  13   8  -3  245.68   21.90
 -13   8   3  209.58   23.40
 -13   9  -3  -10.50   13.30
 -13  -9   3    5.10   11.00
  13   9   3    3.10    5.70
  13   9  -3    9.80    6.80
 -13   9   3   12.10    8.70
 -13  10  -3  178.98   22.10
  13  10   3  137.19   13.80
 -13 -10   3  167.18   21.40
 -13  10   3  147.49   16.70
  13  10  -3  131.79   15.80
  13  11   3   71.59    9.30
 -13  11  -3   58.99   13.10
 -13  11   3   76.59   12.10
  13  11  -3   67.49   10.90
 -13  12  -3   -0.80   10.40
 -13 -12   3   -7.10   13.10
 -13  12   3   -3.70    5.50
  13  12  -3    3.60    4.80
  14   0  -3   22.00    9.20
  14   0   3    2.30    6.10
 -14   0   3    2.40   10.30
 -14  -1   3   -7.10    9.60
  14  -1  -3   -4.00    7.60
  14   1  -3  -16.90    8.00
 -14   1   3    7.60    9.90
  14   2   3   74.99   11.40
 -14  -2   3   46.80   12.10
 -14   2   3   58.29   12.50
  14   2  -3   70.59   11.20
 -14  -3   3  106.39   14.80
  14   3   3  108.79   13.10
  14   3  -3  100.09   15.70
 -14   3   3   79.79   14.20
  14   4   3   20.60    6.40
 -14  -4   3   30.40   11.50
 -14   4   3   19.90    9.80
  14   4  -3   39.40    9.10
 -14  -5   3   11.50   10.30
  14   5   3    4.30    5.60
  14   5  -3    3.60    7.50
 -14   5   3  -10.10    9.10
 -14  -6   3   26.00   11.30
  14   6   3   23.60    6.10
  14   6  -3   12.20    8.00
 -14   6   3   24.20    9.00
  14   7   3    7.00    5.20
 -14   7  -3    9.00   15.00
 -14  -7   3  -13.40   10.60
 -14   7   3    7.30    8.10
  14   7  -3   -1.10    7.30
 -14   8  -3   -8.00   14.20
 -14  -8   3   -6.50   10.80
  14   8   3    6.70    4.60
 -14   8   3  -13.80    7.70
  14   8  -3   -5.30    6.20
 -14   9  -3   54.59   13.80
 -14  -9   3   12.50   11.40
  14   9   3   37.30    5.80
 -14   9   3   47.30    8.10
  14   9  -3   34.20    7.10
 -14 -10   3   17.30   12.10
  14  10   3   14.30    4.60
 -14  10  -3   49.10   12.60
  14  10  -3   15.60    5.80
 -14  10   3   18.30    7.00
 -14  11  -3  -12.50   11.60
  14  11  -3   -6.20    4.30
 -14  11   3   -9.30    5.50
 -15   0   3   -8.10    9.60
  15   0  -3    9.00    7.00
 -15  -1   3   11.90   10.30
  15  -1  -3    8.90    7.50
 -15   1   3    6.30    9.60
  15   1  -3   -0.30    6.90
  15   2   3   31.80    6.50
 -15  -2   3   10.40    9.30
  15   2  -3   17.20    7.70
 -15   2   3   12.00   10.10
  15   3   3   10.50    5.10
 -15  -3   3   -1.30    9.50
  15   3  -3    4.90    7.20
 -15   3   3   -2.00    8.80
  15   4   3   65.19    9.60
 -15  -4   3  103.19   16.60
  15   4  -3   62.99    9.80
 -15   4   3   65.19   11.40
  15   5   3   -4.40    4.50
 -15  -5   3   -8.60    9.40
  15   5  -3   -1.40    6.20
 -15   5   3    6.90    8.20
  15   6   3   23.20    5.40
 -15  -6   3   35.20   10.60
 -15   6   3   37.30    8.50
  15   6  -3   11.80    6.40
  15   7   3    8.90    4.50
 -15  -7   3   14.40    9.90
  15   7  -3   -3.80    5.30
 -15   7   3    3.10    7.70
  15   8   3    6.80    3.80
 -15  -8   3  -16.40   10.10
  15   8  -3   -5.30    4.80
 -15   8   3   -6.30    6.30
 -15  -9   3  -15.60   11.60
  15   9   3    4.90    3.80
 -15   9  -3   17.80   19.20
  15   9  -3    1.90    4.60
 -15   9   3    1.70    5.90
  16   0  -3    2.80    5.70
 -16   0   3  -12.00    8.40
 -16  -1   3    2.60    8.90
 -16   1   3    7.30    8.50
  16   1  -3   15.70    6.10
 -16  -2   3    1.30    9.00
 -16   2   3    2.00    8.00
  16   2  -3    4.20    5.30
 -16  -3   3   50.79   10.90
  16   3  -3   57.89   10.10
 -16   3   3   49.60   10.00
 -16  -4   3    1.70    9.10
  16   4  -3   -2.20    5.10
 -16   4   3    2.80    7.40
 -16  -5   3    7.60    9.40
  16   5  -3   10.90    5.90
 -16   5   3   11.60    7.00
 -16  -6   3   37.90    9.90
  16   6  -3   10.00    5.20
 -16   6   3    5.40    7.00
 -16  -7   3   14.90   10.90
 -16   7   3   17.30    6.00
  16   7  -3    5.30    4.60
 -17   0   3   -7.90    7.70
 -17  -1   3   -6.10    8.10
 -17   1   3    8.30    7.50
 -17  -2   3    4.40    8.40
 -17   2   3    2.70    7.40
 -17  -3   3   67.09   10.30
  17   3  -3   54.49    8.40
 -17   3   3   44.50    8.20
   0   0   4  751.02   53.89
   0   1   4   -0.60    1.90
   0  -1   4    1.60    2.70
   0  -2   4  279.17   21.70
   0   2   4  301.47   21.60
   0   3   4   -2.60    2.10
   0   3   4    0.00    3.50
   0   4   4  249.08   20.00
   0   4   4  275.27   19.90
   0   5   4   -1.20    2.80
   0   6   4  162.98   13.70
   0   7  -4   -0.40    3.30
   0   7   4    1.80    3.50
   0   8  -4  355.46   24.90
   0   8   4  297.87   28.30
   0   8   4  289.87   24.80
   0   9  -4    3.10    5.20
   0   9   4   -0.90    4.90
   0   9   4   -1.10    9.90
   0  10   4   44.90    8.40
   0  10   4   36.70   13.40
   0  10   4   28.50   11.40
   0  10  -4   25.50    7.10
   0 -10   4   15.60   13.00
   0  11  -4   -3.70    7.40
   0  11   4   -5.00    9.90
   0  11   4    1.00    7.80
   0 -11   4   -4.00   11.70
   0  11   4   -7.30   10.90
   0  11  -4    8.00   17.70
   0  12   4 1000.00   78.99
   0  12   4 1059.79   80.29
   0  12   4 1039.00   79.09
   0  12  -4 1135.19   82.39
   0 -12   4  941.51   79.19
   0  12  -4 1178.98   79.09
   0  13   4  -22.30   10.70
   0  13   4   -6.70   10.50
   0  13  -4    4.30   12.30
   0  13  -4  -11.20   14.80
   0 -13   4   -3.40   11.50
   0  13   4    5.10    9.90
   0  14   4  324.17   28.70
   0  14   4  279.97   31.60
   0  14  -4  365.76   35.40
   0  14   4  298.37   30.20
   0 -14   4  322.47   29.00
   0 -14   4  272.47   28.50
   0 -15   4    2.90   10.60
   0  15   4   16.00   11.10
   0  15   4    7.20    8.80
   0 -15   4   20.00   13.00
   0  15  -4  -19.30   11.90
   0  16  -4   79.09   13.50
   0 -16   4   46.10   11.40
   0  16   4   62.69    9.90
   0 -16   4   41.60   14.30
   0  16   4   51.29    9.80
   0  17  -4   -9.80    8.10
   0  17   4   -9.70    6.50
   0  17   4    6.70    6.50
   0 -17   4  -10.70    8.80
   0  18   4    0.50    5.60
   0 -18   4   10.00    8.90
   0  18  -4    9.20    7.00
   0  18   4    1.50    5.90
   1   0   4 3316.77  238.38
  -1   0   4 3315.87  238.58
   1   0   4 3480.25  238.78
   1   1   4  103.39    8.50
   1   1   4   85.89    7.70
  -1   1   4   96.59    8.00
   1  -1   4  101.69    8.50
   1   2   4 2997.00  205.98
   1   2   4 2933.21  205.68
   1  -2   4 2682.03  205.88
  -1   2   4 3007.30  205.88
   1   3   4  477.45   34.20
   1   3   4  487.55   33.90
   1  -3   4  396.06   34.00
  -1   3   4  502.85   34.00
   1   4   4  372.56   27.00
   1   4   4  332.37   26.60
  -1   4   4  377.76   26.80
   1   5   4   12.30    3.30
  -1   5   4   17.60    3.70
  -1   6  -4  631.04   43.60
   1   6   4  604.14   43.90
  -1   6   4  560.24   43.90
  -1   7  -4   67.39    7.70
   1   7   4   54.79    8.00
  -1   7   4   73.19    8.40
   1   8   4  442.26   33.60
   1   8   4  437.86   37.10
  -1   8  -4  414.66   33.30
  -1   8   4  428.56   37.00
  -1   8   4  489.05   33.90
   1   9   4  245.18   19.70
  -1   9  -4  240.58   19.30
   1   9   4  219.78   24.90
   1   9  -4  196.38   19.10
  -1   9   4  230.98   19.60
  -1   9   4  234.88   23.30
  -1 -10   4   63.19   15.20
   1  10   4  118.59   17.00
   1  10   4   68.39   15.20
   1  10   4   77.79   11.60
  -1  10  -4   81.79   12.00
  -1  10   4   78.39   13.40
  -1  10   4   80.29   12.00
   1  10  -4   74.99   20.10
   1  10  -4   81.49   12.10
  -1  10   4   76.79   14.70
   1 -10   4  101.99   16.00
  -1  11  -4  413.36   37.30
   1  11   4  424.16   31.10
   1  11   4  391.26   33.10
  -1  11  -4  345.27   30.60
  -1 -11   4  313.77   34.40
   1  11   4  374.96   33.20
   1  11  -4  444.06   37.90
   1 -11   4  344.87   32.60
  -1  11   4  346.07   32.10
   1  11  -4  344.67   30.60
  -1  11   4  336.17   30.70
  -1  11   4  383.76   33.30
   1  12   4    1.60   11.60
  -1 -12   4   21.90   11.80
   1  12   4   23.90   11.50
  -1  12  -4   41.20   11.40
   1  12   4   35.70   11.20
  -1  12  -4   29.50   15.20
  -1  12   4   21.30   10.90
   1  12  -4   31.70   10.80
   1 -12   4   31.50   12.20
   1  12  -4   27.20   16.90
  -1  12   4   35.80   12.10
  -1  12   4   22.60   10.80
  -1  13  -4  -10.10   13.00
  -1  13  -4   21.90   14.40
   1  13   4    5.20   11.40
   1  13   4   12.50   11.50
   1  13   4   -8.80   10.00
  -1 -13   4   -2.30   11.50
  -1  13   4   10.30    9.70
   1 -13   4   16.90   11.40
  -1  13   4   22.80   11.50
   1  13  -4   15.90   13.90
   1  13  -4   12.00   12.00
   1 -13   4   -7.60    8.90
  -1  13   4    5.70   11.70
   1  14   4  474.75   40.20
   1  14   4  426.36   40.80
  -1 -14   4  467.85   39.10
  -1  14  -4  492.55   48.20
   1  14   4  455.55   37.60
  -1  14  -4  490.05   41.00
  -1  14   4  394.46   41.50
   1 -14   4  378.46   37.50
  -1  14   4  461.15   37.20
   1  14  -4  456.75   42.10
   1  14  -4  449.36   40.70
   1 -14   4  463.75   38.70
  -1  14   4  473.65   39.80
  -1  15  -4  124.69   20.50
  -1 -15   4   59.79   13.60
   1  15   4   88.89   19.80
   1  15   4   70.09   13.50
   1  15   4   89.59   15.10
   1  15   4   66.59   11.30
  -1 -15   4   60.79   12.60
  -1  15   4   71.69   13.60
  -1  15   4   56.89   11.40
   1  15  -4   78.89   15.00
   1 -15   4   60.89   12.80
  -1  15   4   42.80   20.40
   1 -15   4   47.10   14.30
   1  16   4  159.38   16.80
  -1  16  -4  155.68   21.50
   1  16   4  113.59   17.00
  -1 -16   4  140.89   21.40
  -1 -16   4  157.08   25.00
  -1  16   4  153.28   17.50
   1 -16   4  152.68   25.40
   1 -16   4  132.09   20.50
  -1  16   4  183.48   17.90
   1  16  -4  196.78   21.40
   1  17   4   39.30    7.70
  -1  17  -4   28.30   10.20
  -1 -17   4   45.00   10.90
   1  17   4   46.90    8.00
  -1  17   4   53.79    8.50
   1  17  -4   35.60    9.70
   1 -17   4   61.19   10.50
  -1  17   4   48.60    8.50
   1  18   4    2.30    5.80
  -1  18  -4    8.90    7.50
  -1 -18   4   -9.80    8.80
   1  18   4    3.80    5.40
   1  18  -4   11.20    6.60
  -1  18   4   20.00    5.70
   1 -18   4    4.40    8.30
  -1  18   4    4.00    5.80
   2   0   4 1289.97  102.09
   2   0   4 1596.34  102.89
   2   1   4 1633.04  113.89
   2   1   4 1580.24  113.29
   2  -1   4 1590.64  113.89
  -2   1   4 1587.34  113.69
   2   2   4 9627.74  660.93
   2   2   4 9052.19  661.23
  -2   2   4 8746.23  661.13
   2  -2   4 9999.00  661.33
   2   3   4 1335.27   95.09
   2   3   4 1335.77   95.49
   2   4   4 2168.58  150.48
   2   4   4 2120.89  150.78
  -2   4  -4 2118.89  149.99
   2  -4   4 2194.48  150.78
  -2   4   4 1981.60  150.48
  -2   5  -4  342.17   24.30
   2   5   4  325.77   25.00
   2   5   4  344.97   24.70
  -2   5   4  325.57   24.80
   2  -5   4  301.77   25.00
  -2   6  -4 1261.37   89.59
   2   6   4 1292.47   90.09
  -2   6   4 1348.37   90.19
   2  -6   4 1112.39   89.99
  -2   7  -4 3097.79  225.98
   2   7   4 3248.88  226.58
   2  -7   4 3331.57  226.78
  -2   7   4 3064.69  226.58
   2   8   4  893.91   64.19
  -2   8  -4  804.52   63.49
   2   8   4  866.01   67.09
  -2   8   4  879.21   64.19
   2   8  -4  940.61   64.19
  -2   8   4  880.81   65.89
   2   9   4   40.80   11.70
  -2   9  -4   24.20    6.40
   2   9   4   16.50    5.80
  -2   9   4   31.40   10.30
   2  -9   4   16.70    6.10
   2   9  -4   25.30    6.00
  -2   9   4   25.50    6.30
   2  10   4  398.16   35.50
  -2  10  -4  458.55   32.50
   2  10   4  455.75   32.90
   2  10   4  375.96   36.70
  -2 -10   4  380.36   36.50
   2  10  -4  441.46   32.80
   2 -10   4  364.26   32.00
  -2  10   4  386.86   34.50
   2 -10   4  437.96   36.30
  -2  10   4  386.76   32.70
  -2  10   4  361.66   35.70
   2  10  -4  462.15   41.60
  -2  11  -4  308.17   33.90
   2  11   4  295.47   25.90
   2  11   4  338.97   29.40
   2  11   4  260.87   27.60
  -2  11  -4  286.87   26.10
  -2 -11   4  255.07   28.90
  -2  11   4  297.87   27.20
   2  11  -4  231.38   25.40
   2  11  -4  268.87   35.20
   2 -11   4  284.57   27.90
   2 -11   4  349.37   25.60
  -2  11   4  238.98   28.20
  -2  11   4  326.47   26.00
  -2  12  -4  377.96   38.30
  -2 -12   4  371.26   34.80
  -2  12  -4  329.67   34.10
   2  12   4  337.17   33.00
   2  12   4  337.37   34.10
   2  12   4  391.66   32.90
  -2  12   4  369.86   32.60
   2  12  -4  392.46   32.70
  -2  12   4  367.26   33.70
   2  12  -4  380.06   37.80
  -2  12   4  371.26   32.90
   2 -12   4  441.06   33.20
   2 -12   4  405.56   32.10
  -2  13  -4   67.09   16.80
  -2 -13   4   50.39   13.60
   2  13   4   61.59   14.70
   2  13   4   46.10   13.20
   2  13   4   58.59   11.80
  -2  13   4   41.00   12.20
   2  13  -4   67.99   15.20
   2 -13   4   46.40   12.20
  -2  13   4   67.39   12.30
   2  13  -4   57.39   15.00
   2 -13   4   55.09   11.90
  -2  13   4   66.29   14.30
  -2 -14   4   46.80   13.10
  -2  14  -4   29.70   14.40
   2  14   4   51.99   10.60
   2  14   4   62.59   14.20
   2  14   4   38.50   16.90
   2  14   4   35.60   10.70
  -2  14   4   35.60   11.40
   2 -14   4   39.80   11.40
   2 -14   4   44.40   12.80
   2  14  -4   48.00   16.70
   2  14  -4   51.99   14.50
  -2  14   4   37.30   10.30
  -2  14   4   23.40   17.00
   2  15   4  103.79   15.40
  -2 -15   4   80.99   15.00
   2  15   4   86.29   13.10
  -2  15  -4  124.99   21.50
   2 -15   4  134.19   20.80
   2 -15   4  118.49   15.60
  -2  15   4   84.99   12.90
   2  15  -4   86.19   14.50
  -2 -16   4  119.89   20.20
  -2 -16   4  143.39   23.70
   2  16   4  101.69   14.70
  -2  16  -4   84.99   14.80
   2  16   4   99.89   14.60
  -2  16   4  119.09   19.30
  -2  16   4   90.99   15.20
   2  16  -4  153.28   18.60
   2 -16   4  112.59   20.20
   2 -16   4  139.19   18.60
  -2  17  -4   -2.30    8.40
   2  17   4   11.50    6.50
   2  17   4   11.60    6.20
  -2 -17   4    3.40   10.40
   2 -17   4    7.30    8.50
   2  17  -4   11.60    7.80
  -2  17   4    4.20    6.80
  -2  17   4    5.10    7.00
  -2 -18   4   79.99   12.60
  -2  18  -4   92.39   14.00
   2  18   4   88.29   12.30
   2  18   4   94.79   10.90
  -2  18   4   85.69   12.10
   2 -18   4  106.49   15.20
  -2  18   4   78.59   11.40
   2  18  -4   85.29   10.80
   2  18  -4   84.59   12.90
   3   0   4   73.89    7.40
   3   0   4   67.49    5.70
   3   1   4 1022.50   75.29
   3   1   4 1002.30   74.39
   3  -1   4 1041.80   75.29
  -3   1   4 1124.59   75.09
   3   2   4  150.78   11.80
   3   2   4  121.59   10.70
  -3   2   4  131.99   11.30
   3  -2   4  148.69   11.90
  -3   3  -4   23.00    3.10
   3   3   4   32.20    5.40
   3   3   4   30.30    4.20
   3  -3   4   32.30    5.00
  -3   3   4   24.90    4.60
   3   4   4   39.70    5.20
   3   4   4   37.60    6.30
  -3   4  -4   31.10    4.40
  -3   4   4   40.10    5.50
   3  -4   4   41.70    6.10
   3   5   4  410.36   34.50
   3   5   4  448.66   34.10
  -3   5  -4  437.36   33.50
   3  -5   4  522.25   34.70
  -3   5   4  489.55   34.40
   3   6   4 1335.97   92.79
  -3   6  -4 1327.17   91.79
   3   6   4 1257.17   92.29
   3  -6   4 1359.76   92.79
  -3   6   4 1148.29   92.39
   3   7   4  369.66   26.30
  -3   7  -4  341.87   25.50
   3  -7   4  357.16   26.40
  -3   7   4  280.97   26.00
   3   8   4  133.69   20.50
   3   8   4  120.39   12.20
  -3   8  -4  120.79   12.30
   3  -8   4  116.69   12.90
  -3   8   4  126.39   17.30
  -3   8   4  145.69   13.00
   3   9   4   96.79   12.30
   3   9   4  117.89   19.80
  -3   9  -4  101.09   12.40
  -3   9   4  106.49   16.70
   3  -9   4  108.89   12.60
   3   9  -4  112.49   12.70
  -3   9   4   96.09   12.60
  -3   9   4  147.39   20.00
  -3 -10   4  170.28   24.70
   3  10   4  158.08   16.30
  -3  10  -4  132.09   17.10
  -3  10  -4  197.28   28.10
   3  10   4  156.48   22.40
   3  10   4  151.48   22.20
  -3  10   4  147.59   18.90
   3 -10   4  147.09   15.90
   3  10  -4  138.89   23.10
   3  10  -4  158.28   16.60
  -3  10   4  166.38   16.80
  -3  10   4  170.78   20.60
   3  11   4   44.70   10.20
  -3  11  -4   16.60   17.50
  -3  11  -4   63.19   12.10
   3  11   4   35.00   10.00
  -3 -11   4   44.80   13.40
   3  11   4   56.49   12.80
   3  11   4   45.30   12.90
   3  11  -4   35.80   10.60
  -3  11   4   54.39   12.10
  -3  11   4   40.00   10.00
  -3  11   4   42.90   11.60
   3 -11   4   47.50    9.60
   3 -11   4   67.29   12.10
   3  11  -4   55.19   18.00
  -3 -12   4  119.89   18.90
   3  12   4  104.29   16.40
   3  12   4   88.49   12.80
   3  12   4   61.59   13.30
   3  12   4  116.59   18.10
  -3  12  -4   93.89   18.10
  -3  12   4  100.79   15.30
   3  12  -4  136.59   21.80
   3 -12   4   66.49   13.10
   3 -12   4   91.59   14.60
  -3  12   4  108.89   15.70
  -3  12   4  103.79   17.30
   3  12  -4   91.89   17.10
   3  13   4   43.60   14.20
   3  13   4   50.09   14.20
  -3 -13   4   49.30   14.70
   3  13   4   53.29   11.60
   3  13   4   52.49   11.20
  -3  13  -4   65.49   15.10
   3 -13   4   57.99   12.30
   3 -13   4   58.39   12.40
  -3  13   4   76.69   16.10
   3  13  -4   58.99   14.20
   3  13  -4   56.19   15.20
  -3  13   4   44.30   11.10
  -3  13   4   58.39   13.20
  -3 -14   4   23.30   13.50
  -3  14  -4   34.60   13.20
   3  14   4   24.00   15.80
   3  14   4   20.00    9.70
   3  14   4   41.00   10.50
  -3  14   4   29.90   12.00
   3 -14   4   53.19   13.20
  -3  14   4   30.30    9.90
  -3  14   4   23.50   16.00
   3 -14   4   51.89   11.80
   3  14  -4   19.70   17.20
   3  14  -4   18.30   12.90
   3  15   4   25.80    8.80
   3  15   4   25.90    8.30
  -3  15  -4   50.99   13.40
  -3 -15   4   54.59   13.10
   3 -15   4   63.39   15.90
  -3  15   4   22.00   11.00
  -3  15   4   26.80    9.00
   3 -15   4   34.30   11.10
   3  15  -4   30.10   11.90
  -3  16  -4   23.40   11.20
  -3 -16   4   29.50   15.30
  -3 -16   4   39.90   12.40
   3  16   4   30.60    8.40
   3  16   4   33.80    8.20
  -3  16   4   12.90   11.20
   3 -16   4   14.00   10.10
  -3  16   4   28.80    8.70
   3  16  -4   17.10    9.10
   3 -16   4   23.60   18.60
   3  17   4   52.99    7.90
  -3 -17   4   41.30   11.50
   3  17   4   64.89   10.70
  -3  17  -4   64.89   11.20
  -3  17   4   51.09    8.60
   3 -17   4   55.19    9.50
   3  17  -4   51.19    9.50
  -3  17   4   46.10    8.40
   3  17  -4   50.29   10.00
   3  18   4   33.80    5.90
  -3  18  -4   35.60    8.40
   3  18  -4   17.20   10.20
  -3  18   4   31.20    6.50
  -3  18   4   16.50    6.90
   3  18  -4   36.10    7.30
   3 -18   4   30.40    7.90
   4   0   4  378.76   28.50
   4   1   4   14.90    4.30
   4   1   4   20.30    3.40
   4  -1   4   23.30    4.50
  -4   1   4   15.50    3.50
   4   2   4    0.30    2.30
   4   2   4    0.10    3.30
   4  -2   4   -0.80    3.20
  -4   2   4   -1.20    2.50
   4   3   4   -0.40    2.60
   4   3   4   -2.70    3.50
   4  -3   4    0.30    3.80
  -4   3   4    0.20    2.70
   4   4   4  219.68   18.90
   4   4   4  227.98   18.20
   4  -4   4  258.57   19.00
  -4   4   4  239.38   18.60
   4   5   4  454.15   32.50
  -4   5  -4  422.56   31.60
   4   5   4  434.26   33.00
   4  -5   4  441.66   33.00
  -4   5   4  428.96   32.70
  -4   6  -4  143.09   11.90
   4   6   4  157.28   13.20
   4   6   4  129.59   12.30
   4  -6   4  118.59   12.90
  -4   6   4  134.69   12.80
   4   7   4   79.89    9.60
  -4   7  -4   72.19    9.60
  -4   7   4   80.89   12.80
  -4   7   4   82.59    9.50
   4  -7   4   78.89   10.20
   4   8   4   -8.90   14.00
   4   8   4   -3.30    4.40
  -4   8  -4   -7.00    6.40
  -4   8   4    5.60    5.20
  -4   8   4    1.10   10.40
   4  -8   4   -3.30    5.70
   4   9   4   48.00   14.40
   4   9   4   15.90   10.50
   4   9   4   31.00    7.40
   4   9   4   31.30   13.60
  -4  -9   4   59.89   15.10
  -4   9   4   53.29    9.10
  -4   9   4   44.50   11.60
   4   9  -4   23.60    7.50
   4   9  -4   47.20   18.20
   4  -9   4   43.50    8.10
  -4   9   4   22.20   12.30
   4  10   4    1.90   12.10
   4  10   4  -15.00    9.10
  -4 -10   4  -10.60   13.60
   4  10   4   -7.90    7.00
  -4  10  -4    6.70   21.00
  -4  10   4   10.30   10.00
   4  10  -4   -3.90   15.60
  -4  10   4   13.30   11.20
   4  10  -4   -1.10    7.40
  -4  10   4    1.40    8.10
   4 -10   4   12.50    7.70
   4  11   4   29.50   12.50
   4  11   4   45.80   10.60
   4  11   4   44.30   11.80
   4  11   4   57.59   10.90
  -4  11  -4   41.80   18.90
  -4 -11   4   31.30   14.30
  -4  11   4   55.79   13.00
  -4  11   4   36.80   11.40
  -4  11   4   52.69   12.10
   4  11  -4   46.30   10.30
   4  11  -4   36.70   15.10
   4 -11   4   51.79   10.80
  -4 -12   4   18.60   12.70
   4  12   4   25.40   13.70
   4  12   4   27.60    9.70
   4  12   4   41.70   12.00
  -4  12  -4   19.80   14.50
   4  12   4   13.60   10.20
  -4  12   4   10.30   11.00
   4  12  -4   29.40   14.40
  -4  12   4   21.90   10.30
   4  12  -4   -0.50   10.40
   4 -12   4   10.00   10.50
   4 -12   4   23.70    9.90
  -4  12   4   19.20   11.20
  -4  13  -4   15.90   14.00
   4  13   4    7.30    9.40
   4  13   4   24.10   14.80
  -4 -13   4   19.50   12.70
   4  13   4   29.70    9.80
   4  13  -4   40.20   14.30
   4 -13   4   24.00   11.70
  -4  13   4   37.00   15.60
   4 -13   4   24.70   10.40
  -4  13   4   22.20   11.40
  -4  13   4    6.60    9.60
   4  13  -4    8.70   14.40
  -4  14  -4  154.68   22.70
   4  14   4  125.39   17.10
  -4 -14   4  135.89   18.50
   4  14   4  164.28   28.70
   4  14   4   84.19   13.50
  -4  14   4  114.99   16.60
   4 -14   4  107.99   18.40
  -4  14   4  107.19   17.20
   4  14  -4  115.79   20.30
  -4  14   4   86.99   22.00
   4 -14   4  115.49   18.50
   4  14  -4  191.78   29.20
   4  15   4  117.29   15.30
   4  15   4   97.09   15.10
  -4  15  -4  121.29   21.10
  -4 -15   4  153.18   21.40
   4 -15   4  120.59   17.60
  -4  15   4  131.09   20.00
   4  15  -4  117.89   15.90
   4 -15   4  125.19   23.50
  -4  15   4  108.59   15.70
   4  16   4   36.20    8.00
   4  16   4   22.60    7.40
  -4  16  -4   30.00   10.80
  -4 -16   4   28.60   12.00
   4  16  -4   27.30    8.90
   4 -16   4   28.80    9.40
   4  16  -4   25.20   11.00
  -4  16   4   39.90    8.60
  -4  17  -4   94.79   13.30
  -4 -17   4  138.79   17.90
   4  17   4   91.89   12.10
   4  17   4  102.39   12.10
  -4  17   4   97.59   13.30
   4 -17   4   95.89   15.00
  -4  17   4   96.99   12.60
   4  17  -4   85.99   14.30
   4  17  -4   88.29   15.00
  -4 -18   4   -5.50   10.00
   4  18   4   -5.50    5.10
  -4  18  -4    3.60    7.20
  -4  18   4    4.30    6.50
  -4  18   4    6.10    5.50
   4  18  -4   -4.10    5.60
   4 -18   4   15.10    6.80
   5   0   4   34.40    6.40
   5   1   4   -2.60    2.40
   5   1   4    0.50    3.70
   5  -1   4    1.60    3.90
   5   2   4 1207.68   80.29
  -5   2   4 1127.09   79.89
   5  -2   4  994.10   79.99
   5   3   4  214.88   17.10
   5  -3   4  209.08   16.70
  -5   3   4  180.88   16.10
   5   4   4  252.97   20.20
   5   4   4  264.27   21.20
  -5   4   4  277.17   20.80
   5  -4   4  255.87   20.90
   5   5   4   29.60    6.30
   5   5   4   37.40    5.70
   5  -5   4   41.20    6.40
  -5   5   4   23.70    5.40
   5   6   4  441.76   33.80
   5   6   4  430.36   34.30
  -5   6   4  470.55   34.00
   5  -6   4  446.76   34.20
   5   7   4  543.55   40.50
   5   7   4  492.55   47.20
  -5   7   4  525.45   43.20
  -5   7   4  508.05   40.60
   5  -7   4  607.74   41.20
   5   8   4  161.78   15.70
   5   8   4  126.29   21.50
   5   8   4  183.28   20.00
  -5   8   4  158.88   22.30
  -5   8   4  151.88   20.60
   5  -8   4  169.58   16.30
  -5   8   4  157.78   15.80
   5   9   4   16.30    7.20
   5   9   4   13.50   12.80
   5   9   4   17.20   13.70
  -5   9  -4   31.10   22.70
   5   9   4   21.80   10.00
  -5  -9   4    2.50   14.00
  -5   9   4   22.70   11.50
  -5   9   4   13.60   10.80
  -5   9   4   18.80    7.60
   5   9  -4   13.10    6.90
   5   9  -4   11.60   16.40
   5  -9   4   12.50    7.30
   5  10   4   84.79   16.20
   5  10   4   42.90   12.60
   5  10   4   57.89   11.00
  -5 -10   4   57.79   16.60
   5  10   4   44.90   10.50
  -5  10  -4   84.19   22.80
  -5  10   4   60.49   12.10
  -5  10   4   41.40   10.50
   5  10  -4   47.70   17.50
  -5  10   4   66.09   13.00
   5 -10   4   48.70   10.00
   5  10  -4   49.30   10.70
   5  11   4   60.49   11.70
   5  11   4   69.09   12.50
   5  11   4   44.00   15.90
   5  11   4   81.09   12.30
  -5  11  -4   68.69   17.70
  -5 -11   4   45.20   14.90
   5  11  -4   68.79   15.10
  -5  11   4   39.90   11.00
   5 -11   4   44.90   10.90
   5  11  -4   50.49   11.70
  -5  11   4   60.09   13.00
  -5  11   4   73.99   13.30
   5  12   4  122.29   18.50
  -5 -12   4   98.09   17.80
   5  12   4  120.99   20.90
  -5  12  -4  106.19   19.40
   5  12   4  111.39   17.50
   5  12  -4   94.99   15.90
  -5  12   4  138.09   23.10
  -5  12   4  126.39   18.40
   5 -12   4   92.59   18.30
   5 -12   4  120.89   16.50
   5  12  -4  102.49   17.10
  -5  12   4  141.19   20.80
   5  13   4   -8.20   14.40
   5  13   4  -11.20    7.90
  -5  13  -4   12.20   14.30
   5  13   4   -4.10    8.80
  -5 -13   4  -12.20   12.80
  -5  13   4  -34.80   16.90
  -5  13   4   21.50    9.50
  -5  13   4    9.70   11.10
   5 -13   4   -5.40    9.70
   5  13  -4   -1.20   15.00
   5  13  -4  -10.70   11.00
   5 -13   4   16.60   12.80
   5  14   4   22.80    8.30
   5  14   4   16.80   20.90
  -5 -14   4   27.40   12.60
   5  14   4   10.20    8.30
  -5  14  -4   32.80   12.70
  -5  14   4   22.70    9.10
   5  14  -4   15.00   10.80
   5 -14   4   13.40   14.40
   5  14  -4   43.60   18.60
  -5  14   4   30.10   12.50
   5  14  -4   30.70   15.90
   5 -14   4   13.90    9.90
  -5 -15   4    9.60   11.90
   5  15   4   -5.10    7.30
   5  15   4   14.90    7.10
  -5  15  -4   12.00   10.70
   5 -15   4   -1.00    8.20
   5 -15   4   16.90   19.60
  -5  15   4    8.80   11.60
   5  15  -4   25.00    9.50
  -5  15   4   -1.60    7.20
   5  16   4   36.50    7.40
  -5  16  -4   21.60   10.40
   5  16   4   30.00    6.60
  -5 -16   4   36.50   10.40
  -5  16   4   20.50    7.60
   5 -16   4   29.90    8.70
   5  16  -4   18.70    8.20
   5  17   4   48.60    7.70
   5  17   4   84.59   11.60
  -5 -17   4   72.59   12.30
  -5  17  -4   49.80   10.10
  -5  17   4   74.49   10.80
   5 -17   4   61.69    9.50
   5  17  -4   49.80    8.60
   6   0   4  657.03   48.60
   6   1   4    2.10    4.00
   6  -1   4    6.30    4.30
   6   2   4  268.87   20.90
   6  -2   4  245.28   20.70
   6   3   4 1759.92  121.59
  -6   3   4 1608.04  120.99
   6  -3   4 1700.33  121.39
   6   4   4  657.33   47.10
   6  -4   4  612.64   46.90
  -6   4   4  616.34   46.50
   6   5   4  227.78   19.50
  -6   5   4  263.27   19.30
   6  -5   4  199.08   19.30
   6   6   4   63.59    9.80
   6   6   4   58.39    9.80
  -6   6   4   62.69   12.90
   6  -6   4   62.19    9.90
  -6   6   4   61.39    9.30
   6   7   4  387.46   36.80
   6   7   4  451.25   34.20
  -6   7   4  399.56   37.60
   6  -7   4  445.56   34.70
  -6   7   4  467.35   34.50
  -6   7   4  479.65   37.80
   6   8   4  100.39   15.30
   6   8   4   77.89   13.20
   6   8   4  106.69   17.20
   6   8   4   87.59   21.10
  -6  -8   4   93.19   17.40
   6   8  -4  118.69   19.50
   6  -8   4   97.69   13.60
  -6   8   4   88.39   14.60
  -6   8   4   72.69   14.60
  -6   8   4  101.59   14.00
   6   9   4   13.50   11.40
   6   9   4   11.40    8.80
  -6  -9   4   13.90   15.30
  -6   9  -4    6.00   21.70
   6   9   4    4.00    9.20
   6   9  -4   38.60   16.70
  -6   9   4   28.00   10.60
  -6   9   4   17.20    8.60
  -6   9   4    6.60   11.00
   6   9  -4   26.70    8.40
   6  -9   4    6.60    7.60
   6  10   4   59.89   11.80
  -6  10  -4   98.29   21.10
   6  10   4   71.59   12.30
  -6 -10   4   46.40   16.10
   6  10   4   67.09   12.80
   6  10  -4   51.29   16.80
   6 -10   4   68.59   11.60
  -6  10   4   66.59   12.80
  -6  10   4   58.09   11.80
  -6  10   4  119.69   18.40
   6  10  -4   83.19   14.80
  -6 -11   4  173.38   26.80
  -6  11  -4  215.98   31.20
   6  11   4  217.58   21.00
   6  11   4  203.38   24.00
   6  11   4  197.08   21.70
   6  11  -4  193.28   23.00
   6 -11   4  163.28   22.90
  -6  11   4  200.38   23.90
  -6  11   4  200.58   22.20
  -6  11   4  228.38   24.50
  -6  12  -4  206.48   28.90
   6  12   4  182.38   21.70
   6  12   4  194.98   21.40
  -6 -12   4  193.38   27.10
   6  12   4  176.18   27.10
  -6  12   4  209.58   22.80
  -6  12   4  195.28   25.50
  -6  12   4  213.58   29.70
   6  12  -4  278.97   27.90
   6  12  -4  224.98   24.10
   6 -12   4  223.08   24.70
  -6 -13   4  -12.10   13.20
   6  13   4    0.70    7.70
   6  13   4    9.50   17.30
  -6  13  -4   -2.50   13.20
   6  13   4    4.50    8.80
  -6  13   4   19.40   21.10
   6 -13   4  -10.30    9.20
   6  13  -4    5.80   11.60
  -6  13   4   21.90   11.90
  -6  13   4    8.20    9.30
   6 -13   4   -8.50   13.20
   6  13  -4   -1.10   14.70
   6  14   4   14.80    7.40
  -6 -14   4   15.50   12.00
  -6  14  -4   35.80   12.90
   6  14   4   20.30    8.10
  -6  14   4   13.00    8.30
  -6  14   4   29.20   12.50
   6  14  -4   18.10   10.50
   6 -14   4   11.30   18.40
   6 -14   4   21.70    9.40
   6  15   4    9.00    7.00
   6  15   4   -6.70    6.40
  -6  15  -4    5.30   10.80
  -6 -15   4   19.70   11.00
  -6  15   4    5.70    7.50
   6  15  -4    3.10    8.50
  -6  15   4    5.70   12.00
   6 -15   4    7.50    8.30
   6  16   4   -2.00    6.00
  -6  16  -4    2.60    9.00
  -6 -16   4    4.90   10.70
   6  16   4    4.10    5.60
   6 -16   4   -2.20    7.50
  -6  16   4   10.20    8.70
  -6  16   4    0.80    6.20
   6  16  -4    8.50    7.40
  -6 -17   4   29.50    9.40
   6  17   4    6.90    5.20
  -6  17  -4   12.70    8.90
  -6  17   4   -0.70    8.10
   6 -17   4    5.00    7.00
  -6  17   4   -2.30    5.70
   6  17  -4   -0.20    6.00
   7   0   4   70.89    9.70
   7   1   4   50.09    8.00
   7  -1   4   48.10    8.60
   7   2   4    2.10    4.80
   7  -2   4    0.80    4.70
   7   3   4  910.31   73.09
   7  -3   4 1086.29   73.29
   7   4   4  316.37   27.40
   7  -4   4  369.76   27.70
   7   5   4  318.47   27.10
   7  -5   4  348.77   27.30
  -7   5   4  356.06   27.00
  -7   5   4  315.67   31.10
   7   6   4   21.00    6.60
  -7  -6   4   20.30   23.40
   7   6   4   22.70   13.80
   7   6   4   42.00   11.10
   7  -6   4   25.20    7.00
  -7   6   4    9.10   12.60
  -7   6   4   10.70    6.30
  -7   6   4   23.60   12.80
  -7  -7   4    7.40   14.40
   7   7   4   -6.10   10.60
   7   7   4   -8.00    7.20
   7   7   4   11.00   11.70
   7  -7   4   -4.10    7.00
   7   7  -4  -18.10   16.20
  -7   7   4   10.90   12.20
  -7   7   4    8.20    7.30
  -7   7   4    9.70   11.10
  -7  -8   4   -8.00   13.90
   7   8   4   -8.00    8.60
   7   8   4    8.20    9.80
   7   8   4   15.80   10.90
   7   8  -4   16.60   16.00
  -7   8   4    8.80   12.10
  -7   8   4   -2.20    9.50
  -7   8   4    8.70    8.40
   7  -8   4   -7.50    7.60
   7   9   4   44.00   10.40
   7   9   4   52.49   11.90
  -7  -9   4   62.59   14.20
  -7   9  -4   25.10   20.80
   7   9   4   44.50   11.80
   7   9  -4   53.59   15.00
   7   9  -4   48.50   11.40
   7  -9   4   44.90   11.00
  -7   9   4   68.79   11.90
  -7   9   4   44.60   13.30
  -7   9   4   60.29   12.10
   7  10   4    5.20   12.30
  -7 -10   4   37.10   12.60
   7  10   4   38.60   10.30
   7  10   4   18.00   10.10
  -7  10  -4   26.70   18.50
  -7  10   4   31.50   13.20
   7  10  -4   41.30   11.90
   7  10  -4   38.50   14.50
  -7  10   4   37.00   12.30
  -7  10   4   32.10   10.80
   7 -10   4   31.70   11.60
   7  11   4   25.50   15.20
   7  11   4   30.40    9.60
  -7  11  -4   17.40   15.60
  -7 -11   4   33.00   13.70
   7  11   4   22.40    9.80
  -7  11   4   21.70   10.90
   7 -11   4   17.50   12.00
   7  11  -4   22.00   12.90
  -7  11   4    8.10   14.40
  -7  11   4   28.90   13.30
   7  11  -4   37.60   12.50
   7  12   4   19.80   18.50
  -7 -12   4   19.20   13.00
  -7  12  -4   50.79   15.70
   7  12   4   42.10    9.80
   7  12   4   41.80    9.90
   7  12  -4   15.50   12.00
  -7  12   4   32.10   13.80
  -7  12   4    5.60   19.40
   7 -12   4    8.10   14.80
   7  12  -4   17.60   14.80
  -7  12   4   13.50    9.60
   7  13   4   10.90    7.90
  -7 -13   4   -7.90   12.10
  -7  13  -4  -19.40   13.20
   7  13   4    2.10    7.70
   7 -13   4   22.60   19.50
   7  13  -4   -7.30    9.70
  -7  13   4    8.00    8.30
   7  13  -4    0.20   18.70
   7 -13   4   12.80    8.40
  -7  13   4   -3.40   12.60
   7  14   4   41.40    8.50
  -7  14  -4   56.29   13.90
  -7 -14   4   49.00   13.40
   7  14   4   39.20    8.40
   7  14  -4   29.80    9.90
   7 -14   4   39.70    9.40
  -7  14   4   54.09   14.20
  -7  14   4   34.60    8.80
  -7 -15   4    2.10   10.70
  -7  15  -4   11.00    9.80
   7  15   4   -4.50    6.40
   7  15   4   -3.30    6.10
   7 -15   4   -9.30    7.10
  -7  15   4   -2.00    6.70
   7  15  -4  -15.30    8.20
  -7  16  -4    5.30    9.30
   7  16   4    2.40    5.50
  -7 -16   4   20.10    9.70
  -7  16   4    2.80    5.70
  -7  16   4   18.40   10.70
   7 -16   4   -2.60    6.70
   7  16  -4   17.30    6.80
  -7 -17   4  -11.10   10.70
  -7  17  -4   -2.90    7.90
   7  17   4   13.00    5.30
  -7  17   4    4.60    5.60
   7 -17   4   -3.20    6.20
   7  17  -4   11.90    5.70
   8   0   4   14.60    6.10
   8   1   4   11.30    5.90
   8  -1   4   17.40    6.20
   8   2   4   27.00    7.40
   8  -2   4   46.70    7.80
   8   3   4  219.78   19.40
   8  -3   4  198.88   19.30
   8   4   4  872.51   67.49
   8   4   4  781.52   61.39
  -8  -4   4  875.61   72.79
  -8   4   4  791.22   63.09
   8  -4   4  881.91   61.99
  -8   4   4  772.92   62.09
   8   5   4  321.87   31.30
   8   5   4  313.27   28.70
  -8  -5   4  339.37   33.00
   8   5   4  411.16   32.10
  -8   5   4  360.66   31.30
   8   5  -4  340.67   36.20
  -8   5   4  394.46   34.10
   8  -5   4  351.16   29.00
   8   6   4   -1.40   10.50
   8   6   4  -11.40   10.90
   8   6   4   -0.10    6.20
  -8  -6   4   -0.50   12.80
   8   6   4  -10.10    8.30
   8  -6   4   -2.80    7.50
  -8   6   4   -3.70   11.30
  -8   6   4    6.30   13.90
   8   6  -4  -15.20   15.40
  -8   6   4    4.30    8.40
   8   7   4    2.70    9.20
   8   7   4   -1.80   10.00
  -8  -7   4   21.80   13.40
   8   7   4    2.70    9.70
  -8   7   4   23.20   13.90
   8   7  -4    8.80   14.50
  -8   7   4    4.80    8.80
  -8   7   4   -2.10   10.50
   8  -7   4   -8.20    7.80
  -8   8  -4  102.99   32.10
  -8  -8   4   94.59   17.70
   8   8   4  127.09   17.60
   8   8   4  141.59   18.70
  -8   8   4  144.99   19.60
  -8   8   4  119.19   17.90
   8  -8   4  128.69   15.80
   8   8  -4  120.79   19.40
  -8   8   4  103.19   17.10
  -8  -9   4   97.79   17.10
   8   9   4  108.49   16.70
  -8   9  -4   73.29   21.80
   8   9   4  131.19   16.30
   8   9  -4  118.99   18.40
   8  -9   4   94.19   17.80
  -8   9   4   89.19   14.50
   8   9  -4  120.59   20.10
  -8   9   4  117.39   18.80
  -8   9   4  128.19   16.90
  -8  10  -4  229.48   33.90
   8  10   4  298.77   26.30
  -8 -10   4  297.87   30.50
   8  10   4  291.57   25.80
   8 -10   4  266.07   28.40
  -8  10   4  308.47   31.80
  -8  10   4  243.68   26.50
   8  10  -4  278.37   29.20
   8  10  -4  288.07   30.10
  -8  10   4  294.17   32.10
   8  11   4    2.70   19.20
  -8 -11   4   31.70   13.60
   8  11   4    5.60    8.80
   8  11   4   11.10    8.30
  -8  11  -4  -12.80   15.50
   8  11  -4  -17.80   11.50
   8  11  -4  -11.70   14.10
  -8  11   4    3.30    9.20
  -8  11   4   -5.10   15.10
   8 -11   4   15.50   14.60
   8  12   4   14.40    8.50
   8  12   4    2.60    7.70
  -8  12  -4   -4.40   13.40
  -8 -12   4   15.90   12.90
   8  12   4   22.10   22.90
   8  12  -4   19.10   17.30
   8  12  -4   17.40   11.60
  -8  12   4   18.10   15.10
   8 -12   4    8.30   17.80
  -8  12   4    0.60    8.80
   8  13   4   18.60    7.60
  -8 -13   4   29.20   12.40
  -8  13  -4  -24.90   11.60
   8  13   4   -4.00    6.70
   8  13  -4   -2.60    9.40
  -8  13   4    6.00    7.60
   8 -13   4   24.30    8.00
  -8 -14   4   22.50   10.50
   8  14   4   11.40    6.60
   8  14   4    6.40    6.60
  -8  14  -4    2.90   10.90
  -8  14   4    1.70    7.50
   8 -14   4    9.30    7.90
   8  14  -4    7.10    8.40
  -8 -15   4   15.00    9.80
  -8  15  -4   16.50    9.80
   8  15   4   -0.30    6.20
   8  15   4    0.80    6.10
  -8  15   4    7.30    6.40
   8 -15   4   -0.20    6.80
   8  15  -4   11.40    7.60
  -8  16  -4   16.40    9.00
  -8 -16   4   17.00   10.70
   8  16   4    5.60    5.60
   8 -16   4    6.20    6.30
  -8  16   4   -0.20    5.60
   8  16  -4    6.40    6.00
   9   0   4   64.29   11.20
  -9   0   4   63.89   14.80
   9   0   4   63.19   10.60
   9   0   4   59.09   11.30
   9   1   4   -2.40    9.80
  -9  -1   4   13.80   12.30
  -9  -1   4  -24.00   12.10
   9   1   4   16.10    9.60
   9   1   4   -1.80    6.20
   9  -1   4    9.40    7.10
   9  -1   4   -0.70    9.00
   9  -1   4   24.80    9.70
  -9   1   4   17.80   12.30
   9   2   4   -4.00    9.90
  -9  -2   4    7.60   12.60
   9   2   4    2.90    9.40
  -9  -2   4   -3.70   10.60
   9   2   4    1.00    6.50
   9  -2   4   -1.60    9.90
  -9   2   4    3.80   11.80
   9  -2   4  -16.40    7.40
   9  -2   4   10.10    6.80
   9   3   4   26.70    8.50
   9   3   4   21.40   10.60
   9   3   4   23.10   10.40
  -9  -3   4   52.19   13.10
   9  -3   4   28.90   10.50
  -9   3   4   47.20   12.60
   9   3  -4   23.80   17.30
   9  -3   4   14.50    8.00
  -9  -4   4   35.40   13.60
   9   4   4    8.60    9.60
   9   4   4    7.60    7.00
   9   4   4   13.30   10.10
  -9   4   4    2.30   11.20
   9  -4   4    3.00    7.80
   9   4  -4   -0.50   15.50
   9   5   4   65.89   11.30
   9   5   4   71.79   11.80
  -9  -5   4   98.99   16.20
   9   5   4   80.89   12.80
   9   5  -4   83.79   17.10
   9  -5   4   77.89   14.10
  -9   5   4   89.09   14.60
   9   6   4   21.50    9.60
  -9  -6   4   47.00   13.80
   9   6   4   36.40   10.50
   9  -6   4   26.30    9.70
  -9   6   4   40.50   11.90
   9   6  -4   25.00   14.90
   9   7   4   51.29   10.80
   9   7   4   40.70   10.30
  -9  -7   4   27.60   13.10
   9  -7   4   32.70   10.20
   9   7  -4   68.89   14.50
  -9   7   4   41.90   10.50
  -9  -8   4   18.70   12.20
   9   8   4    5.60    9.10
   9   8   4   -5.00    8.50
  -9   8  -4    5.50   20.90
   9  -8   4   28.80   11.80
  -9   8   4    1.90    9.10
   9   8  -4   25.30   13.60
   9   8  -4   23.90   12.50
  -9   9  -4  127.69   24.60
  -9  -9   4  139.09   19.80
   9   9   4  144.09   18.90
   9   9   4  136.59   17.70
   9   9  -4  164.58   21.30
   9  -9   4  163.68   22.70
   9   9  -4  150.28   20.00
  -9  10  -4  357.96   35.80
   9  10   4  353.16   28.90
   9  10   4  311.07   27.90
  -9 -10   4  308.57   32.20
   9  10  -4  329.17   34.70
   9 -10   4  321.67   34.60
   9  10  -4  291.57   31.50
  -9  10   4  326.57   29.70
  -9 -11   4   11.20   12.00
   9  11   4   23.40    9.30
   9  11   4    2.90    8.00
  -9  11  -4    8.10   15.00
   9  11  -4   -1.00   18.30
   9 -11   4    9.60   22.10
   9  11  -4    7.00   10.90
  -9  11   4   18.10    8.90
   9  12   4   86.09   12.40
  -9  12  -4   58.29   15.00
  -9 -12   4   55.89   13.20
   9  12   4   79.39   10.80
  -9  12   4   48.70    9.90
   9  12  -4   68.29   12.60
  -9  13  -4   12.90   11.70
  -9 -13   4   12.80   11.10
   9  13   4    4.70    6.70
   9  13   4   -7.60    6.60
  -9  13   4   -2.20    7.30
   9  13  -4   -2.20    8.30
   9  14   4    1.30    5.60
  -9 -14   4    2.30   10.20
   9  14   4    9.10    6.40
  -9  14  -4   -1.20   10.30
  -9  14   4    7.20    6.70
   9  14  -4   -8.40    7.10
   9 -14   4    3.50    6.90
   9  15   4   24.90    6.50
  -9 -15   4   -6.60   10.00
  -9  15  -4    2.90    9.10
   9 -15   4    4.70    6.20
  -9  15   4    7.10    5.70
   9  15  -4   12.70    6.30
  10   0   4  113.49   16.20
  10   0   4  131.19   16.00
  10   0  -4  141.89   24.50
 -10   0   4  180.38   21.70
  10   0   4  124.09   15.40
  10   1   4    9.40    8.10
 -10  -1   4   -0.70   11.00
  10   1   4    8.10    9.70
  10   1   4   14.40    7.40
  10  -1  -4  -21.80   16.80
  10  -1   4    7.30    9.80
 -10   1   4   18.00   12.20
  10  -1   4    6.50    7.70
  10  -1   4   23.10    8.60
  10   1  -4   18.50   15.30
  10  -2  -4  129.79   20.30
  10   2   4  163.48   17.20
  10   2   4  156.08   18.10
 -10  -2   4  133.49   18.10
  10   2   4  134.59   19.10
  10   2  -4  146.39   22.60
  10  -2   4  125.39   16.50
 -10   2   4  189.68   21.60
  10  -2   4  117.99   19.60
  10  -2   4  151.48   16.90
  10   3   4   84.39   13.10
 -10  -3   4   66.19   17.80
  10   3   4   98.49   13.50
 -10  -3   4   83.89   15.40
  10  -3  -4  122.29   21.50
  10   3   4  105.79   17.10
  10  -3   4  126.69   15.60
  10   3  -4   93.99   17.30
  10  -3   4  103.39   16.40
 -10   3   4   94.19   16.30
  10   4   4   34.80    9.00
  10  -4  -4   86.99   18.10
 -10  -4   4   44.00   13.40
  10   4   4   44.50   11.00
  10   4   4   49.80   11.10
 -10   4   4   65.49   13.30
  10  -4   4   47.40   10.60
  10   4  -4   65.99   16.20
  10   5   4 1503.15  117.89
  10   5   4 1557.04  117.89
  10   5   4 1597.64  119.09
 -10  -5   4 1666.53  119.49
  10  -5   4 1812.32  119.59
 -10   5   4 1675.23  119.39
  10   5  -4 1604.14  120.19
  10   6   4   19.90    8.80
  10   6   4   37.30    9.60
 -10  -6   4   37.50   12.20
 -10   6   4   30.40   10.40
  10  -6   4   31.10   12.30
  10   6  -4   40.40   12.00
  10   7   4  400.86   33.30
 -10  -7   4  444.06   38.30
  10   7   4  399.66   33.90
 -10   7   4  411.46   35.60
  10   7  -4  426.76   36.20
  10  -7   4  394.86   37.40
  10   8   4   56.09   10.60
 -10  -8   4   69.39   15.10
  10   8   4   50.09   10.30
 -10   8  -4   57.59   20.50
  10   8  -4   56.49   16.20
 -10   8   4   65.49   13.00
  10  -8   4   94.09   16.90
  10   8  -4   65.69   14.50
  10   9   4 1422.76  104.69
  10   9   4 1469.95  104.59
 -10   9  -4 1413.36  108.99
 -10  -9   4 1437.86  106.99
  10   9  -4 1285.77  106.09
 -10   9   4 1556.14  106.29
  10  -9   4 1496.75  108.69
  10   9  -4 1437.06  107.49
 -10 -10   4    5.00   12.30
 -10  10  -4   -2.70   16.10
  10  10   4    4.70    7.70
  10  10   4   15.30    8.20
  10  10  -4  -23.60   18.20
 -10  10   4    4.90    9.30
  10  10  -4    0.40   11.00
  10  11   4   26.70    7.60
 -10  11  -4   28.20   15.20
 -10 -11   4   35.40   12.40
  10  11   4   12.20    7.30
  10  11  -4    0.30    9.40
 -10  11   4   19.20    8.40
 -10  12  -4   96.89   16.30
 -10 -12   4   98.69   15.80
  10  12   4  113.59   14.10
  10  12   4   99.89   12.30
  10  12  -4  105.39   16.00
 -10  12   4   75.59   13.60
  10  13   4   31.20    7.80
 -10 -13   4   39.80   11.20
  10  13   4   39.60    6.60
 -10  13  -4   43.70   12.20
  10 -13   4   24.20    7.70
 -10  13   4   24.80    7.60
  10  13  -4   32.30    8.40
 -10  14  -4   13.20   11.00
 -10 -14   4    8.20    9.80
  10  14   4    7.30    7.20
  10 -14   4    1.20    5.90
  10  14  -4   12.90    6.70
 -10  14   4    9.60    6.10
 -10  15  -4   -6.00    9.40
 -10 -15   4    5.50   10.40
 -10  15   4   -4.60    5.20
  10  15  -4   -1.00    5.10
  10 -15   4   -9.80    5.30
 -11   0   4   11.20   11.70
  11   0   4   13.60    9.20
  11   0   4   -3.30    9.50
  11   0  -4    9.70   12.60
  11   0   4   17.10    8.00
  11  -1  -4   26.40   14.10
  11   1   4   34.20    8.50
  11   1   4   44.20   10.90
  11   1   4   26.10   10.30
 -11  -1   4   50.89   12.40
  11  -1   4   31.90   10.40
  11  -1   4   19.20   10.60
  11  -1   4   13.40    7.80
  11   1  -4   27.40   14.90
 -11   1   4   27.30   10.80
  11   2   4   14.00   10.30
  11  -2  -4   31.10   14.90
  11   2   4   27.30    8.20
  11   2   4   35.80    9.80
 -11  -2   4   22.60   11.50
  11  -2   4   24.60   10.10
  11  -2   4   27.00   10.90
  11  -2   4   18.80    7.50
 -11   2   4   28.70   10.80
  11   2  -4   27.90   14.00
 -11  -3   4  102.69   16.80
  11   3   4   91.79   14.70
  11   3   4   84.59   14.80
  11   3   4  120.79   16.40
  11  -3  -4   81.59   15.80
  11   3  -4   72.39   14.90
 -11   3   4   78.49   13.60
  11  -3   4  118.79   17.40
  11   4   4  211.18   20.30
  11  -4  -4  198.78   26.10
  11   4   4  204.88   21.50
 -11  -4   4  197.88   23.60
  11   4   4  218.58   21.60
 -11   4   4  195.68   21.70
  11   4  -4  165.08   24.40
  11  -4   4  215.18   24.10
  11   5   4  905.71   61.49
 -11  -5   4  784.32   63.39
  11   5   4  783.32   61.39
  11  -5   4  884.51   63.79
 -11   5   4  744.13   62.79
  11   5  -4  805.52   63.49
  11   6   4    0.00    9.30
 -11  -6   4    0.40   11.70
  11   6   4   -5.00    7.90
  11   6  -4   -3.50   12.10
  11  -6   4   16.90   14.60
 -11   6   4    5.10   10.50
  11   7   4  473.55   39.60
  11   7   4  452.85   39.20
 -11  -7   4  571.54   43.30
  11   7  -4  495.25   45.70
  11   7  -4  498.75   42.00
 -11   7   4  555.64   41.50
  11  -7   4  464.85   44.60
  11   8   4   31.00    9.70
 -11   8  -4    3.90   18.90
  11   8   4   31.20    8.30
 -11  -8   4   42.00   13.30
  11   8  -4   50.69   12.30
  11   8  -4   33.70   20.70
 -11   8   4    9.80    9.60
  11   9   4   40.90    9.30
 -11  -9   4   34.60   12.40
 -11   9  -4   46.20   17.70
  11   9   4   43.60    8.50
  11   9  -4   38.40   10.90
 -11   9   4   69.79   12.40
  11  10   4   -8.50    8.00
 -11  10  -4    6.10   14.90
 -11 -10   4   16.00   11.20
  11  10   4   -4.90    6.40
 -11  10   4    3.30    8.30
  11  10  -4    5.10    9.40
 -11  11  -4  275.37   31.70
  11  11   4  263.37   22.80
  11  11   4  297.37   24.50
 -11 -11   4  258.57   27.60
  11  11  -4  247.88   25.40
 -11  11   4  290.37   25.00
  11  12   4  230.58   19.10
  11  12   4  215.18   21.70
 -11 -12   4  205.78   24.10
 -11  12  -4  199.88   25.60
 -11  12   4  243.08   21.00
  11  12  -4  233.78   21.80
 -11  13  -4   21.00   11.20
 -11 -13   4   20.40   10.00
  11  13   4   17.80    6.50
  11 -13   4   20.00    6.50
 -11  13   4   26.60    6.70
  11  13  -4   15.60    7.00
 -11  14  -4    8.80   10.80
 -11 -14   4    0.90   10.10
  11  14  -4    0.40    5.90
 -11  14   4    1.70    5.30
  11 -14   4    5.40    5.20
  12   0   4   -3.30    6.90
 -12   0   4   -5.60   10.40
  12   0  -4   13.40   11.10
  12   0   4    3.40   11.00
  12   0   4   11.00   10.60
  12  -1  -4   10.90   12.20
  12   1   4   25.20    7.90
 -12  -1   4    5.70   10.40
  12   1   4    3.30   10.50
  12   1   4   23.50   10.70
  12  -1   4    3.90    6.90
  12  -1   4  -10.30   10.80
  12  -1   4    5.70   10.10
 -12   1   4   18.50    9.90
  12   1  -4   13.50   11.20
  12  -2  -4    8.20   11.60
 -12  -2   4    5.70   11.30
  12   2   4    2.20    7.00
  12   2   4    2.30   10.40
  12   2   4   -8.20   10.00
  12  -2   4    8.10   12.10
 -12   2   4   -7.30    9.90
  12   2  -4   15.20   10.90
  12   3   4   95.69   12.60
  12  -3  -4   99.29   16.80
 -12  -3   4   81.89   14.00
  12   3   4   63.09   12.90
  12   3   4  102.39   13.30
  12   3  -4   91.19   14.90
 -12   3   4   79.29   13.30
  12  -3   4   67.09   15.10
  12   4   4   98.09   13.00
  12   4   4   79.79   13.70
 -12  -4   4   84.89   14.60
 -12   4   4   69.89   13.80
  12   4  -4  109.39   18.70
  12  -4   4   84.79   17.00
 -12  -5   4   30.50   12.10
  12   5   4   18.20    7.70
  12   5   4   11.60   10.20
 -12   5   4   19.20   10.60
  12   5  -4   15.30   10.80
  12  -5   4    2.70   15.70
  12   6   4   71.69   11.70
  12   6   4   51.59    9.40
 -12  -6   4   57.59   13.30
  12   6  -4   60.69   12.10
 -12   6   4   48.80   11.40
  12   6  -4   74.99   24.20
  12   7   4  216.08   19.70
 -12  -7   4  197.48   23.90
  12   7   4  207.38   21.90
 -12   7   4  202.78   22.60
  12   7  -4  212.08   23.40
  12   7  -4  206.08   40.60
  12   8   4  210.08   20.70
  12   8   4  219.08   25.40
 -12  -8   4  248.68   25.30
  12   8  -4  268.97   24.40
 -12   8   4  230.08   23.50
 -12   9  -4   21.00   17.50
  12   9   4   26.30    6.90
 -12  -9   4   36.00   11.20
  12   9  -4   32.40    9.20
 -12   9   4   43.40   10.50
 -12  10  -4   15.40   15.80
 -12 -10   4   16.10   10.70
  12  10   4   13.00    6.10
 -12  10   4   12.50    7.90
  12  10  -4    4.40    7.90
 -12  11  -4   64.09   15.90
 -12 -11   4   50.69   11.10
  12  11   4   40.40    6.60
  12  11  -4   52.39    9.40
 -12  11   4   24.50    8.00
 -12  12  -4    0.40   12.30
  12  12   4   10.60    5.00
 -12 -12   4    3.10    9.50
 -12  12   4   -7.30    6.10
  12  12  -4    4.80    6.20
 -12  13  -4   26.70   11.60
 -12 -13   4   19.50   10.00
  12  13  -4   18.70    5.30
 -12  13   4   19.80    6.10
  12 -13   4   22.60    5.60
  13   0  -4   27.50   11.00
  13   0   4   39.30    7.60
 -13   0   4   20.60   10.80
  13   0   4   28.70   13.00
  13  -1  -4   75.09   13.60
  13   1   4   76.39   11.60
  13   1   4   59.59   13.80
 -13  -1   4   83.49   13.50
 -13   1   4   63.19   11.70
  13   1  -4   67.19   13.10
  13  -1   4   60.19   15.30
  13   2   4   21.30    7.20
  13  -2  -4   13.90   10.50
 -13  -2   4   24.70   10.90
  13   2   4  -11.50   11.80
  13   2  -4   29.90   10.50
  13  -2   4   -9.50   15.40
 -13   2   4   15.50   10.00
  13   3   4    6.20    6.80
  13  -3  -4    9.70   10.60
 -13  -3   4   11.20   11.10
 -13   3   4    7.90   10.40
  13  -3   4   -0.50   16.80
  13   3  -4    7.40   10.00
  13   4   4   47.20    8.40
 -13  -4   4   35.00   11.90
  13   4  -4   45.50   11.10
 -13   4   4   48.60   11.00
  13   5   4   -5.10    5.90
 -13  -5   4    4.60    9.40
  13   5  -4   -1.70    8.80
 -13   5   4   -6.60    9.30
 -13  -6   4   76.69   12.80
  13   6   4   66.19   11.00
  13   6  -4   58.59   11.70
 -13   6   4  112.89   16.00
 -13  -7   4  127.99   19.70
  13   7   4  143.09   14.10
  13   7  -4  155.68   18.00
 -13   7   4  113.39   17.10
 -13  -8   4  212.88   21.60
  13   8   4  165.98   15.50
  13   8  -4  148.59   18.60
 -13   8   4  143.89   19.70
  13   9   4    5.90    5.10
 -13  -9   4   12.70    9.30
 -13   9  -4   23.10   21.20
 -13   9   4   11.00    8.00
  13   9  -4    1.00    7.60
 -13  10  -4   26.50   16.20
 -13 -10   4    3.30    9.10
  13  10   4    6.00    4.50
 -13  10   4    3.20    6.60
  13  10  -4    6.00    6.40
 -13  11  -4   11.60   14.70
 -13 -11   4    9.00    9.30
 -13  11   4   11.20    5.90
  13  11  -4   12.70    6.20
 -13 -12   4   21.50    9.90
 -13  12  -4   15.20   14.00
  13  12  -4   16.80    5.50
 -13  12   4   10.20    5.70
  13 -12   4   12.60    5.30
  14   0   4 1578.14  115.89
 -14   0   4 1554.34  113.79
  14   0  -4 1533.55  113.19
  14  -1  -4  201.78   21.50
  14   1   4  216.28   18.90
 -14  -1   4  214.48   22.90
 -14   1   4  200.68   23.00
  14   1  -4  203.58   21.70
  14  -1   4  236.98   33.30
 -14  -2   4  316.97   25.90
  14   2   4  241.18   21.70
  14  -2  -4  264.97   24.80
  14   2  -4  225.28   24.10
 -14   2   4  268.97   25.60
  14   3   4   38.10    6.90
 -14  -3   4   39.60   10.70
 -14   3   4   34.10   11.00
  14   3  -4   36.20    9.80
 -14  -4   4   -7.60    8.80
  14   4   4   16.10    5.70
 -14   4   4  -11.50    8.30
  14   4  -4   15.40    8.30
 -14  -5   4    5.40    9.70
  14   5   4   11.10    5.60
 -14   5   4    2.00    8.20
  14   5  -4    5.20    8.00
 -14  -6   4   24.30    9.80
  14   6   4   17.80    6.00
 -14   6   4   13.30    8.60
  14   6  -4   15.50    7.90
  14   7   4  108.59   12.20
 -14  -7   4  116.19   18.10
 -14   7   4  103.79   15.50
  14   7  -4  134.49   15.30
 -14  -8   4   63.89   12.10
  14   8   4   78.99    9.90
 -14   8   4   99.09   14.20
  14   8  -4   85.99   12.50
  14   9   4   12.90    4.50
 -14  -9   4   16.60    9.80
  14   9  -4    1.00    6.00
 -14   9   4   21.50    6.70
 -14 -10   4   33.90   10.10
  14  10  -4   27.60    6.00
 -14  10   4   29.10    6.80
 -15   0   4   88.99   13.00
  15   0  -4   95.89   13.80
  15  -1  -4  158.18   17.00
 -15  -1   4  126.19   18.70
 -15   1   4  135.79   18.70
  15   1  -4  162.58   16.90
 -15  -2   4   19.80    9.20
 -15   2   4    3.10    8.20
  15   2  -4    8.70    8.20
 -15  -3   4   10.70    8.60
 -15   3   4    0.30    7.80
  15   3  -4    1.90    6.80
  15   4   4   26.30    5.60
 -15  -4   4   40.20    9.70
 -15   4   4   20.20    8.30
  15   4  -4   21.30    7.30
  15   5   4   80.39    9.20
 -15  -5   4   66.59   11.30
 -15   5   4   78.59   11.40
 -15  -6   4   17.30    8.80
  15   6   4   34.20    5.30
 -15   6   4   42.30    8.20
  15   6  -4   30.10    7.50
 -15  -7   4    1.90    8.30
  15   7   4    7.50    4.30
 -15   7   4   -7.40    6.90
  15   7  -4    1.10    5.60
 -15  -8   4   76.79   10.80
  15   8  -4   54.79    9.90
 -15   8   4   63.99   11.10
 -15  -9   4   39.60   10.00
  15   9  -4   34.90    5.90
 -15   9   4   39.00    6.90
 -16   0   4  149.99   17.80
 -16  -1   4   28.30    9.10
 -16   1   4   27.70    8.30
  16   1  -4   44.10    7.60
 -16  -2   4   55.29    9.90
 -16   2   4   74.09   10.60
  16   2  -4   64.49   10.60
 -16  -3   4   -0.40    7.70
  16   3  -4    6.60    5.80
 -16   3   4   -7.80    6.80
 -16  -4   4    3.60    8.10
 -16   4   4    5.50    6.60
  16   4  -4    7.30    5.80
 -16  -5   4    9.10    7.90
 -16   5   4    9.30    6.10
  16   5  -4    0.20    5.30
 -16  -6   4   44.90    8.90
 -16   6   4   16.00    6.90
  16   6  -4   26.50    6.00
 -17   0   4   42.80    8.60
 -17  -1   4  184.48   17.60
 -17   1   4  146.09   16.40
 -17  -2   4   14.60    7.50
 -17   2   4   20.00    7.00
   0   0   5   -1.00    3.10
   0   0   5    2.50    1.90
   0   1   5    0.90    3.30
   0   1   5   -0.70    2.00
   0  -1   5   -0.80    3.10
   0  -2   5 1614.04  111.69
   0   2   5 1407.46  111.49
   0   2   5 1680.03  111.59
   0  -3   5    1.70    3.30
   0   3   5    5.80    4.00
   0   3   5    0.20    2.60
   0   4   5  352.16   26.40
   0   4   5  346.87   26.10
   0   5   5    0.00    3.20
   0   6   5  823.52   59.89
   0   7   5    0.90    4.00
   0   7  -5    4.40    4.30
   0   8  -5   -0.70    4.80
   0   8   5   -8.30    9.80
   0   8   5    4.20    4.70
   0   9   5   -0.20    5.60
   0   9   5   -0.80    9.70
   0   9  -5    3.50    5.60
   0  10   5  198.38   23.70
   0  10  -5  205.28   33.10
   0  10   5  172.68   19.20
   0 -10   5  157.08   22.40
   0  10   5  222.88   21.80
   0  10  -5  245.18   20.00
   0  11  -5  -13.20    8.60
   0  11  -5   14.30   20.70
   0 -11   5   -5.20   10.50
   0  11   5   -6.30   10.00
   0  11   5   -0.10   11.20
   0  11   5    3.20    8.00
   0  12   5  799.12   62.99
   0  12  -5  852.91   64.99
   0  12  -5  827.12   61.59
   0 -12   5  778.32   61.19
   0  12   5  810.92   61.59
   0  12   5  747.83   60.99
   0 -13   5    0.50    9.00
   0  13   5  -12.80   10.20
   0  13   5   -6.90   10.00
   0  13  -5    3.80   14.20
   0  13  -5  -26.90   14.30
   0  13   5    1.30   11.40
   0 -13   5    3.00    9.90
   0  14   5  282.57   32.40
   0  14   5  259.07   25.10
   0  14  -5  276.57   30.50
   0 -14   5  268.77   26.80
   0  14  -5  207.08   37.50
   0  14   5  276.57   27.60
   0 -14   5  271.07   27.20
   0  15   5    6.00   10.70
   0  15  -5   18.90   12.30
   0 -15   5   26.30   13.60
   0  15   5    6.80    8.40
   0  15   5   -2.70    7.60
   0 -15   5    4.50    9.80
   0  16   5   -6.60    7.70
   0  16   5   -0.60    7.60
   0 -16   5  -12.60   14.60
   0 -16   5   13.20    9.30
   0  16  -5   -9.60   10.70
   0 -17   5   -6.90    8.20
   0  17  -5  -18.70    8.60
   0  17   5    3.80    6.50
   0  17   5    2.10    6.20
   0 -18   5   -3.60    7.20
   0  18  -5   -4.60    6.90
   0  18   5   -0.20    5.30
  -1   0   5    0.20    2.10
   1   0   5    0.70    3.50
  -1   0   5   -2.50    3.20
   1   0   5    1.00    1.80
  -1  -1   5   64.49    7.10
   1   1   5   61.99    7.30
   1   1   5   66.29    6.00
   1  -1   5   64.39    7.20
  -1   1   5   63.79    6.30
  -1  -2   5  453.65   33.30
   1   2   5  446.16   33.00
   1   2   5  432.06   33.40
  -1   2   5  463.25   33.20
   1  -2   5  474.75   33.50
   1   3   5   38.50    5.40
   1   3   5   28.20    4.40
  -1   3   5   38.50    4.90
   1  -3   5   33.10    5.40
   1   4   5  561.14   44.90
   1   4   5  615.24   45.30
   1  -4   5  619.34   45.30
  -1   4   5  682.83   45.20
   1   5   5  244.38   19.80
   1   5   5  285.27   20.30
   1  -5   5  257.07   20.00
  -1   5   5  235.58   19.70
  -1   6  -5   97.59    9.50
   1   6   5   94.99    9.80
  -1   6   5  103.89    9.90
  -1   7  -5 1120.99   76.59
  -1   7   5  999.70   78.59
  -1   7   5 1061.59   76.99
  -1   8  -5   66.09    9.50
   1   8   5   69.89    9.80
   1   8   5   65.69   13.30
   1   8  -5   87.79    9.70
  -1   8   5   64.89    9.40
  -1   8   5   76.09   12.90
   1   9   5  440.56   35.80
   1   9   5  404.96   31.90
  -1  -9   5  368.36   35.30
  -1   9  -5  409.86   31.50
   1   9  -5  396.46   31.60
  -1   9   5  387.76   34.00
   1  -9   5  400.36   34.20
  -1   9   5  426.66   32.10
  -1  10  -5  381.76   40.30
   1  10   5  341.37   31.20
   1  10   5  324.87   29.20
  -1 -10   5  326.27   31.60
   1  10   5  323.67   33.30
  -1  10  -5  420.16   29.40
  -1  10   5  313.17   29.10
   1  10  -5  400.86   29.40
   1 -10   5  384.06   31.10
  -1  10   5  341.37   30.90
   1  10  -5  366.46   41.70
  -1  10   5  320.37   32.20
   1  11   5  119.99   19.80
  -1 -11   5  121.39   18.10
   1  11   5   92.69   16.20
  -1  11  -5  120.39   23.10
  -1  11  -5   98.79   17.20
   1  11   5  125.59   16.40
  -1  11   5  123.99   16.10
  -1  11   5  117.19   18.40
   1  11  -5  148.49   24.50
   1 -11   5  110.69   13.90
   1  11  -5   98.99   16.50
   1 -11   5   95.59   17.50
  -1  11   5  143.29   20.20
   1  12   5   70.19   12.60
  -1  12  -5   55.79   13.80
  -1 -12   5   59.19   13.00
   1  12   5   67.29   14.30
   1  12   5   53.79   12.00
  -1  12  -5   74.59   18.90
   1  12  -5   66.29   12.80
   1  12  -5   44.70   16.90
   1 -12   5   71.49   12.60
  -1  12   5   41.40   11.40
  -1  12   5   71.29   12.80
  -1  12   5   49.00   13.40
   1 -12   5   65.39   12.10
   1  13   5   18.60   13.50
   1  13   5   16.20    8.90
   1  13   5   13.00   11.40
  -1  13  -5   13.30   14.70
  -1 -13   5   36.90   11.80
   1  13   5   16.40   10.50
  -1  13  -5  -10.60   17.90
   1 -13   5   18.20   10.20
   1  13  -5    8.80   16.00
  -1  13   5    3.50   13.50
   1  13  -5   29.40   15.20
   1 -13   5   10.90   11.10
  -1  13   5   22.20   11.10
   1  14   5   70.09   14.10
  -1 -14   5   33.10   11.50
   1  14   5   50.79   10.70
  -1 -14   5   49.20   13.30
  -1  14  -5   50.69   16.40
   1  14   5   38.80   11.10
   1  14   5   38.80   15.60
  -1  14   5   26.70   11.50
   1 -14   5   33.70   11.60
  -1  14   5   49.10   10.80
   1  14  -5   38.20   19.40
   1 -14   5   38.70   12.00
   1  14  -5   60.69   16.50
  -1  14   5   41.00   15.80
  -1  15  -5   49.20   14.00
  -1 -15   5   58.99   12.30
  -1 -15   5   65.89   14.70
   1  15   5   52.29   10.30
   1  15   5   50.79   14.40
   1  15   5   52.69   10.10
   1 -15   5   65.29   14.80
  -1  15   5   54.39   10.00
  -1  15   5   42.60    9.10
   1 -15   5   65.99   12.70
   1  15  -5   72.99   14.50
  -1  15   5   53.99   13.40
  -1  16  -5   22.10   11.90
  -1 -16   5   24.50   14.70
  -1 -16   5   14.40   10.30
   1  16   5   23.50    8.30
   1  16   5   35.90    7.90
   1  16  -5   24.50   11.60
  -1  16   5   14.60    8.10
  -1  16   5   19.90   11.20
  -1  16   5   31.00    8.50
   1 -16   5   39.30   16.90
   1 -16   5   17.40    8.90
   1  17   5   32.90    7.10
   1  17   5   26.70    7.20
  -1 -17   5   52.79    9.90
  -1  17  -5   26.50    9.70
   1 -17   5   15.50    7.90
   1  17  -5   15.80    8.60
  -1  17   5   41.00    7.20
  -1  17   5   22.20    6.90
  -1  18  -5    4.70    7.50
  -1 -18   5   -5.40    7.70
   1  18   5   -5.60    5.00
  -1  18   5    9.00    5.50
   1  18  -5    7.60    7.50
   1 -18   5    2.60    7.10
   1  18  -5    0.00    6.90
  -2   0   5   -2.00    2.40
   2   0   5   -0.40    3.40
   2   0   5    1.40    1.90
   2   1   5  191.58   14.90
  -2  -1   5  180.98   15.40
   2   1   5  211.98   15.80
   2  -1   5  195.88   15.60
  -2   1   5  208.18   15.40
   2   2   5   37.30    4.50
   2   2   5   32.70    5.10
  -2   2   5   31.80    5.00
   2  -2   5   35.40    5.50
   2   3   5  394.46   29.40
   2   3   5  431.86   29.00
  -2   3   5  382.26   29.10
   2  -3   5  360.76   29.40
   2   4   5  426.96   29.00
   2   4   5  381.06   28.40
   2  -4   5  379.06   28.90
  -2   4   5  339.67   28.40
  -2   5  -5   39.70    5.60
   2   5   5   40.60    6.10
   2   5   5   41.10    6.60
  -2   5   5   45.30    5.90
   2  -5   5   39.30    6.40
  -2   6  -5  283.97   23.70
   2   6   5  313.37   24.30
  -2   6   5  329.47   24.50
   2  -6   5  338.17   24.90
  -2   7  -5   76.99    9.00
   2   7   5   81.79    8.90
   2  -7   5   66.99    9.10
  -2   7   5   90.09   14.60
  -2   7   5   70.49    9.00
   2   8   5  191.48   16.70
  -2   8  -5  177.08   16.40
   2   8   5  189.38   23.60
  -2   8   5  176.78   16.80
  -2   8   5  186.58   20.30
   2  -8   5  212.48   17.20
   2   9   5  451.75   36.20
  -2   9  -5  441.16   32.50
  -2  -9   5  398.16   37.50
   2   9   5  432.06   33.00
  -2   9   5  485.65   38.40
  -2   9   5  403.46   33.10
   2   9  -5  401.06   32.90
  -2   9   5  394.36   34.80
   2  -9   5  369.06   35.50
   2  -9   5  429.76   33.00
  -2 -10   5  262.17   28.10
   2  10   5  280.57   25.30
  -2  10  -5  295.97   43.70
   2  10   5  295.17   30.10
  -2  10  -5  329.87   25.20
   2  10   5  293.87   28.00
   2 -10   5  236.68   26.70
   2  10  -5  385.96   41.80
  -2  10   5  275.57   26.90
   2 -10   5  297.07   25.10
  -2  10   5  312.57   25.40
   2  10  -5  284.67   25.20
  -2  10   5  284.37   28.40
  -2  11  -5   34.60   11.50
   2  11   5   29.70   12.50
  -2 -11   5   29.90   11.60
  -2  11  -5   -0.90   21.30
   2  11   5   33.20   10.20
   2  11   5   48.00   10.30
   2  11   5   36.60   12.60
   2 -11   5   33.70   11.40
  -2  11   5   27.60    9.30
   2  11  -5   26.80   17.90
  -2  11   5   20.80   10.90
  -2  11   5   22.70   11.00
   2 -11   5   27.60    7.70
   2  11  -5   16.40    9.60
   2  12   5   58.99   11.80
  -2 -12   5   25.30   11.00
   2  12   5   51.19   12.90
   2  12   5   46.20   10.60
  -2  12  -5   27.80   17.50
   2  12   5   10.60   11.80
  -2  12   5   37.50   12.20
  -2  12   5   43.30   12.30
   2 -12   5   32.70   10.60
  -2  12   5   46.00   11.40
   2  12  -5   19.00   11.70
   2  12  -5   37.70   15.60
   2 -12   5   43.30   10.90
   2  13   5  154.58   20.90
  -2 -13   5  151.28   22.20
   2  13   5  172.18   24.40
  -2  13  -5  173.08   27.30
   2  13   5  178.68   20.60
   2  13   5  194.88   23.80
  -2  13   5  169.58   25.90
   2 -13   5  167.68   20.00
   2  13  -5  158.98   26.90
   2 -13   5  178.38   21.20
  -2  13   5  164.88   20.20
  -2  13   5  193.28   22.70
   2  13  -5  221.38   25.40
   2  14   5  124.29   21.30
   2  14   5  131.09   17.30
   2  14   5  172.48   26.30
  -2  14  -5  108.69   18.50
   2  14   5  125.39   17.60
  -2 -14   5  118.59   19.50
  -2  14   5  115.09   17.10
  -2  14   5  162.98   29.20
   2  14  -5  156.18   23.00
   2 -14   5   87.79   16.70
   2 -14   5  110.29   18.70
  -2  14   5  102.59   15.60
  -2  15  -5   23.30   12.30
  -2 -15   5   14.80   10.30
  -2 -15   5   33.30   14.10
   2  15   5   33.60    8.90
   2  15   5   49.80    9.20
  -2  15   5   18.80   11.40
  -2  15   5   49.60    9.50
   2  15  -5   40.80   11.90
   2 -15   5   61.39   15.40
   2 -15   5   33.70    9.90
   2  16   5   44.20    9.10
  -2 -16   5   38.00   10.70
   2  16   5   52.29    9.60
  -2 -16   5   82.79   17.50
  -2  16  -5   71.39   13.10
  -2  16   5   51.39    9.30
   2  16  -5   53.49   12.30
  -2  16   5   48.50   10.10
   2 -16   5   56.49   10.70
   2 -16   5   58.79   18.80
  -2  16   5   43.20   11.40
   2  17   5  110.89   13.30
  -2  17  -5  111.89   17.70
  -2 -17   5  136.69   17.10
   2  17   5  105.89   14.20
  -2  17   5   96.99   13.90
   2 -17   5  102.79   15.10
   2  17  -5  109.09   16.10
  -2  17   5  132.99   13.60
   2  18   5    5.40    5.10
  -2  18  -5    3.30    7.70
  -2 -18   5   10.90    7.90
   2 -18   5    2.80    6.50
   2  18  -5   -5.00    6.70
  -2  18   5   10.20    5.70
   2  18  -5   -8.30    9.20
   3   0   5   -0.70    3.40
   3   1   5  133.49   10.40
   3   1   5  116.59   11.50
   3  -1   5  136.19   11.70
  -3   1   5  143.19   11.20
   3   2   5   36.10    4.70
   3   2   5   42.30    6.30
   3  -2   5   32.30    5.90
  -3   2   5   38.70    5.30
   3   3   5 1371.86  102.69
  -3   3  -5 1321.67  101.39
   3   3   5 1493.05  102.19
   3  -3   5 1381.46  102.69
  -3   3   5 1598.34  102.69
   3   4   5   19.50    4.60
  -3   4  -5   17.50    3.30
   3   4   5   14.60    3.70
  -3   4   5   17.40    3.90
   3  -4   5   21.30    4.90
   3   5   5 1460.35   96.09
  -3   5  -5 1317.07   94.79
   3   5   5 1435.56   95.59
  -3   5   5 1148.89   95.59
   3  -5   5 1300.47   95.89
  -3   6  -5   44.90    7.30
   3   6   5   54.99    7.50
   3   6   5   49.20    8.10
  -3   6   5   52.99    7.40
   3  -6   5   40.60    7.70
   3   7   5   53.29   13.90
  -3   7  -5   49.90    6.80
   3   7   5   53.59    7.70
  -3   7   5   33.10    6.40
   3  -7   5   67.89    8.80
  -3   7   5   45.20   10.50
  -3   8  -5   -6.20    5.90
   3   8   5   21.60   11.90
   3   8   5    1.40    4.90
   3   8   5   -3.50    9.60
   3  -8   5    2.80    4.80
  -3   8   5    1.80    9.10
  -3   8   5   13.30    5.20
   3   9   5   49.50   16.00
   3   9   5   42.60    7.80
  -3  -9   5   36.60   13.10
   3   9   5   44.40   11.20
   3   9   5   43.40   12.70
  -3   9  -5   47.00    9.00
   3  -9   5   55.09   10.10
  -3   9   5   39.70   13.10
   3   9  -5   29.90    7.70
  -3   9   5   34.80    8.20
  -3   9   5   39.00   10.30
   3  10   5   34.40   13.10
  -3 -10   5   13.30   11.80
   3  10   5   29.20   12.00
   3  10   5   15.10   10.20
   3  10   5   13.20    8.30
  -3  10  -5   73.79   23.70
   3 -10   5   26.50   11.00
  -3  10   5   21.00    9.80
   3 -10   5    1.70    6.80
   3  10  -5    9.70    7.70
  -3  10   5   22.30    8.10
  -3  10   5   20.80   11.60
   3  10  -5   16.10   21.00
  -3 -11   5  135.49   21.40
   3  11   5  114.19   17.80
   3  11   5  116.59   20.70
   3  11   5  125.29   16.90
   3  11   5  118.29   20.80
  -3  11  -5  157.48   25.70
   3 -11   5  127.69   16.00
  -3  11   5  179.68   18.90
  -3  11   5  137.19   19.60
   3  11  -5  188.88   30.60
   3 -11   5  130.59   18.90
  -3  11   5  111.79   19.80
   3  11  -5  139.79   16.90
   3  12   5  363.26   31.30
  -3 -12   5  363.56   31.60
   3  12   5  325.37   32.50
   3  12   5  346.17   29.60
   3  12   5  325.27   30.10
   3 -12   5  313.27   29.80
   3  12  -5  277.57   30.20
   3  12  -5  349.37   34.30
   3 -12   5  323.97   29.70
  -3  12   5  326.27   29.60
  -3  12   5  372.06   31.70
  -3  12   5  309.67   31.40
  -3 -13   5   24.40   12.40
   3  13   5   22.00   10.30
   3  13   5   17.60   15.50
   3  13   5   32.50   12.80
  -3  13  -5  -10.90   15.20
   3  13   5   22.60    9.60
  -3  13   5   27.30   10.00
  -3  13   5   20.20   11.50
   3 -13   5   48.50   12.50
   3 -13   5   31.40   11.00
   3  13  -5   31.80   14.00
   3  13  -5   46.90   16.20
  -3  13   5    8.70   14.20
  -3 -14   5   -4.60   11.30
   3  14   5  -11.40    7.90
  -3  14  -5   -0.50   13.80
   3  14   5   12.50    8.80
   3  14   5   12.90   18.90
   3  14   5   19.50   12.00
  -3  14   5   -5.50   16.80
   3 -14   5    4.50    9.60
   3 -14   5   19.80   13.50
   3  14  -5   -4.00   12.80
  -3  14   5    2.30    8.50
   3  14  -5  -26.60   18.40
  -3  14   5  -21.50    9.80
  -3  15  -5   90.79   16.10
  -3 -15   5  111.69   19.60
   3  15   5  123.89   15.60
   3  15   5  123.69   15.60
   3 -15   5  126.59   19.60
  -3  15   5  104.49   15.30
   3 -15   5  110.99   17.90
   3  15  -5  128.49   17.20
  -3 -16   5   86.69   18.20
   3  16   5   57.29    9.20
   3  16   5   65.79    9.20
  -3  16  -5   40.10   12.60
  -3 -16   5   76.09   12.50
  -3  16   5   49.20    9.60
   3 -16   5   77.29   19.60
   3  16  -5   42.30   10.50
  -3  16   5   66.89   12.80
  -3  16   5   74.29   12.70
   3 -16   5   48.00   10.20
   3  17   5    7.60    5.60
  -3 -17   5    6.30    8.60
  -3  17  -5    4.00    8.90
  -3  17   5    3.70    6.80
  -3  17   5   19.30    6.60
   3  17  -5   -0.20   10.30
   3 -17   5   21.60    7.50
   3  17  -5    3.10    7.50
   3  18   5   21.80    5.90
  -3  18  -5   29.70    8.30
  -3 -18   5   29.50    8.10
   3 -18   5   26.20    6.90
  -3  18   5   14.20    6.30
   3  18  -5   31.30    7.30
   4   0   5   -0.60    3.50
   4   1   5   19.10    4.90
   4  -1   5   25.10    4.80
  -4   1   5   20.20    4.20
   4   2   5  394.76   31.70
   4  -2   5  443.06   31.90
  -4   2   5  425.16   31.40
   4   3   5   40.90    6.90
   4   3   5   41.30    5.80
   4  -3   5   36.70    7.20
  -4   3   5   45.30    6.20
   4   4   5  641.04   45.50
   4   4   5  612.44   46.30
  -4   4   5  571.04   45.90
   4  -4   5  673.13   46.40
   4   5   5  284.07   22.70
   4   5   5  301.17   23.50
   4  -5   5  323.77   23.50
  -4   5   5  266.97   22.90
   4   6   5  102.69   10.70
   4   6   5   81.19   10.00
  -4   6   5  115.89   14.60
  -4   6   5   89.49   10.00
   4  -6   5   80.49   10.10
   4   7   5  254.37   28.20
   4   7   5  225.28   18.40
  -4   7   5  221.68   18.70
  -4   7   5  225.88   21.60
   4  -7   5  197.38   19.00
  -4  -8   5  153.58   21.40
   4   8   5  194.48   26.20
   4   8   5  164.78   20.70
   4   8   5  164.48   15.80
  -4   8   5  152.38   16.20
  -4   8   5  181.68   20.20
   4  -8   5  168.88   16.40
  -4   8   5  174.98   23.40
   4   9   5   31.10    8.30
   4   9   5   47.30   13.70
  -4  -9   5   45.80   14.90
   4   9   5   30.30   10.30
   4   9   5   17.20   13.90
  -4   9   5   34.80   10.80
  -4   9   5   -1.30   11.00
   4  -9   5   38.00    8.60
  -4   9   5   24.70    7.80
   4   9  -5   51.19    8.90
   4   9  -5   32.80   20.90
   4  10   5    4.50    7.80
  -4 -10   5    6.10   12.30
  -4  10  -5    8.20   25.30
   4  10   5   -2.00    8.70
   4  10   5  -14.60   11.80
   4  10   5    8.40   12.40
  -4  10   5   -1.10    8.40
   4 -10   5   12.00    7.70
  -4  10   5   15.10    9.70
  -4  10   5   -0.70   10.40
   4  10  -5   -7.60    7.90
   4  10  -5    9.80   18.70
   4  11   5   94.09   16.80
   4  11   5  109.89   18.50
   4  11   5  103.09   16.60
   4  11   5   93.09   16.70
  -4  11  -5   76.59   22.40
  -4 -11   5  107.39   16.50
   4  11  -5  108.19   18.90
   4 -11   5  118.49   15.40
   4 -11   5  133.09   16.80
  -4  11   5   93.89   15.20
   4  11  -5   75.59   13.40
  -4  11   5   99.89   18.10
  -4  11   5   84.49   13.70
   4  12   5   38.90   14.10
  -4 -12   5   68.49   13.20
  -4  12  -5   49.80   17.50
   4  12   5   41.40   11.80
   4  12   5   60.09   14.80
   4  12   5   25.10   10.60
  -4  12   5   47.00   11.30
  -4  12   5   20.50   11.90
   4  12  -5   44.60   16.80
  -4  12   5   59.19   13.20
   4 -12   5   62.99   12.70
   4  12  -5   45.90   14.10
   4  13   5   -9.20    8.20
   4  13   5    3.30    9.80
   4  13   5  -23.80   15.90
   4  13   5    3.40   12.70
  -4 -13   5    1.70   11.10
  -4  13  -5   -4.10   14.60
   4 -13   5    5.80    9.20
   4  13  -5   -5.00   13.10
   4  13  -5  -29.60   14.20
  -4  13   5   15.10   10.90
   4 -13   5    6.90   11.40
  -4  13   5  -13.10   15.10
  -4  13   5   -3.80    8.80
   4  14   5   -2.60   19.80
  -4  14  -5   22.10   14.10
   4  14   5   15.60    8.70
  -4 -14   5   17.30   11.80
   4  14   5   21.00    7.80
  -4  14   5   11.70    8.70
   4  14  -5   52.99   19.80
  -4  14   5  -24.40   17.80
  -4  14   5   15.40   10.50
   4 -14   5   -4.30   13.00
   4 -14   5   -4.50    9.20
   4  14  -5   29.10   12.40
  -4  15  -5  190.18   23.60
   4  15   5  170.88   18.00
  -4 -15   5  195.98   21.90
   4 -15   5  176.78   25.60
  -4  15   5  142.59   21.00
  -4  15   5  182.38   18.40
   4 -15   5  176.88   19.80
   4  15  -5  184.98   21.30
  -4 -16   5   39.50   11.00
   4  16   5   41.00    8.00
  -4  16  -5   46.50   12.50
   4  16   5   71.39   10.90
  -4 -16   5   50.99   15.90
  -4  16   5   35.90    8.40
  -4  16   5   37.00    9.20
  -4  16   5   47.50   11.90
   4  16  -5   37.90   10.50
   4 -16   5   29.80    9.20
  -4  17  -5    6.80    8.90
   4  17   5   13.50    5.80
  -4 -17   5   17.50    8.10
  -4  17   5   -1.30    6.80
   4 -17   5   13.00    6.80
   4  17  -5    6.60    7.20
  -4  17   5    5.50    6.40
   5   0   5    1.40    4.40
   5   1   5   68.49    8.10
   5  -1   5   54.29    7.90
   5   2   5  165.48   14.10
   5  -2   5  165.58   13.80
  -5   2   5  134.99   13.30
   5   3   5  308.67   22.10
  -5   3   5  268.27   21.10
   5  -3   5  230.58   21.30
   5   4   5 1533.25   99.79
   5  -4   5 1384.36   99.49
  -5   4   5 1221.78   98.99
   5   5   5  129.29   14.30
   5  -5   5  153.78   14.10
  -5   5   5  169.18   13.80
   5   6   5  874.81   66.49
   5   6   5  964.60   67.29
   5  -6   5  959.80   67.29
  -5   6   5  837.42   67.69
  -5   6   5  926.31   66.89
   5   7   5   -3.50    5.20
   5   7   5   -1.20    9.70
   5   7   5  -32.10   16.70
   5  -7   5    4.40    5.70
  -5   7   5   -2.70    9.00
  -5   7   5    9.70    5.80
   5   8   5   30.70   16.50
  -5  -8   5   24.90   13.50
   5   8   5   20.90    6.90
   5   8   5   11.90   12.90
  -5   8   5   35.00   12.00
  -5   8   5   23.50    6.90
  -5   8   5   24.30   10.30
   5  -8   5   30.70    8.00
   5   9   5    7.20    9.30
   5   9   5   11.80   15.60
  -5  -9   5    1.60   12.30
   5   9   5   11.80    8.30
   5   9   5   24.40   12.50
  -5   9   5    8.00    7.70
   5   9  -5   27.50    8.20
  -5   9   5   -4.70   10.20
   5  -9   5    5.10    7.20
  -5   9   5   30.00   10.40
   5   9  -5   37.60   17.40
  -5 -10   5  -28.10   12.30
   5  10   5    5.20    8.80
  -5  10  -5    2.80   23.90
   5  10   5   -4.20    9.20
   5  10   5  -20.30   13.10
   5  10   5   14.50   11.00
   5  10  -5    5.70   16.40
  -5  10   5    0.50   10.30
  -5  10   5   13.30   10.10
   5  10  -5    9.50    9.00
   5 -10   5   -3.70    7.80
  -5  10   5   -7.90    8.50
   5  11   5    9.20    8.50
  -5 -11   5    1.90   11.90
   5  11   5  -12.10   13.90
  -5  11  -5    5.40   20.60
   5  11   5    5.80   10.10
   5  11   5   32.30   12.10
   5 -11   5    2.80    9.40
   5  11  -5    8.10   13.40
  -5  11   5   11.40   10.40
  -5  11   5   -7.90    9.10
  -5  11   5   -2.80   11.20
   5  11  -5   14.70   10.40
   5  12   5    2.60    9.30
  -5  12  -5   12.40   17.80
   5  12   5   14.60    8.60
  -5 -12   5   -2.10   12.00
   5  12   5    4.60   13.50
   5 -12   5  -13.70   10.40
   5  12  -5   -9.30   12.10
  -5  12   5   10.60    9.20
   5  12  -5   16.80   13.90
   5 -12   5   -1.90    9.20
  -5  12   5   -6.10   11.30
  -5  12   5  -13.00   14.10
  -5  13  -5   91.99   19.10
   5  13   5   78.99   19.10
   5  13   5   98.49   15.50
   5  13   5   72.19   12.30
  -5 -13   5   93.09   16.20
   5 -13   5   82.59   13.50
   5  13  -5   98.19   16.90
  -5  13   5   77.49   19.70
   5 -13   5  126.59   19.20
  -5  13   5  128.59   19.00
   5  13  -5   99.39   18.50
  -5  13   5   96.59   16.00
  -5 -14   5   -4.50   10.60
   5  14   5    4.10    8.20
   5  14   5    1.00    7.00
   5 -14   5   19.00    9.30
   5  14  -5   14.20   11.00
   5 -14   5   13.30   15.90
  -5  14   5   -1.80    7.70
  -5  14   5  -11.60    9.90
   5  15   5   18.50    7.60
   5  15   5   10.20    6.70
  -5 -15   5    1.10    9.80
  -5  15  -5   12.30   11.80
   5 -15   5   14.40    8.10
  -5  15   5    7.70    7.50
  -5  15   5   11.70   10.30
   5 -15   5   22.30   18.40
   5  15  -5    4.30    9.90
   5  16   5   62.59   10.90
  -5  16  -5   68.39   12.50
  -5 -16   5   73.49   11.70
  -5  16   5   60.39   13.10
  -5  16   5   69.19    9.80
  -5  16   5   95.19   13.80
   5  16  -5  102.29   14.70
   5 -16   5   66.69   10.50
  -5  17  -5  233.38   25.70
  -5 -17   5  300.67   25.10
   5  17   5  279.27   22.30
  -5  17   5  270.27   22.60
  -5  17   5  267.57   24.10
   5  17  -5  309.77   24.10
   6   0   5    3.00    4.50
   6   1   5  322.67   25.90
   6  -1   5  329.77   26.00
   6   2   5  863.31   71.19
   6  -2   5 1090.89   71.59
   6   3   5  269.97   23.70
   6  -3   5  342.77   24.10
  -6   3   5  267.17   23.20
   6   4   5  278.07   22.80
   6  -4   5  246.58   22.50
  -6   4   5  296.47   22.30
   6   5   5  266.97   23.20
  -6   5   5  314.57   23.20
   6  -5   5  288.67   23.40
  -6   5   5  246.98   26.20
   6   6   5  311.67   25.60
   6   6   5  319.07   27.80
  -6   6   5  311.67   25.20
  -6   6   5  283.87   27.80
   6  -6   5  317.87   25.40
  -6  -7   5    1.80   12.80
   6   7   5   -3.90    6.20
   6   7   5    2.30   13.80
   6   7   5   -2.50    9.70
   6  -7   5    0.10    6.00
  -6   7   5    4.00    6.30
  -6   7   5   23.20   12.10
  -6   7   5   -2.90    9.80
   6   8   5   27.10   18.40
   6   8   5   15.80   12.30
   6   8   5    8.20    7.50
  -6  -8   5    2.30   12.10
   6   8   5   -3.80    8.90
   6  -8   5    8.50    8.20
  -6   8   5    7.20    9.60
   6   8  -5    3.50   18.30
  -6   8   5   -2.60   10.50
  -6   8   5   10.50    7.90
   6   9   5   61.89   13.10
   6   9   5   59.89   11.50
  -6  -9   5   52.79   14.70
   6   9   5   81.79   18.20
   6   9   5   46.80   10.40
  -6   9   5   54.49   12.10
   6   9  -5   43.90   18.90
  -6   9   5   41.30   11.60
   6  -9   5   60.69   11.20
   6   9  -5   46.10   10.80
  -6   9   5   54.99   11.50
   6  10   5   51.49   12.30
  -6  10  -5   90.69   23.10
   6  10   5   64.99   11.00
  -6 -10   5   55.89   15.00
   6  10   5   56.99   13.20
  -6  10   5   78.59   13.60
   6  10  -5   93.49   15.60
  -6  10   5   49.20   13.20
  -6  10   5   58.19   11.90
   6  10  -5   74.09   16.00
   6 -10   5   88.99   15.70
  -6  11  -5   68.39   21.20
  -6 -11   5   64.69   14.60
   6  11   5  121.49   20.90
   6  11   5   67.59   10.70
   6  11   5   75.99   12.50
   6  11  -5   88.79   17.10
  -6  11   5   51.09   13.30
   6  11  -5   53.89   14.50
   6 -11   5   77.29   14.30
  -6  11   5   60.59   14.40
  -6  11   5   83.59   12.70
   6  12   5   52.69   17.30
  -6  12  -5   -0.60   17.80
   6  12   5   36.20   10.20
   6  12   5   23.50    8.90
  -6 -12   5   26.20   13.10
  -6  12   5   19.30    9.60
   6  12  -5   33.80   14.40
   6 -12   5   42.70   14.30
  -6  12   5   33.20   12.40
   6 -12   5   27.30    9.10
  -6  12   5   45.20   16.00
   6  12  -5   19.10   13.80
   6  13   5    3.70    7.40
  -6  13  -5    7.60   14.60
   6  13   5    6.80    8.80
   6  13   5   38.30   21.00
  -6 -13   5    9.20   11.10
   6 -13   5    7.30   14.00
  -6  13   5  -13.50   11.20
   6  13  -5    7.00   10.60
  -6  13   5    4.10    8.50
   6 -13   5  -12.60    8.20
  -6  13   5  -19.80   20.10
   6  13  -5   30.50   18.60
   6  14   5   14.10    7.70
  -6 -14   5   25.30   11.00
   6  14   5   10.40    6.30
  -6  14  -5   26.50   13.50
   6 -14   5   -8.90   16.40
  -6  14   5    2.40   11.10
   6 -14   5   21.90    8.50
  -6  14   5    4.80    7.70
   6  14  -5   -1.00    9.80
   6  15   5   12.50    7.00
  -6  15  -5   30.30   12.10
   6  15   5   17.70    7.20
  -6 -15   5   19.50   10.20
  -6  15   5   19.70    7.10
   6  15  -5    4.30    9.30
  -6  15   5   20.40   11.10
  -6  15   5   41.60   10.50
   6 -15   5   24.10    7.70
  -6 -16   5    3.00    9.00
   6  16   5    8.40    5.10
  -6  16  -5   23.80   10.40
   6  16  -5    4.70    7.40
  -6  16   5   -2.80    9.40
  -6  16   5    1.30    5.90
   6 -16   5   11.20    6.90
   6  17   5   43.10    6.70
  -6 -17   5   32.40    8.90
  -6  17  -5   40.00    9.70
   6 -17   5   35.50    7.30
  -6  17   5   38.70    6.60
   6  17  -5   42.70    7.60
   7   0   5    3.60    5.30
   7   1   5  712.83   53.09
   7  -1   5  707.13   52.89
   7   2   5   43.50    8.20
   7  -2   5   63.99    9.60
   7   3   5    3.80    5.30
  -7   3   5   11.90    9.40
   7  -3   5   -0.90    5.00
   7   4   5  372.06   31.50
   7  -4   5  434.36   31.70
  -7   4   5  383.56   33.30
   7   5   5    2.40    5.70
   7   5   5    4.00    6.60
   7   5   5   15.30    9.30
  -7  -5   5   22.40   13.50
  -7   5   5   -5.20   10.90
  -7   5   5   -1.50    9.80
   7  -5   5   -6.90    7.90
  -7   5   5    2.50    6.00
   7  -5   5    9.80    6.50
   7   6   5    0.00    6.00
   7   6   5  -13.20    7.00
  -7  -6   5    0.30   11.50
   7   6   5   -1.10    9.40
   7   6   5    5.20   11.80
  -7   6   5   10.90   11.00
   7  -6   5    2.10    7.20
  -7   6   5   21.10   10.90
  -7   6   5    1.10    6.70
   7   7   5   54.39   11.70
   7   7   5   72.09   13.70
  -7  -7   5   75.19   13.90
   7  -7   5   76.09   13.30
   7   7  -5  122.29   22.00
  -7   7   5   48.30    9.90
  -7   7   5   67.19   13.10
  -7   7   5   73.59   13.40
   7   8   5   24.60    9.70
   7   8   5   -1.30   10.10
   7   8   5   16.40   11.30
  -7  -8   5   17.80   11.80
   7   8  -5   31.10   16.40
  -7   8   5   20.40    9.30
  -7   8   5    7.30   10.20
  -7   8   5   27.10   11.40
   7  -8   5   11.70    8.50
   7   9   5   99.29   16.40
   7   9   5  100.09   14.40
  -7  -9   5  119.39   16.70
   7   9  -5   84.99   18.90
   7   9  -5  113.69   17.90
  -7   9   5  148.19   16.70
   7  -9   5  110.19   15.50
  -7   9   5  110.89   17.90
  -7   9   5   91.79   15.40
  -7  10  -5  243.18   39.90
   7  10   5  289.97   27.00
   7  10   5  248.88   30.50
   7  10   5  309.87   26.60
  -7 -10   5  288.17   29.40
  -7  10   5  275.07   29.20
  -7  10   5  277.67   29.30
   7  10  -5  338.57   29.00
  -7  10   5  264.17   26.80
   7  10  -5  336.07   30.20
   7 -10   5  287.47   28.20
   7  11   5   68.69   11.20
  -7  11  -5   63.89   20.30
   7  11   5   54.39   18.00
  -7 -11   5   48.30   12.90
   7  11   5   42.30   10.80
  -7  11   5   70.09   17.10
   7  11  -5   46.30   14.70
  -7  11   5   38.80   13.50
  -7  11   5   61.39   11.60
   7 -11   5   46.90   13.30
   7  11  -5   14.90   13.60
  -7  12  -5   75.39   18.60
   7  12   5   67.09   10.80
   7  12   5   62.79   22.10
   7  12   5   56.39    9.90
  -7 -12   5   60.39   13.00
   7 -12   5   66.09   16.30
  -7  12   5   57.99   14.00
   7  12  -5   61.29   18.40
  -7  12   5   47.00   10.90
   7  12  -5   49.80   13.30
  -7 -13   5    7.80   10.00
   7  13   5   24.40    8.30
   7  13   5   -5.00    7.10
  -7  13  -5   23.80   14.20
  -7  13   5   18.10    8.20
  -7  13   5    6.30   11.40
   7 -13   5  -15.00   18.20
   7 -13   5   14.40    8.40
   7  13  -5   12.10   11.20
  -7 -14   5  114.69   19.90
   7  14   5  140.99   15.20
   7  14   5  140.19   15.40
  -7  14  -5  184.58   23.30
   7  14  -5  142.99   19.40
   7 -14   5  165.68   16.70
   7 -14   5  128.89   28.30
  -7  14   5  130.69   21.80
  -7  14   5  110.69   15.80
  -7  15  -5  142.49   22.00
  -7 -15   5  180.28   18.90
   7  15   5  162.28   15.50
   7 -15   5  149.29   16.50
  -7  15   5  139.59   19.40
  -7  15   5  136.79   15.90
  -7 -16   5   47.50    9.50
   7  16   5   49.00    7.20
  -7  16  -5   56.89   11.20
   7 -16   5   42.00    7.60
  -7  16   5   32.80    7.20
   7  16  -5   54.09    8.90
   8   0   5    3.20    5.80
  -8   0   5   -4.60    9.90
  -8  -1   5   33.00   10.80
   8   1   5   36.10    8.00
   8  -1   5   28.20    7.10
  -8   1   5   35.70   11.30
  -8  -2   5    6.70   12.10
   8   2   5    0.20    5.70
   8   2   5   10.20    9.20
   8  -2   5  -16.50    8.40
   8  -2   5    6.50    6.20
  -8   2   5   -0.90   10.80
  -8   2   5   -0.70   10.20
   8   3   5  179.78   20.50
   8   3   5  149.19   17.40
  -8  -3   5  208.88   25.30
  -8   3   5  188.08   21.50
   8  -3   5  170.38   17.60
  -8   3   5  226.68   22.60
   8  -3   5  192.18   19.90
   8   4   5 1230.48   90.09
  -8  -4   5 1135.79   90.99
   8   4   5 1282.37   90.69
   8   4   5 1179.08   89.89
   8  -4   5 1355.86   90.59
  -8   4   5 1242.18   90.69
  -8   4   5 1221.78   90.79
   8  -4   5 1199.08   89.69
   8   5   5   47.60   11.80
   8   5   5   26.60   10.20
   8   5   5   33.20    8.50
  -8  -5   5   38.20   12.80
   8   5  -5   51.09   21.70
  -8   5   5   46.00   11.70
  -8   5   5   35.70   12.30
   8  -5   5   47.90    9.20
   8   6   5   36.80   11.40
   8   6   5   40.80   10.80
   8   6   5   29.30    8.00
  -8  -6   5   18.90   12.60
   8   6  -5   35.90   19.90
   8  -6   5   45.60    9.20
  -8   6   5   12.10   11.80
  -8   6   5   32.70   12.20
  -8  -7   5    2.60   12.30
   8   7   5   12.10    9.20
   8   7   5    5.70    9.90
  -8   7   5  -12.00    8.80
   8  -7   5   -4.90    8.60
  -8   7   5   -6.70    9.60
  -8   7   5   -0.20   12.10
   8   7  -5    7.90   17.10
   8   8   5   -4.90   15.30
   8   8   5   55.89    9.70
   8   8   5   26.70   10.00
  -8  -8   5   22.60   12.90
  -8   8   5   13.40   10.20
   8   8  -5   31.40   15.10
  -8   8   5   37.50   13.10
  -8   8   5   29.20   11.40
   8  -8   5   34.60   11.00
  -8  -9   5   54.09   13.70
   8   9   5   17.40    9.90
   8   9   5   53.39   10.20
   8   9  -5   33.80   14.70
  -8   9   5   19.80   13.80
  -8   9   5   25.30   12.90
   8  -9   5   47.10   12.30
  -8   9   5   38.20   10.70
   8   9  -5   43.70   13.20
   8  10   5  679.73   49.80
  -8 -10   5  633.24   52.59
  -8  10  -5  567.04   58.59
   8  10   5  642.34   49.70
  -8  10   5  721.13   54.19
  -8  10   5  613.44   52.69
   8  10  -5  697.13   53.19
   8  10  -5  666.73   52.59
   8 -10   5  620.74   52.49
  -8  10   5  634.34   50.69
   8  11   5  266.67   25.60
  -8 -11   5  278.47   29.40
   8  11   5  282.67   25.50
  -8  11  -5  285.97   37.00
  -8  11   5  316.97   30.40
   8  11  -5  302.17   30.20
  -8  11   5  304.37   45.90
   8  11  -5  271.87   32.90
   8 -11   5  315.27   31.20
  -8  11   5  304.07   27.20
   8  12   5    0.40    7.80
  -8  12  -5    4.40   16.30
  -8 -12   5   24.30   11.20
   8  12   5   15.50    7.40
  -8  12   5   13.90    8.20
  -8  12   5   23.80   13.80
   8 -12   5  -17.50   17.00
   8  12  -5   25.40   11.00
   8  13   5   37.80    8.20
   8  13   5   27.20    8.40
  -8 -13   5   39.50   10.70
  -8  13  -5   41.00   14.90
   8  13  -5   46.50   10.80
   8 -13   5   55.09    9.60
  -8  13   5   38.30    8.90
  -8  13   5   14.60   14.60
  -8  14  -5  128.39   21.70
  -8 -14   5  141.79   17.30
   8  14   5  107.29   14.20
   8  14   5  106.39   13.70
   8 -14   5  119.19   14.40
  -8  14   5   99.79   14.40
   8  14  -5  112.29   16.50
  -8  15  -5   -6.70   10.70
   8  15   5    3.20    5.60
  -8 -15   5    2.20    8.30
  -8  15   5   -4.30    5.80
   8 -15   5   -2.90    5.90
   8  15  -5   -7.30    6.70
  -8 -16   5  -14.80    8.10
   8  16   5    1.30    5.20
  -8  16  -5    1.50    9.50
   8  16  -5    3.30    6.10
   8 -16   5    3.50    5.50
  -8  16   5    7.50    5.60
   9   0   5   -2.10    6.20
   9   0   5    8.90    8.60
  -9   0   5  -24.60   11.20
   9   0   5   24.50    9.60
  -9   0   5   11.10   10.40
   9   1   5  358.56   27.10
   9   1   5  346.27   27.50
  -9  -1   5  298.27   29.60
  -9  -1   5  324.87   28.30
   9   1   5  334.27   26.80
  -9   1   5  299.47   29.00
   9  -1   5  280.57   27.00
  -9   1   5  263.87   29.10
   9  -1   5  283.97   26.50
  -9  -2   5    7.20   11.40
  -9  -2   5    6.20   10.30
   9   2   5    2.30    9.40
   9   2   5   -3.90    8.80
   9   2   5   -7.90    6.70
   9   2  -5    5.90   21.60
   9  -2   5    1.90    6.80
  -9   2   5    0.70   10.50
   9  -2   5   -4.00    7.80
   9  -2   5    0.80    8.20
  -9   2   5   31.10   11.20
   9   3   5   35.00    9.60
  -9  -3   5   46.20   12.20
   9   3   5   40.60    8.30
   9   3   5   23.70   10.50
   9  -3   5   38.50    9.30
   9  -3   5   46.50   10.40
  -9   3   5   42.70   12.10
  -9   3   5   62.79   13.50
   9   3  -5   59.59   20.70
   9   4   5    4.40    6.80
   9   4   5    4.20    9.80
   9   4   5    2.60    8.30
  -9  -4   5  -17.70   12.50
   9   4  -5  -11.60   16.50
  -9   4   5    4.20   10.30
   9  -4   5   -0.70    7.50
   9  -4   5   -4.20    8.60
  -9   4   5   20.40   12.70
   9   5   5   23.90   10.30
   9   5   5   25.30    8.10
  -9  -5   5   38.50   13.70
   9   5   5   19.30    9.10
   9   5  -5   26.90   16.40
  -9   5   5   30.50   13.50
  -9   5   5   22.60   10.40
   9  -5   5   19.80    8.60
   9   6   5   92.59   15.20
   9   6   5  106.69   16.30
  -9  -6   5   94.99   16.10
   9   6   5  144.39   16.40
   9   6  -5  136.19   20.80
   9  -6   5  101.59   16.30
  -9   6   5  100.39   16.60
  -9   6   5  114.99   17.50
  -9  -7   5  117.49   17.20
   9   7   5  102.89   16.40
   9   7   5  110.09   16.10
  -9   7   5  121.99   18.30
  -9   7   5  101.09   17.70
   9  -7   5  159.78   17.90
   9   7  -5  119.39   19.50
  -9  -8   5  609.04   46.00
   9   8   5  542.05   42.80
   9   8   5  564.84   42.90
  -9   8   5  450.65   46.40
  -9   8   5  579.94   44.40
   9  -8   5  539.75   45.60
   9   8  -5  556.34   45.90
  -9  -9   5    4.00   11.30
   9   9   5  -11.30    8.40
   9   9   5   10.20    8.20
  -9   9   5   -5.60    9.50
  -9   9   5   16.80   15.80
   9   9  -5   -2.30   14.20
   9  -9   5   30.90   13.00
   9   9  -5   -1.30   12.10
   9  10   5   11.90    8.10
  -9 -10   5   16.10   11.40
  -9  10  -5  -17.20   20.00
   9  10   5    3.10    8.30
   9  10  -5   37.40   16.70
  -9  10   5    9.30    9.50
   9  10  -5    9.00   12.10
   9 -10   5   22.60   15.70
  -9  10   5    1.40   15.60
   9  11   5   10.20    7.80
  -9  11  -5  -22.60   18.00
   9  11   5   -5.50    7.60
  -9 -11   5   -8.60   10.70
  -9  11   5   20.20    8.30
   9  11  -5   -3.30   10.30
   9  11  -5   -4.50   23.00
   9 -11   5  -25.80   18.10
   9  12   5  176.78   16.90
  -9 -12   5  153.28   21.10
   9  12   5  192.18   16.80
  -9  12  -5  158.08   23.60
  -9  12   5  168.98   17.90
   9  12  -5  116.49   20.20
   9  13   5   21.70    6.80
   9  13   5   37.80    6.90
  -9 -13   5   14.50    9.40
  -9  13  -5   26.60   14.10
   9 -13   5   39.30    8.20
   9  13  -5   24.00    9.00
  -9  13   5   12.90    7.40
   9  14   5   -1.00    5.50
  -9  14  -5   18.90   12.10
  -9 -14   5   -6.00    8.90
   9  14  -5    0.40    7.30
   9 -14   5   -6.00    5.60
  -9  14   5   -3.90    5.90
   9  15   5   10.50    6.00
  -9  15  -5    1.40   11.40
  -9 -15   5    2.80    8.50
   9 -15   5   16.30    5.70
  -9  15   5   17.00    5.70
   9  15  -5   19.60    6.20
  10   0   5    8.80    8.00
  10   0   5  -10.40    8.40
  10   0   5    1.50    7.60
 -10   0   5   -1.30   11.00
 -10   0   5  -11.20   20.50
  10   0  -5    7.60   17.40
 -10  -1   5   57.99   11.90
 -10  -1   5   40.00   12.30
  10   1   5   56.89    9.80
  10  -1  -5   54.89   25.30
  10   1   5   31.80    9.50
  10   1   5   47.30   10.20
 -10   1   5   36.90   12.60
  10   1  -5   85.79   19.40
  10  -1   5   46.10   10.20
  10  -1   5   42.60   10.10
  10  -1   5   47.60    9.40
  10   2   5  126.19   16.50
  10   2   5  125.89   16.80
  10   2   5  104.99   17.00
 -10  -2   5  145.09   19.40
 -10  -2   5  131.99   18.50
  10  -2   5  161.98   17.10
  10  -2   5  160.88   17.20
 -10   2   5  139.49   19.60
  10   2  -5  143.79   24.50
  10   3   5  493.55   35.10
 -10  -3   5  464.75   35.50
  10   3   5  384.16   33.50
  10   3   5  398.26   33.60
 -10  -3   5  381.86   34.40
  10   3  -5  362.16   38.20
 -10   3   5  441.36   34.60
  10  -3   5  430.76   34.10
  10  -3   5  361.86   34.20
 -10  -4   5   54.09   11.00
  10   4   5   89.89   14.10
  10   4   5   54.69   10.70
 -10  -4   5   81.89   13.10
  10   4   5   36.40    9.90
 -10   4   5   33.00   11.60
  10  -4   5   66.99   12.30
  10   4  -5   81.89   17.90
  10   5   5    4.20    7.80
  10   5   5   -3.10    8.20
 -10  -5   5  -11.00   10.70
  10   5   5   -5.10    7.40
 -10   5   5    9.80   10.30
  10   5  -5   13.50   15.30
  10  -5   5   20.90   10.80
 -10  -6   5  338.97   31.40
  10   6   5  346.07   29.10
  10   6   5  350.76   29.40
  10   6  -5  379.76   32.80
 -10   6   5  297.47   31.00
  10  -6   5  377.56   32.80
  10   7   5  310.57   25.70
 -10  -7   5  352.96   30.60
  10   7   5  289.37   25.80
  10   7  -5  240.28   28.60
 -10   7   5  286.37   27.40
  10  -7   5  276.47   30.30
 -10  -8   5  534.55   43.90
  10   8   5  514.35   40.00
  10   8   5  511.35   40.50
  10   8  -5  432.06   43.50
  10   8  -5  554.74   45.80
  10  -8   5  559.94   45.20
 -10   8   5  513.15   41.70
  10   9   5   61.79   10.00
  10   9   5   56.49   10.10
 -10  -9   5   69.89   13.70
  10  -9   5   97.19   18.10
 -10   9   5   67.59   12.10
  10   9  -5   64.99   13.50
  10   9  -5   34.90   18.00
  10  10   5  128.59   14.80
  10  10   5   96.59   14.60
 -10 -10   5  148.69   20.10
 -10  10  -5  108.09   35.10
  10 -10   5  153.58   25.40
 -10  10   5  118.19   17.80
  10  10  -5  138.89   19.90
 -10 -11   5  276.37   26.30
  10  11   5  266.27   22.10
 -10  11  -5  276.17   34.90
  10  11   5  225.88   22.30
 -10  11   5  266.47   23.90
  10  11  -5  234.78   25.50
  10  12   5   62.99    8.80
 -10  12  -5   51.59   16.40
 -10 -12   5   59.49   12.70
  10  12   5   49.10    8.10
  10  12  -5   48.20   10.40
 -10  12   5   67.99    9.80
 -10  13  -5  -14.20   13.00
 -10 -13   5   15.50    9.00
  10  13   5    1.00    6.30
  10 -13   5    3.90    6.10
  10  13  -5   -2.30    7.10
 -10  13   5    7.40    6.00
 -10 -14   5    3.60    8.40
 -10  14  -5   -2.80   11.60
  10  14   5    3.70    6.40
 -10  14   5    2.70    5.40
  10  14  -5   12.60    6.60
  10 -14   5    7.90    5.60
  11   0   5   15.60    9.10
 -11   0   5    7.60   10.60
  11   0   5   -7.90    6.40
  11   0   5  -17.40    7.90
  11   0  -5  -15.90   14.30
 -11  -1   5   50.29   11.80
  11   1   5   50.39    9.00
  11   1   5   38.20   10.10
  11  -1  -5   67.39   16.60
  11  -1   5   26.40    7.90
 -11   1   5   20.80    9.90
  11  -1   5   45.90   11.20
  11  -1   5   48.80    9.80
  11   1  -5   51.09   16.50
  11   2   5    9.70    8.30
 -11  -2   5   -2.40   10.00
  11   2   5   -3.20    7.20
  11   2   5   -0.50    9.00
  11  -2  -5  -18.20   15.90
  11  -2   5   10.70   10.10
  11  -2   5   -0.60    8.80
  11   2  -5  -15.40   13.90
 -11   2   5    9.70    9.20
  11   3   5    4.20    8.90
  11   3   5   -8.90    7.80
  11   3   5   -2.30    6.90
  11  -3  -5   -0.20   15.00
 -11  -3   5    4.20   10.00
  11  -3   5   -9.70   10.00
 -11   3   5  -11.90    8.50
  11   3  -5   -3.80   12.60
  11   4   5   68.99   12.70
  11   4   5   63.39   10.40
 -11  -4   5   78.99   13.70
 -11  -4   5   60.79   13.80
  11   4   5   81.59   11.50
 -11   4   5   58.89   12.60
  11   4  -5   79.09   15.40
  11  -4   5   99.39   18.50
  11   5   5  222.68   24.40
 -11  -5   5  262.67   24.70
  11   5   5  254.67   22.30
 -11  -5   5  261.77   25.60
  11   5   5  233.08   22.80
  11   5  -5  239.08   27.00
 -11   5   5  204.18   25.10
  11  -5   5  259.67   28.10
 -11  -6   5  116.49   18.10
  11   6   5   84.29   14.40
 -11  -6   5  119.89   18.10
  11   6   5  109.09   15.80
  11   6  -5  122.89   17.50
  11  -6   5   84.69   17.20
 -11   6   5  114.09   16.90
 -11  -7   5    4.40   11.60
  11   7   5   -0.90    7.30
  11   7   5    2.10    7.90
 -11   7   5   10.60    9.80
  11   7  -5   24.30   12.00
  11  -7   5  -14.60   15.30
  11   7  -5   11.30   18.90
  11   8   5   34.60    8.30
  11   8   5   34.10    9.10
 -11  -8   5   22.00   12.00
  11   8  -5   30.90   12.30
  11  -8   5   41.70   19.60
 -11   8   5   40.40   10.40
  11   8  -5   68.69   22.60
  11   9   5  459.45   36.40
 -11  -9   5  454.65   39.40
  11   9   5  451.75   37.20
  11   9  -5  484.95   39.90
 -11   9   5  523.25   39.10
  11  10   5   -0.70    7.20
 -11 -10   5   10.30    9.60
  11  10   5   -3.90    6.50
  11  10  -5    8.60    9.10
  11  11   5    1.80    6.90
 -11 -11   5    1.90    9.00
  11  11   5    3.20    6.00
 -11  11  -5   38.20   17.20
 -11  11   5   15.40    8.20
  11  11  -5   18.30    8.60
 -11  12  -5   45.90   15.30
 -11 -12   5   16.60    9.10
  11  12   5   17.30    7.00
  11  12  -5   17.10    8.20
 -11  12   5   17.80    7.00
 -11 -13   5   28.80    9.30
  11  13   5   38.40    7.80
 -11  13  -5   20.10   14.10
  11 -13   5   28.60    6.20
  11  13  -5   16.20    6.70
 -11  13   5   33.20    6.90
 -11  14  -5   54.19   15.20
 -11 -14   5   56.19    9.60
  11  14  -5   63.89   10.40
  11 -14   5   44.70    7.00
 -11  14   5   59.59    9.40
 -12   0   5   -8.60    9.30
  12   0   5   15.50   11.30
  12   0  -5  -17.30   12.00
  12   0   5    6.50    9.40
  12   0   5  -12.00    6.30
 -12  -1   5   27.30    9.90
  12   1   5   10.50    7.00
  12   1   5   17.30   10.80
  12   1   5   -3.00    9.10
  12  -1  -5   25.90   13.70
  12  -1   5   21.80   11.20
 -12   1   5   16.90    9.40
  12   1  -5   20.90   12.80
  12  -1   5   23.50    9.20
  12   2   5  114.79   19.50
 -12  -2   5  153.78   19.50
  12   2   5  126.09   14.50
  12  -2  -5  103.79   17.40
  12   2   5  100.99   16.30
 -12   2   5  102.69   15.50
  12  -2   5  133.49   20.70
  12   2  -5  107.29   19.10
  12  -3  -5  219.18   26.10
  12   3   5  244.98   22.60
  12   3   5  195.18   24.40
  12   3   5  201.38   20.70
 -12  -3   5  251.27   24.30
  12  -3   5  242.68   27.00
 -12   3   5  239.48   23.90
  12   3  -5  235.68   25.90
  12   4   5    6.40   10.70
  12   4   5   -2.40    6.50
 -12  -4   5    6.60    9.70
  12   4   5    0.80    8.90
  12  -4   5  -17.40   13.30
 -12   4   5    6.60    9.00
  12   4  -5   22.70   11.70
  12   5   5  220.68   19.10
  12   5   5  176.88   21.20
 -12  -5   5  205.18   23.30
  12   5  -5  206.28   23.70
 -12   5   5  222.48   22.70
  12  -5   5  205.38   29.00
  12   6   5    8.20    6.90
  12   6   5   36.90    9.00
 -12  -6   5   25.50   10.40
  12  -6   5   18.90   17.40
 -12   6   5    8.10    9.70
  12   6  -5    0.50   10.40
  12   6  -5   66.19   25.60
  12   7   5    4.60    6.40
  12   7   5   -0.10    7.80
 -12  -7   5   -6.40    9.80
 -12   7   5   -7.10    8.50
  12   7  -5   15.70    9.80
 -12  -8   5   22.90   10.30
  12   8   5   30.60    8.50
 -12  -8   5   20.30   14.80
  12   8  -5   49.60   11.30
 -12   8   5   24.20    9.20
 -12  -9   5  314.17   29.20
  12   9   5  321.47   25.60
 -12  -9   5  289.37   30.90
  12   9   5  324.47   27.10
 -12   9   5  355.26   28.50
  12  10   5   73.19    9.10
  12  10   5   55.79    9.30
 -12 -10   5   25.60   14.00
 -12 -10   5   45.50   10.50
 -12  10   5   43.70    9.20
  12  10  -5   49.60    9.90
 -12 -11   5   13.30    8.70
 -12  11   5   12.30    6.90
  12  11  -5   14.20    7.70
 -12 -12   5   -4.00    8.00
  12 -12   5   -2.10    4.90
  12  12  -5   -3.50    5.60
 -12  12   5    9.20    5.80
 -12 -13   5   10.20    8.40
  12 -13   5    3.80    4.80
 -12  13   5   -1.80    5.60
  12  13  -5    8.00    5.20
  13   0  -5    4.10   10.90
  13   0   5    4.10    9.70
  13   0   5   12.60   12.60
 -13   0   5   17.10    9.70
 -13  -1   5   12.10    9.90
  13   1   5    6.30    9.50
  13   1   5    6.80   12.10
  13  -1  -5    5.30   11.60
  13   1   5    5.20    6.40
 -13   1   5    3.10    9.30
  13  -1   5    3.60   13.60
  13   1  -5   17.50   10.80
  13  -2  -5  277.17   27.90
  13   2   5  290.67   26.00
  13   2   5  270.97   28.70
  13   2   5  273.77   23.50
 -13  -2   5  264.37   27.00
 -13   2   5  336.27   27.60
  13  -2   5  278.87   31.70
  13   2  -5  287.47   27.40
  13   3   5   25.50    7.10
  13   3   5   46.50   12.90
  13  -3  -5   38.60   13.10
  13   3   5   53.49   10.30
 -13  -3   5   28.20   11.10
 -13   3   5   46.00   11.30
  13   3  -5   34.60   11.00
  13  -3   5   52.79   16.80
  13   4   5    1.40    8.70
  13   4   5    8.50    6.00
 -13  -4   5    9.80    9.40
 -13   4   5   -8.80    8.80
  13  -4   5   -9.10   16.90
  13   4  -5    3.50    9.50
  13   5   5  151.48   20.20
 -13  -5   5  185.38   20.80
  13   5   5  194.98   17.20
 -13   5   5  180.88   21.00
  13   5  -5  220.88   21.50
 -13  -6   5   -2.90    8.80
  13   6   5   12.10    5.90
  13   6  -5    4.90    9.10
 -13   6   5   13.60    8.30
  13   7   5    0.10    5.60
 -13  -7   5   -5.30    8.80
  13   7  -5    5.00    8.90
 -13   7   5  -11.50    7.70
 -13  -8   5    9.70    8.40
  13   8   5   -6.50    5.30
 -13   8   5  -14.30    7.80
  13   8  -5  -11.10    7.80
 -13  -9   5    1.10    8.10
  13   9   5   -7.40    4.80
 -13   9   5    1.60    6.90
  13   9  -5    2.80    7.60
 -13 -10   5   27.20    8.70
 -13  10   5   14.90    6.60
  13  10  -5   24.50    7.20
 -13 -11   5    1.00    7.60
 -13  11   5   -2.40    5.10
  13  11  -5    3.20    5.80
  14   0  -5    4.50    9.20
 -14   0   5  -14.00    7.90
  14  -1  -5   56.29   12.00
 -14  -1   5   99.09   15.30
  14   1   5   70.99   17.50
 -14   1   5   83.09   12.10
  14  -1   5   54.39   17.50
  14   1  -5  110.19   16.30
 -14  -2   5   15.70    9.20
  14  -2  -5   14.80    9.40
  14  -2   5   -2.30   18.80
 -14   2   5   22.50    9.70
  14   3   5    8.10    5.40
 -14  -3   5   -0.10    8.70
 -14   3   5    0.10    8.30
  14   3  -5   12.00    8.30
  14   4   5   34.90    6.40
 -14  -4   5   34.90    9.40
  14   4  -5   24.70    9.60
 -14   4   5   34.00    9.40
 -14  -5   5    1.60    8.90
  14   5   5    9.90    5.10
  14   5  -5   -0.60    7.80
 -14   5   5   -0.60    7.80
 -14  -6   5    2.30    8.30
  14   6   5    7.20    4.80
 -14   6   5   14.40    7.80
  14   6  -5    6.00    7.50
  14   7   5   65.79    8.20
 -14  -7   5   44.60   10.20
  14   7  -5   45.10    8.50
 -14   7   5   38.00    8.70
 -14  -8   5   -3.70    7.90
 -14   8   5   -2.00    6.70
  14   8  -5    9.70    6.80
 -14  -9   5   34.00    9.40
  14   9  -5   35.70    7.40
 -14   9   5   44.40    7.50
 -14 -10   5    4.80    7.90
  14  10  -5   22.40    5.90
 -14  10   5    9.60    5.80
  15   0  -5    1.70    7.30
 -15   0   5   -8.00    7.80
 -15  -1   5  137.99   16.90
  15  -1  -5  115.99   16.20
  15   1  -5  115.89   15.80
 -15   1   5  124.39   16.50
 -15  -2   5   -0.60    7.90
  15   2  -5    0.10    7.70
 -15   2   5   17.50    8.40
 -15  -3   5    5.80    7.70
  15   3  -5    5.80    7.30
 -15   3   5   19.30    8.20
 -15  -4   5   19.20    8.50
 -15   4   5   13.40    7.50
  15   4  -5    6.60    7.20
 -15  -5   5   33.70    8.30
  15   5  -5   38.40    7.40
 -15   5   5   34.60    7.70
 -15  -6   5    9.40    7.50
 -15   6   5   15.20    6.40
  15   6  -5   16.20    6.40
 -15  -7   5   14.30    7.50
 -15   7   5    3.20    6.40
  15   7  -5   13.40    5.80
 -15  -8   5   -1.10    7.20
 -15   8   5    0.90    5.30
  15   8  -5    5.20    5.30
 -16   0   5    1.70    6.90
 -16  -1   5   -0.60    7.20
  16   1  -5   11.90    6.40
 -16   1   5    2.10    6.60
 -16  -2   5   49.10    8.90
  16   2  -5   67.79   11.50
 -16  -3   5   -4.30    7.00
  16   3  -5    1.70    5.90
 -16   3   5   -3.90    6.10
 -16  -4   5   15.20    7.60
 -16   4   5   15.60    6.30
  16   4  -5   16.20    6.30
 -16  -5   5   15.90    7.50
 -16   5   5   21.60    6.00
  16   5  -5    5.40    5.90
 -16  -6   5   67.89   11.50
  16   6  -5   40.90    7.00
 -16   6   5   31.90    7.00
   0   0   6 3527.45  263.07
   0   0   6 3904.11  263.27
   0   1   6   -0.50    3.80
   0   1   6    0.50    2.40
   0  -1   6    0.10    3.50
   0   2   6 2318.67  170.88
   0   2   6 2395.36  170.98
   0  -2   6 2507.25  171.18
   0   3   6    0.00    4.40
   0  -3   6    0.70    3.80
   0   3   6   -0.60    2.90
   0  -4   6 1281.67   85.39
   0   4   6 1133.69   85.09
   0   4   6 1140.49   85.09
   0   5   6    1.50    3.50
   0  -5   6   -2.10    4.10
   0   6   6  180.28   15.20
   0   7   6   -0.30    4.20
   0   7   6    2.70    9.80
   0   8   6  429.76   34.30
   0   8  -6  389.96   31.50
   0   8   6  416.36   31.80
   0   9   6   -5.00    9.20
   0   9   6   -0.70    5.70
   0  -9   6   -8.90   11.00
   0   9  -6    4.10    6.70
   0  10   6    1.40    9.40
   0  10  -6   30.20   26.10
   0  10   6   28.40   13.10
   0  10  -6   -2.20    8.80
   0  10   6   12.20    7.80
   0 -10   6   14.00   10.20
   0  11  -6   -2.70   10.10
   0  11   6   -8.40   10.30
   0  11   6  -21.40   11.30
   0  11   6   -0.40    8.40
   0  11  -6   60.69   21.80
   0 -11   6   10.50   10.30
   0 -11   6    8.20    8.10
   0  12  -6  182.08   23.60
   0 -12   6  176.18   19.50
   0  12  -6  101.89   23.90
   0  12   6  147.89   22.80
   0  12   6  177.38   20.90
   0  12   6  195.78   20.20
   0 -12   6  146.69   18.80
   0  12   6  142.29   21.10
   0  13   6    0.70   11.10
   0  13   6  -16.60   13.90
   0  13   6   -2.40    8.70
   0 -13   6   14.20   10.20
   0 -13   6    1.10    9.20
   0  13   6   -0.20    9.80
   0  13  -6    0.80   15.60
   0  13  -6   26.20   18.50
   0  14  -6   79.09   17.10
   0  14   6   87.79   12.90
   0 -14   6  116.29   17.50
   0 -14   6   96.69   16.20
   0  14   6   90.39   19.50
   0  14   6  113.49   16.30
   0  14   6   91.79   13.30
   0 -15   6    7.70   12.20
   0  15   6    4.40   11.10
   0  15   6    8.70    8.00
   0 -15   6   -4.30    8.40
   0  15   6  -10.30    7.50
   0  15  -6    9.30   13.40
   0  16   6   11.20   10.40
   0  16   6   19.60    7.80
   0 -16   6   11.60    8.20
   0  16   6   -3.80    6.80
   0  16  -6   17.20   11.40
   0  17   6    8.50    5.60
   0 -17   6    4.10    7.20
   0  17  -6    9.50    9.10
   0 -18   6   39.90    7.70
   0  18   6   33.40    6.50
   0  18  -6   36.40    8.50
   1   0   6 1552.34  107.39
  -1   0   6 1513.85  107.59
   1   0   6 1560.74  107.89
  -1   0   6 1405.66  107.39
  -1  -1   6 1208.58   89.39
   1   1   6 1271.47   89.59
   1   1   6 1269.77   89.19
  -1   1   6 1176.18   89.19
  -1   1   6 1259.87   89.39
   1  -1   6 1318.07   89.69
  -1  -2   6   70.29    7.60
   1   2   6   64.79    6.80
   1   2   6   67.09    7.80
   1  -2   6   65.39    7.30
  -1   2   6   68.39    7.00
  -1  -3   6 3327.17  228.18
   1   3   6 3024.20  228.18
   1   3   6 3210.38  228.08
  -1   3   6 2970.60  228.08
   1  -3   6 3544.25  228.48
   1   4   6  785.22   57.99
   1   4   6  778.62   57.69
  -1   4   6  731.83   57.79
   1  -4   6  895.91   58.29
   1   5   6  146.69   13.40
   1   5   6  149.49   14.10
  -1   5   6  160.88   13.70
   1  -5   6  182.88   14.30
   1   6   6  572.64   43.70
   1  -6   6  640.24   44.10
  -1   6   6  560.34   43.80
  -1   7  -6  167.98   14.50
   1   7   6  138.69   19.60
   1   7   6  166.88   14.20
   1  -7   6  149.99   14.50
  -1   7   6  134.49   18.30
  -1   7   6  182.08   14.80
   1   8   6   48.50   11.60
  -1   8  -6   41.30    7.40
   1   8   6   59.49   12.10
   1   8   6   56.79    8.20
   1   8  -6   39.90    7.30
  -1   8   6   39.60   10.60
  -1   8   6   39.20    7.20
   1  -8   6   46.60    8.00
   1   9   6  322.47   28.80
   1   9   6  299.17   28.70
  -1  -9   6  293.77   29.50
   1   9   6  333.17   26.00
  -1   9  -6  264.47   25.70
   1  -9   6  356.66   26.10
  -1   9   6  258.27   27.30
   1   9  -6  290.77   25.60
  -1   9   6  300.37   25.90
   1  -9   6  360.86   28.00
  -1   9   6  317.17   30.10
   1  10   6  152.48   23.80
   1  10   6  162.88   17.70
  -1  10  -6  119.89   16.70
   1  10   6  121.69   18.40
  -1 -10   6  103.99   16.40
   1  10   6  135.79   16.50
  -1  10   6  117.99   15.90
   1 -10   6  151.68   15.50
   1  10  -6  122.09   28.00
  -1  10   6  131.89   18.00
   1  10  -6  132.79   16.30
  -1  10   6  161.28   22.00
   1 -10   6  138.29   19.60
   1  11   6   63.49   11.70
  -1  11  -6   87.49   25.20
  -1  11  -6   86.39   13.90
  -1 -11   6   76.39   13.70
   1  11   6   58.69   11.70
   1  11   6   66.39   13.90
   1  11   6   75.09   14.30
  -1  11   6   68.69   13.10
   1  11  -6  101.49   23.20
  -1  11   6   45.20   11.40
   1 -11   6   78.69   13.40
   1 -11   6   79.09   13.10
  -1  11   6   88.29   14.10
   1  11  -6   66.79   13.10
  -1 -12   6   33.30   11.00
   1  12   6   26.90   11.30
   1  12   6   33.30   12.90
   1  12   6   30.70    9.50
   1  12   6   40.00   12.00
  -1  12  -6  -25.50   18.70
  -1  12  -6   16.50   17.80
   1  12  -6   20.30   12.50
   1 -12   6   35.10   11.00
  -1  12   6   14.20   11.40
   1  12  -6    7.70   18.10
  -1  12   6   22.10   10.40
   1 -12   6   18.10   11.30
  -1  12   6   10.90   11.30
   1  13   6  368.76   33.10
   1  13   6  394.06   36.80
  -1 -13   6  396.96   34.30
   1  13   6  354.66   35.20
  -1 -13   6  421.66   34.40
  -1  13  -6  349.27   39.00
   1  13   6  365.26   33.50
   1 -13   6  400.26   33.20
  -1  13   6  354.16   38.00
   1  13  -6  429.56   41.40
  -1  13   6  407.36   33.30
  -1  13   6  439.76   35.80
  -1  13   6  410.66   33.40
   1  13  -6  374.86   39.90
   1 -13   6  368.36   34.10
   1  14   6   28.90   11.30
  -1 -14   6   18.70    9.70
  -1 -14   6   47.70   13.60
   1  14   6   12.30    8.50
   1  14   6   27.10    9.70
   1  14   6   64.89   19.20
  -1  14  -6    9.50   15.60
   1  14  -6   48.00   15.20
   1 -14   6   25.80   10.90
  -1  14   6   17.20    9.30
   1 -14   6   10.80   11.90
  -1  14   6   14.70   10.80
  -1  14   6   22.50    9.20
  -1  14   6   12.60   16.90
   1  14  -6   60.89   25.80
   1  15   6   84.19   13.80
  -1  15  -6   79.69   14.70
   1  15   6   67.69   10.90
  -1 -15   6   88.09   16.30
  -1 -15   6   74.19   11.80
   1  15   6   61.99   13.20
   1 -15   6   70.79   11.90
  -1  15   6   51.39   12.70
  -1  15   6   62.59   10.40
   1  15  -6   60.99   15.20
   1 -15   6  117.49   21.50
  -1  15   6   59.49   10.40
   1  16   6    5.10    9.10
   1  16   6    5.60    6.50
  -1 -16   6    4.80    8.10
  -1  16  -6   33.50   12.10
  -1 -16   6   -8.30   13.00
  -1  16   6    3.40    7.50
   1  16  -6   10.60   10.30
  -1  16   6    8.20   10.80
  -1  16   6    2.00    7.10
   1 -16   6    5.20    7.30
   1 -16   6   15.00   16.00
  -1 -17   6   15.00    7.40
   1  17   6    4.50    5.20
  -1  17  -6   -3.30    9.00
   1 -17   6    2.50    6.40
  -1  17   6    2.70    6.00
   1  17  -6    3.60    8.60
   1  18   6   -1.90    4.80
  -1 -18   6    1.20    6.90
  -1  18  -6   20.90    8.00
   1 -18   6    6.40    6.20
   1  18  -6   -3.60    9.50
  -1  18   6    1.60    5.60
   1  18  -6   10.60    7.40
   2   0   6  187.08   14.90
   2   0   6  171.58   13.70
   2   1   6  179.98   13.60
   2   1   6  173.18   14.60
  -2  -1   6  159.88   14.40
  -2   1   6  180.08   14.10
   2  -1   6  173.98   14.30
   2   2   6   17.60    4.70
  -2  -2   6   12.90    4.10
   2   2   6   15.40    3.20
   2  -2   6   11.80    4.20
  -2   2   6   16.30    3.70
   2   3   6    3.30    3.10
   2   3   6    6.00    4.30
  -2   3   6    6.20    3.40
   2  -3   6    5.30    3.90
   2   4   6  700.73   52.29
   2   4   6  729.93   52.89
  -2   4   6  699.63   52.59
   2  -4   6  754.72   52.99
  -2   5  -6 1893.91  132.59
   2   5   6 2020.20  133.49
   2   5   6 1861.51  133.09
  -2   5   6 1694.93  133.19
   2  -5   6 1849.11  133.59
   2   6   6    2.00    4.00
   2   6   6    6.80    4.90
  -2   6  -6    0.70    4.20
  -2   6   6   -4.90    3.80
   2  -6   6    1.40    4.40
  -2   6   6   10.50    8.70
  -2   7  -6  352.56   30.20
   2   7   6  425.56   30.90
   2   7   6  410.46   34.40
   2  -7   6  360.46   31.10
  -2   7   6  467.45   31.30
  -2   7   6  392.46   32.70
   2   8   6  450.15   35.30
   2   8   6  358.46   34.70
   2   8   6  399.96   31.90
  -2   8  -6  436.76   31.80
   2  -8   6  375.96   31.80
   2  -8   6  458.45   34.70
  -2   8   6  380.66   33.50
  -2   8   6  405.56   32.10
   2   9   6  681.03   53.59
  -2   9  -6  707.03   52.19
   2   9   6  727.03   55.49
  -2  -9   6  728.73   54.39
   2   9   6  701.23   52.69
   2   9  -6  672.43   52.49
   2  -9   6  614.14   53.79
  -2   9   6  669.83   55.09
  -2   9   6  800.22   53.19
  -2   9   6  709.93   54.19
   2  -9   6  678.63   52.79
  -2 -10   6   84.49   14.30
   2  10   6   92.59   13.40
   2  10   6  115.89   16.70
   2  10   6   83.29   14.30
  -2  10  -6   69.89   12.70
   2  10   6   98.29   14.50
  -2  10   6   94.19   14.90
   2  10  -6  113.59   27.20
   2  10  -6  109.59   15.20
  -2  10   6   93.39   15.20
   2 -10   6   83.39   13.00
  -2  10   6  100.69   14.60
   2 -10   6   99.09   15.60
   2  11   6  111.59   16.00
   2  11   6  115.49   17.40
   2  11   6  136.79   21.40
  -2  11  -6   88.79   24.10
  -2 -11   6  122.19   18.40
   2  11   6  125.69   17.90
  -2  11   6  123.69   17.60
  -2  11   6  105.89   18.80
  -2  11   6  100.89   16.50
   2 -11   6  113.59   15.60
   2  11  -6   99.99   17.90
   2  11  -6  101.89   22.50
   2 -11   6  106.69   16.10
  -2  12  -6  182.68   31.60
   2  12   6  125.69   21.70
  -2 -12   6  134.69   18.70
   2  12   6  154.68   22.20
   2  12   6  166.78   21.20
   2  12   6  167.98   18.60
   2 -12   6  126.79   18.00
  -2  12   6  173.88   22.70
   2  12  -6  212.38   22.70
   2 -12   6  180.18   20.00
  -2  12   6  148.39   21.20
   2  12  -6  170.28   24.40
  -2  12   6  153.18   19.80
  -2 -13   6   91.29   14.10
   2  13   6   89.19   13.10
  -2  13  -6  108.39   21.40
   2  13   6   73.09   16.90
   2  13   6  102.59   16.20
   2  13   6   80.09   13.10
   2 -13   6  109.79   16.40
  -2  13   6   64.99   13.90
  -2  13   6   71.69   16.60
   2  13  -6   90.59   18.20
   2 -13   6   63.49   12.90
  -2  13   6  112.09   16.20
   2  13  -6   81.79   18.80
   2  14   6   65.89   20.30
  -2 -14   6   58.49   13.80
   2  14   6   58.89   13.20
  -2  14  -6   51.99   16.70
   2  14   6   53.89   10.70
  -2 -14   6   65.29   12.00
   2  14  -6   41.40   21.90
   2  14  -6   85.09   16.40
  -2  14   6   27.90   19.90
  -2  14   6   60.39   10.80
   2 -14   6   53.79   10.90
  -2  14   6   61.19   12.80
  -2  14   6   64.09   11.70
   2  15   6   20.10    8.70
  -2 -15   6   10.10    9.90
  -2 -15   6   17.60   14.00
   2  15   6   -1.30   11.30
   2  15   6   29.10    7.90
  -2  15  -6   -5.10   12.30
   2  15  -6   27.90   12.60
  -2  15   6    0.00    7.80
   2 -15   6   23.70   15.10
  -2  15   6    4.50   10.20
  -2  15   6   16.20    8.30
  -2  16  -6   -1.30   11.50
  -2 -16   6   -9.90   14.40
  -2 -16   6   19.70    9.30
   2  16   6   10.80    6.70
  -2  16   6    3.80    7.80
  -2  16   6   -4.60    6.90
   2 -16   6  -22.60   16.50
   2 -16   6    3.20    7.10
  -2  16   6   -4.50    9.60
   2  16  -6    5.20    9.40
   2  17   6   -2.70    5.30
  -2  17  -6   -0.70    9.40
  -2 -17   6    5.80    7.50
  -2  17   6    1.10    6.20
   2  17  -6   -2.20    8.40
   2 -17   6    7.20    6.20
  -2 -18   6   38.80    7.90
   2  18   6   52.39    7.10
  -2  18  -6   66.59   10.40
   2  18  -6   41.90    8.20
   2 -18   6   65.09    8.40
  -2  18   6   39.20    7.30
   3   0   6  246.08   19.60
   3   1   6  103.89   10.10
   3  -1   6   88.99    9.60
  -3   1   6   89.49    9.00
   3   2   6  153.78   13.50
   3   2   6  151.48   12.40
   3  -2   6  155.58   13.30
   3   3   6   14.70    5.00
   3   3   6   17.50    3.60
   3  -3   6   10.90    4.60
  -3   3   6   21.30    4.50
  -3   4  -6  112.49    9.80
   3   4   6  119.49   10.40
   3   4   6  121.59   11.70
   3  -4   6  102.39   10.90
  -3   4   6  111.99   10.90
   3   5   6    9.00    5.20
  -3   5  -6    5.30    4.40
   3   5   6    1.70    3.90
  -3   5   6    0.40    4.10
   3  -5   6   10.10    5.10
   3   6   6   49.10    8.50
  -3   6  -6   47.50    8.50
   3   6   6   62.99    8.60
  -3   6   6   57.39    8.30
  -3   6   6   42.20    9.80
   3  -6   6   52.09    8.50
   3   7   6   53.19    7.80
   3   7   6   56.39   14.10
  -3   7   6   37.60   10.00
  -3   7   6   50.29    9.00
   3  -7   6   42.30    7.90
   3   8   6   11.80    6.40
   3   8   6   20.40    9.90
  -3  -8   6   20.20   11.30
   3   8   6    6.80   12.80
  -3   8   6   14.80    6.60
  -3   8   6    5.40    8.60
   3  -8   6   13.10    6.50
   3   9   6   23.90    8.10
   3   9   6   45.40   12.70
   3   9   6   40.20   10.50
  -3  -9   6   24.20   11.50
   3   9   6   17.60   14.50
  -3   9   6   24.60    7.80
  -3   9   6   39.70    9.90
   3   9  -6   -5.80   24.00
   3   9  -6   37.30    8.60
   3  -9   6   33.30    9.80
  -3   9   6   29.80   12.10
   3  -9   6   18.60    7.50
   3  10   6  463.35   34.50
   3  10   6  393.36   36.90
   3  10   6  397.56   37.30
  -3 -10   6  385.56   35.30
   3  10   6  439.86   34.60
  -3  10   6  421.46   35.20
   3  10  -6  432.16   47.70
  -3  10   6  367.26   34.20
   3 -10   6  444.16   34.10
   3  10  -6  440.56   34.50
  -3  10   6  413.26   36.00
   3 -10   6  387.86   34.80
   3  11   6    7.80    9.20
  -3 -11   6   15.40   10.50
   3  11   6   -1.60   11.20
  -3  11  -6  -19.60   23.20
   3  11   6    4.10   11.70
   3 -11   6    4.10    8.80
   3  11  -6   -9.10    9.60
   3 -11   6   -8.00    8.40
  -3  11   6    8.00   10.10
   3  11  -6   20.10   19.10
  -3  11   6   -8.80   10.20
  -3  11   6    6.70   10.00
  -3  12  -6   16.40   20.00
   3  12   6    4.30   12.70
   3  12   6   11.90   11.70
   3  12   6   15.50   10.90
  -3 -12   6    4.60   10.10
   3  12   6   -2.10    9.20
  -3  12   6   12.30   11.10
   3  12  -6   19.90   16.70
   3  12  -6    9.90   12.90
   3 -12   6   12.60    9.20
  -3  12   6   -4.40   12.70
  -3  12   6    3.30    9.50
   3 -12   6   23.40   10.70
   3  13   6   -7.70   12.20
   3  13   6   30.00   16.20
  -3  13  -6   13.70   17.50
   3  13   6    5.90    8.50
  -3 -13   6    9.80   10.60
   3  13   6    1.40   10.40
   3 -13   6   -1.10    9.00
  -3  13   6    4.60   15.90
   3  13  -6  -11.40   14.70
   3  13  -6   14.80   17.10
   3 -13   6    1.60   11.80
  -3  13   6    4.60    8.90
  -3  13   6   14.20   10.70
   3  14   6  -10.10   12.00
  -3  14  -6   19.70   14.40
   3  14   6    9.40    7.60
   3  14   6   13.20    8.90
  -3 -14   6   20.60    9.60
   3  14   6   28.50   17.00
  -3  14   6   -5.00    8.30
   3 -14   6    9.60    9.20
  -3  14   6   -3.40    9.90
  -3  14   6   -7.90    8.90
   3  14  -6  -15.10   11.90
   3 -14   6   23.70   12.10
  -3  14   6  -16.60   18.30
  -3 -15   6   36.90   14.60
   3  15   6   10.60    8.50
  -3 -15   6   17.00    9.10
   3  15   6    6.70    7.20
  -3  15  -6  -13.80   13.20
   3 -15   6    9.30    8.80
  -3  15   6    9.20   10.10
  -3  15   6   19.30    8.40
   3  15  -6  -17.80   10.20
   3 -15   6    1.80   14.30
  -3  15   6   15.40    9.40
  -3 -16   6   45.10   10.10
  -3  16  -6   42.60   12.10
   3  16   6   56.79    8.80
  -3 -16   6   42.80   16.30
  -3  16   6   51.29    9.50
  -3  16   6   44.30   11.40
   3  16  -6   74.19   12.20
  -3  16   6   50.39    8.80
   3 -16   6   49.70    9.10
  -3 -17   6   55.79    9.60
   3  17   6   42.60    7.40
  -3  17  -6   58.89   11.50
   3 -17   6   40.30    7.70
  -3  17   6   42.20    8.20
   3  17  -6   48.70    9.60
   4   0   6 1952.90  139.79
   4   1   6   44.30    7.50
   4  -1   6   43.20    7.00
   4   2   6   20.00    5.10
  -4   2   6   20.10    4.70
   4  -2   6   13.20    5.30
   4   3   6  529.65   39.30
  -4   3   6  519.55   39.00
   4  -3   6  523.55   39.20
   4   4   6 1144.59   84.29
   4  -4   6 1192.88   84.39
  -4   4   6 1148.19   83.99
   4   5   6  305.87   24.40
   4   5   6  273.47   23.40
  -4   5   6  329.67   24.00
  -4   5   6  292.17   25.50
   4   6   6  173.98   15.90
   4   6   6  164.68   15.70
   4  -6   6  143.39   15.60
  -4   6   6  199.78   19.50
  -4   6   6  208.98   16.00
   4   7   6   39.00   11.30
   4   7   6   33.30    6.70
   4   7   6   25.50   15.80
  -4   7   6   18.60    9.10
  -4   7   6   49.99    8.20
   4  -7   6   37.10    7.70
   4   8   6    4.20   13.70
   4   8   6    7.10    9.50
   4   8   6    3.10    6.50
  -4  -8   6    8.40   12.80
  -4   8   6   -1.70    6.40
  -4   8   6   -6.10   11.60
  -4   8   6    6.70    9.10
   4  -8   6    7.40    6.50
  -4  -9   6    3.40   12.40
   4   9   6   20.00    9.60
   4   9   6    1.90   13.90
   4   9   6   16.90   14.20
   4   9   6   13.00    8.30
  -4   9   6   11.50    9.10
  -4   9   6   14.20   11.60
   4  -9   6   16.90    8.10
  -4   9   6   11.50    7.70
   4   9  -6   29.70   23.00
   4  10   6  295.07   26.30
   4  10   6  369.06   30.10
  -4 -10   6  300.97   28.50
   4  10   6  331.87   27.90
   4  10   6  271.97   30.50
   4 -10   6  265.37   25.90
  -4  10   6  274.87   27.20
  -4  10   6  324.47   27.60
   4  10  -6  298.97   27.20
  -4  10   6  289.07   27.40
   4  10  -6  262.37   36.70
   4  11   6  231.58   23.80
   4  11   6  192.88   26.50
   4  11   6  237.18   22.90
  -4 -11   6  218.28   23.90
  -4  11  -6  204.28   35.20
   4  11   6  208.68   24.60
  -4  11   6  201.08   24.30
  -4  11   6  241.68   23.50
   4  11  -6  237.58   24.70
   4  11  -6  285.97   32.60
  -4  11   6  226.18   24.60
   4 -11   6  217.38   23.40
   4 -11   6  230.68   22.80
   4  12   6   -2.00   13.50
  -4  12  -6  -34.20   19.60
   4  12   6    1.80   10.30
  -4 -12   6   17.60   11.60
   4  12   6   -0.10   12.60
   4  12   6   -3.50    8.30
   4 -12   6    0.60    9.00
  -4  12   6   -4.80    9.00
   4  12  -6  -25.90   13.70
  -4  12   6    2.80   10.40
  -4  12   6    5.50   13.80
   4  12  -6    3.50   13.30
   4 -12   6  -15.90    9.30
   4  13   6   11.60    9.80
   4  13   6   35.70   13.20
   4  13   6   20.70   18.30
  -4  13  -6  -26.70   17.40
   4  13   6   13.60    8.40
  -4 -13   6   17.00   11.50
  -4  13   6   10.80   15.70
   4 -13   6   12.50    9.00
   4  13  -6   -6.70   15.90
  -4  13   6    8.10   10.20
   4 -13   6   11.50   12.30
  -4  13   6   22.90    9.10
   4  13  -6   22.50   14.00
   4  14   6   34.80    9.40
  -4 -14   6    9.70    9.90
   4  14   6   16.30    8.10
  -4  14  -6   38.50   15.60
   4 -14   6   17.20   12.90
  -4  14   6   23.40   11.00
   4  14  -6   21.60   11.60
  -4  14   6    6.70    7.80
   4 -14   6   27.70    8.60
  -4  14   6   14.80   10.00
   4  15   6    0.10    6.20
  -4 -15   6   -3.80    8.80
  -4  15  -6  -23.00   12.40
  -4 -15   6  -13.80   14.00
   4 -15   6    0.00    7.80
  -4  15   6   15.70    9.30
   4 -15   6   13.70   16.50
  -4  15   6    1.50    7.50
   4  15  -6   -8.90   10.10
  -4  15   6    2.00   10.10
   4  16   6   20.80    6.20
  -4 -16   6   18.60    9.00
  -4  16  -6   43.90   11.40
   4 -16   6   23.30    7.60
   4  16  -6   28.90    9.10
  -4  16   6   25.40    8.50
  -4  16   6   31.60    7.20
  -4  16   6   16.30   10.50
  -4 -17   6   26.90    7.50
  -4  17  -6   21.10   10.10
   4  17   6   16.10    5.00
   4  17  -6   23.40    7.70
   4 -17   6   18.20    6.10
  -4  17   6   23.80    7.80
   5   0   6 1110.29   80.59
   5   1   6    2.90    4.80
   5  -1   6   -4.80    4.20
   5   2   6   39.80    7.40
   5  -2   6   39.50    7.30
  -5   2   6   46.10    7.90
   5   3   6  886.21   64.59
   5  -3   6  872.51   64.49
  -5   3   6  877.91   64.19
   5   4   6  899.31   67.49
  -5   4   6 1056.79   67.49
   5  -4   6  895.91   67.49
  -5   4   6  830.22   67.59
   5   5   6   -2.30    5.00
   5   5   6   -5.80    5.10
  -5   5   6   -2.80    4.40
  -5   5   6   24.40    8.50
   5  -5   6   -2.00    5.00
   5   6   6  177.38   20.50
   5   6   6  157.78   16.20
  -5   6   6  157.48   18.90
  -5   6   6  190.68   16.20
   5  -6   6  175.98   16.80
   5   7   6   79.59   20.60
   5   7   6   89.79   12.90
   5   7   6   96.19   12.00
   5   7   6   81.59   11.40
  -5  -7   6   85.29   14.30
  -5   7   6   69.99   11.90
  -5   7   6   96.59   14.40
  -5   7   6   86.59   12.30
   5  -7   6   68.69   12.10
   5   8   6  167.68   26.70
  -5  -8   6  131.49   20.60
   5   8   6  139.49   24.40
   5   8   6  164.88   16.80
   5   8   6  142.99   18.70
   5   8  -6  185.38   29.90
  -5   8   6  195.68   21.40
   5  -8   6  126.59   15.80
  -5   8   6  144.19   18.60
   5   9   6   28.40    9.30
   5   9   6    4.50   15.40
  -5  -9   6   34.40   12.90
   5   9   6   26.10    9.70
   5   9   6   51.09   14.10
  -5   9   6   31.50   10.10
  -5   9   6   11.30   10.40
   5  -9   6   43.10   10.10
   5   9  -6   28.70   21.40
  -5   9   6   26.80    9.50
   5  10   6   -2.40    8.50
  -5 -10   6    2.10   10.30
   5  10   6   -6.90   14.80
   5  10   6   12.30   11.40
   5  10   6    9.80   11.80
   5  10  -6    0.10   17.90
  -5  10   6   12.50    9.70
  -5  10   6    9.10    9.60
   5  10  -6   10.60    9.30
   5 -10   6   13.50    9.20
  -5  10   6    7.40    9.50
   5  11   6  230.18   26.20
   5  11   6  199.28   21.70
  -5 -11   6  204.28   24.50
   5  11   6  184.48   28.20
   5  11   6  207.28   23.30
   5 -11   6  242.68   22.00
  -5  11   6  243.48   24.20
   5  11  -6  222.68   29.70
   5 -11   6  246.28   23.40
  -5  11   6  201.68   22.70
   5  11  -6  197.38   24.90
  -5  11   6  210.78   24.80
   5  12   6  212.08   29.70
   5  12   6  193.98   21.30
   5  12   6  250.07   28.80
  -5 -12   6  207.38   22.80
  -5  12  -6  216.48   28.60
   5  12   6  227.58   22.70
  -5  12   6  225.18   24.20
   5  12  -6  199.38   28.20
   5  12  -6  196.98   27.40
  -5  12   6  209.58   22.10
   5 -12   6  182.58   20.80
   5 -12   6  207.98   24.20
  -5  12   6  249.68   29.10
   5  13   6   17.90   19.70
  -5  13  -6   30.50   17.80
  -5 -13   6   -7.80   10.30
   5  13   6   10.20    7.60
   5  13   6    4.50    9.40
   5  13  -6    5.20   17.10
   5 -13   6   10.70    8.60
   5 -13   6   -4.30   12.80
  -5  13   6   16.40   11.10
  -5  13   6   23.00   18.80
   5  13  -6   29.90   13.00
  -5  13   6   -5.60    7.90
  -5  14  -6   -3.10   15.10
  -5 -14   6   17.50    9.90
   5  14   6   10.30    7.10
   5  14   6   15.70   11.30
  -5  14   6    8.80    7.90
   5 -14   6   26.70    8.00
  -5  14   6    5.70   11.20
  -5  14   6   14.50   10.00
   5 -14   6    7.00   15.60
   5  14  -6   17.30   11.20
   5  15   6   16.60    6.60
  -5 -15   6   16.80    8.50
  -5  15  -6   15.50   13.50
  -5 -15   6   27.80   14.50
  -5  15   6   25.50   11.00
   5  15  -6   24.10   10.30
  -5  15   6   17.00    7.50
   5 -15   6   19.00    7.90
   5 -15   6    4.20   16.10
  -5  15   6   31.80   10.20
  -5 -16   6    7.70    7.60
   5  16   6   22.10    5.80
  -5  16  -6   27.00   11.50
  -5  16   6   19.70    6.90
   5 -16   6   14.10    6.90
  -5  16   6   16.90    8.90
   5  16  -6   -2.10    7.80
  -5  16   6    5.40    9.90
   5  17   6   41.00    6.20
  -5  17  -6   29.50   10.50
  -5 -17   6   45.60    8.70
   5  17  -6   29.50    8.20
   5 -17   6   37.00    6.90
  -5  17   6   43.20   14.20
   6   0   6  918.81   67.49
  -6  -1   6  143.09   14.70
   6   1   6  152.78   13.50
   6  -1   6  117.39   13.10
   6   2   6   16.60    5.60
  -6   2   6    4.30    8.40
   6  -2   6   17.10    6.00
   6   3   6   -1.20    5.30
  -6   3   6    2.20    5.00
  -6   3   6    8.50    8.40
   6  -3   6   22.20    5.70
   6   4   6  296.77   23.00
  -6   4   6  300.97   22.70
  -6   4   6  260.97   23.90
   6  -4   6  234.08   22.90
   6   5   6    1.60    5.70
   6   5   6    4.40    9.20
  -6   5   6   22.20    8.80
  -6   5   6    2.10    5.20
   6  -5   6   -0.30    5.90
   6  -5   6    2.30    7.80
   6   6   6  109.99   13.80
   6   6   6  114.69   12.80
  -6  -6   6   93.79   14.80
  -6   6   6   94.39   15.00
   6  -6   6   97.99   12.90
  -6   6   6  101.99   15.30
  -6   6   6   71.49   12.00
   6   7   6   79.39   14.50
  -6  -7   6   44.20   13.10
   6   7   6   49.20   10.70
   6   7   6   67.09   11.70
  -6   7   6   68.79   13.10
   6  -7   6   53.79    9.90
   6   7  -6   60.19   23.20
  -6   7   6   44.10    9.10
  -6   7   6   43.40   11.30
   6   8   6    7.70    9.20
   6   8   6   11.80    9.40
   6   8   6    3.00   13.00
  -6  -8   6   21.10   11.50
   6   8  -6    0.20   21.40
  -6   8   6    0.20    8.00
  -6   8   6    9.00    9.50
   6  -8   6  -10.30    7.30
  -6   8   6    5.90   10.10
   6   9   6   -2.40    8.10
   6   9   6    2.70   12.00
   6   9   6   -3.30   10.90
  -6  -9   6   17.20   12.10
   6   9   6    6.20   18.00
   6  -9   6   11.70    8.50
   6   9  -6   -5.70   18.80
  -6   9   6    2.90    9.80
  -6   9   6    6.10    9.60
  -6   9   6   22.90    9.70
  -6 -10   6  104.49   17.50
   6  10   6   98.29   14.30
   6  10   6  115.99   17.20
   6  10   6  103.19   15.50
   6  10  -6   99.89   20.30
   6  10  -6  113.79   15.50
  -6  10   6   95.29   13.70
  -6  10   6  124.19   17.70
   6 -10   6  124.69   17.20
  -6  10   6   79.89   14.20
  -6 -11   6   26.80   12.00
   6  11   6   26.90    9.10
   6  11   6   51.89   17.40
   6  11   6   19.00   10.80
  -6  11   6   10.80   11.30
  -6  11   6   53.19   14.80
  -6  11   6   14.40    9.30
   6 -11   6   31.00   12.00
   6  11  -6    4.30   13.30
   6  11  -6   39.20   14.70
  -6  12  -6   76.69   21.90
   6  12   6   60.99   21.20
   6  12   6   57.79   10.10
  -6 -12   6   64.29   13.50
   6  12   6   62.09   11.50
  -6  12   6   69.39   13.40
   6 -12   6   71.99   15.10
   6  12  -6   52.59   17.20
  -6  12   6   94.99   19.20
   6  12  -6   67.19   15.60
  -6  12   6   71.89   11.60
   6 -12   6   53.39   10.50
  -6 -13   6   -0.60    9.90
   6  13   6   14.40    8.70
  -6  13  -6   11.70   16.80
   6  13   6    6.40    7.50
   6  13  -6   23.20   11.60
  -6  13   6   -6.10    7.70
   6 -13   6   -2.60    7.90
  -6  13   6  -15.80   11.10
  -6  13   6   -4.90   13.00
   6 -13   6  -13.00   13.70
   6  14   6   12.20    6.70
  -6 -14   6   22.00    9.30
  -6  14  -6   18.30   14.80
  -6  14   6   13.10    7.40
  -6  14   6   16.70   10.50
   6 -14   6   21.40   18.10
  -6  14   6   12.30   12.40
   6 -14   6   35.20    8.50
   6  14  -6    8.60   10.00
  -6 -15   6    1.80    8.30
  -6  15  -6   18.20   12.30
   6  15   6   13.50    5.80
   6  15  -6    2.40    8.70
  -6  15   6    1.60    6.50
  -6  15   6    5.00   10.50
  -6  15   6   12.50   16.40
   6 -15   6    7.40    6.90
   6  16   6   10.10    4.90
  -6  16  -6   -9.00   11.10
  -6 -16   6    9.70    7.70
   6 -16   6    8.90    6.10
  -6  16   6    2.20    6.20
   6  16  -6   12.90    7.80
  -6 -17   6   -5.80    6.50
   7   0   6 1498.25  105.89
  -7   0   6 1419.96  105.49
   7   1   6   70.09   10.30
  -7  -1   6   82.39   11.70
  -7   1   6   84.79   12.00
   7  -1   6   76.19   10.30
   7   2   6  858.91   65.69
  -7   2   6  968.20   65.99
   7  -2   6  837.62   65.59
   7   3   6  117.59   16.10
   7   3   6  109.59   13.30
   7  -3   6  110.09   13.70
  -7   3   6  133.99   16.50
   7  -3   6  148.89   15.40
   7   4   6    1.30    5.90
   7   4   6   -6.00    8.10
  -7  -4   6   -5.60   10.80
  -7   4   6   -9.80   10.60
   7  -4   6   13.00    8.30
   7  -4   6    1.00    5.50
  -7   4   6    2.10    8.70
   7   5   6  188.88   22.50
   7   5   6  237.48   20.50
  -7  -5   6  184.58   23.50
  -7   5   6  221.18   24.40
   7  -5   6  236.08   21.40
  -7   5   6  202.88   20.40
   7  -5   6  271.97   21.30
  -7   5   6  221.28   22.50
   7   6   6   76.89   13.50
   7   6   6   47.20    8.80
   7   6   6   75.99   11.10
  -7  -6   6   64.19   13.00
   7  -6   6   46.50    9.80
   7   6  -6   57.39   23.30
  -7   6   6   48.30    9.40
  -7   6   6   58.09   12.00
  -7   6   6   49.99   12.30
  -7  -7   6   17.40   11.70
   7   7   6    0.10   11.70
   7   7   6    9.90   10.30
   7   7   6    1.00    8.20
  -7   7   6    4.70    9.20
  -7   7   6    8.70   10.10
   7   7  -6    4.20   21.50
  -7   7   6   -6.70    7.40
   7  -7   6   -6.40    7.50
   7   8   6    3.80    8.20
   7   8   6   -8.00   11.60
   7   8   6   19.70   11.00
  -7  -8   6    5.60   11.10
  -7   8   6   28.30   10.60
  -7   8   6    0.20    9.00
   7   8  -6   25.90   18.80
   7  -8   6   23.00    9.60
  -7   8   6   20.80   10.00
   7   9   6   21.10    8.70
   7   9   6  -17.10   13.70
  -7  -9   6   18.30   10.90
   7   9   6   32.50   10.40
   7  -9   6   22.30   10.40
  -7   9   6   11.30   10.80
   7   9  -6   44.70   17.60
  -7   9   6   39.90   10.80
  -7   9   6   20.10   11.70
   7  10   6   94.19   12.60
  -7 -10   6   77.69   13.70
   7  10   6   62.49   11.40
   7 -10   6   91.39   14.40
   7  10  -6   82.69   14.90
  -7  10   6   93.29   16.50
   7  10  -6   93.89   16.60
  -7  10   6   61.69   12.10
  -7  10   6   84.99   15.10
   7  11   6  134.49   18.40
   7  11   6  185.68   33.40
  -7 -11   6  149.49   20.10
   7  11   6  100.69   16.80
  -7  11   6  167.38   26.90
   7  11  -6  152.98   20.30
  -7  11   6  179.58   18.00
  -7  11   6  153.08   20.90
   7  11  -6  131.29   21.00
   7 -11   6  125.69   22.60
   7  12   6   14.60    7.40
  -7 -12   6   27.50   11.20
   7  12   6   28.40    9.00
  -7  12  -6   14.50   18.20
   7  12   6  -23.90   40.80
   7  12  -6   29.80   12.50
   7 -12   6   49.60   14.00
   7 -12   6   25.10    9.10
   7  12  -6   16.60   17.20
  -7  12   6   27.90    9.00
  -7  12   6  -38.60   19.80
  -7  12   6   41.90   12.90
   7  13   6   73.99   12.20
  -7 -13   6  105.49   17.30
  -7  13  -6   81.79   20.10
   7 -13   6   69.89   10.90
  -7  13   6   77.39   13.70
  -7  13   6   74.79   14.70
   7 -13   6   84.19   19.80
   7  13  -6   91.09   15.00
   7  14   6   46.70    8.20
  -7  14  -6   56.89   16.20
  -7 -14   6   55.19   11.30
  -7  14   6   62.49    9.60
   7 -14   6   43.40   32.00
   7  14  -6   67.49   12.50
  -7  14   6   76.19   13.60
   7 -14   6   60.19    9.50
  -7 -15   6    3.20    7.60
  -7  15  -6   12.30   12.70
   7  15   6  -11.40    4.90
   7 -15   6    3.00    6.20
  -7  15   6    1.20   11.90
  -7  15   6    0.10    6.20
   7  15  -6   -5.70    7.80
  -7 -16   6  229.48   20.60
   7  16   6  230.48   18.90
  -7  16  -6  244.78   26.00
  -7  16   6  211.18   19.00
   7 -16   6  243.08   19.60
   7  16  -6  215.88   20.80
  -8   0   6   29.10   12.20
  -8   0   6   31.30    9.70
   8   0   6   -1.20   13.80
   8   0   6   23.60    7.50
   8   0   6   19.90    8.30
  -8  -1   6   41.60   10.00
   8   1   6   39.10    9.60
  -8  -1   6   37.90   11.90
   8   1   6   33.30    7.90
  -8   1   6   36.20    9.70
  -8   1   6   26.80   12.30
   8  -1   6   39.60    8.40
   8  -1   6   50.09    9.50
  -8  -2   6   12.20   10.90
  -8  -2   6   12.50    8.30
   8   2   6    6.90    6.80
   8   2   6   37.20    9.00
   8   2   6   25.40   10.60
  -8   2   6   29.40    9.90
   8  -2   6   11.00    8.00
  -8   2   6   13.90   10.90
   8  -2   6   23.60    7.40
  -8  -3   6    6.30   12.80
   8   3   6   23.60    8.60
   8   3   6   34.70   11.10
   8   3   6   17.10    7.40
   8  -3   6   34.20    8.60
   8  -3   6    4.10    7.40
  -8   3   6   15.90   11.20
  -8   3   6   29.80   10.10
   8   4   6    3.50    7.10
   8   4   6   -3.60   11.00
  -8  -4   6   -2.40   10.50
   8   4   6   -4.10    7.60
   8  -4   6   -0.20    7.80
  -8   4   6   13.00   10.20
   8  -4   6   -5.30    6.60
  -8   4   6   -5.40    9.20
   8   5   6   70.29   11.40
   8   5   6   84.39   13.50
   8   5   6   60.89   11.20
  -8  -5   6   66.69   14.30
   8  -5   6   78.09   12.10
   8   5  -6   97.99   25.60
  -8   5   6   83.29   13.10
  -8   5   6   67.89   12.10
   8   6   6   -6.90    7.40
   8   6   6    4.00    7.00
  -8  -6   6    6.80   11.30
   8   6   6    1.30   10.40
  -8   6   6    9.50    9.80
   8   6  -6   14.00   21.60
   8  -6   6    3.60    8.50
  -8   6   6    1.40   10.40
  -8  -7   6 1142.89   86.99
   8   7   6 1182.58   85.39
   8   7   6 1164.58   85.59
  -8   7   6 1237.08   86.39
   8   7  -6 1166.48   90.39
  -8   7   6 1107.99   86.69
   8  -7   6 1199.78   86.79
  -8   7   6 1125.09   86.59
   8   8   6   57.99   11.30
   8   8   6   70.49   10.70
  -8  -8   6   75.99   13.40
  -8   8   6   48.70   12.70
   8   8  -6   65.59   16.60
  -8   8   6   40.90   10.70
   8  -8   6   65.49   13.50
  -8   8   6   67.79   14.10
  -8  -9   6  138.39   21.50
   8   9   6  176.38   19.60
   8   9   6  157.58   18.40
   8  -9   6  168.48   22.10
  -8   9   6  185.38   20.00
   8   9  -6  185.88   23.80
  -8   9   6  170.28   24.50
   8   9  -6  149.79   25.50
  -8   9   6  148.29   22.30
   8  10   6   49.40    9.20
   8  10   6   36.50   10.00
  -8 -10   6   21.10   11.50
   8 -10   6   57.79   14.20
  -8  10   6   36.90   16.50
  -8  10   6   36.30   10.00
   8  10  -6   42.90   15.70
  -8  10   6    8.70   12.60
   8  10  -6   27.10   14.20
   8  11   6   32.70    8.30
   8  11   6   34.60    9.10
  -8 -11   6   20.70   10.80
   8  11  -6   13.10   17.90
   8 -11   6    9.50   15.00
  -8  11   6   40.40   22.50
  -8  11   6   43.90   12.60
   8  11  -6   -2.60   11.70
  -8  11   6   26.10    9.30
   8  12   6  108.89   13.70
  -8 -12   6   73.69   12.50
   8  12   6   87.29   13.20
  -8  12  -6  129.59   21.20
  -8  12   6   56.89   10.50
   8 -12   6   89.09   13.40
  -8  12   6   65.59   15.40
   8 -12   6   84.49   18.30
   8  12  -6   74.69   13.30
   8  13   6    6.40    6.50
  -8  13  -6   32.50   17.50
  -8 -13   6   14.10    8.70
   8 -13   6   22.80   21.70
   8  13  -6   -4.80    9.30
   8 -13   6   -0.10    6.90
  -8  13   6    8.30    7.50
  -8  13   6    7.10   12.10
  -8  14  -6    8.60   14.40
  -8 -14   6   23.20    8.40
   8  14   6    9.50    5.60
  -8  14   6   15.90    7.00
  -8  14   6   31.80   14.40
   8 -14   6   16.10    6.90
   8  14  -6   19.90    8.70
   8  15   6   33.50    6.10
  -8  15  -6   45.20   14.60
  -8 -15   6   33.80    8.60
   8  15  -6   30.90    8.20
   8 -15   6   45.70    7.30
  -8  15   6   32.90    7.00
   9   0   6    7.60    7.00
  -9   0   6   -2.90    8.90
  -9   0   6   -4.80    9.40
   9   0   6    6.00    7.90
   9   0   6    2.00    7.40
   9   1   6   17.70    9.30
   9   1   6   24.40    8.00
  -9  -1   6    2.10   10.00
   9   1   6   18.40    7.30
  -9  -1   6    2.10    9.10
   9  -1   6   11.40    7.10
  -9   1   6   21.70    9.40
  -9   1   6   25.10   11.90
   9  -1   6   30.00    8.30
  -9  -2   6   12.70    9.00
   9   2   6   12.70    7.00
  -9  -2   6    7.30   11.20
   9   2   6   13.70    8.40
   9   2   6   26.70    9.30
  -9   2   6   -6.10   10.30
   9  -2   6   -1.00    8.40
  -9   2   6    1.10    9.80
   9  -2   6    4.70    7.00
   9   3   6   -1.10    7.10
   9   3   6   -0.90    7.60
   9   3   6   -8.30    8.60
  -9  -3   6   -5.40    7.60
  -9  -3   6   -0.60   11.00
  -9   3   6   -4.30    9.60
   9  -3   6   12.00    7.80
   9  -3   6    6.70    8.00
  -9   3   6   -3.50    9.90
   9   4   6  160.38   19.40
   9   4   6  158.58   18.30
   9   4   6  197.48   20.40
  -9  -4   6  182.88   22.50
   9  -4   6  206.88   19.60
   9   4  -6  207.78   26.60
   9  -4   6  181.48   19.20
  -9   4   6  217.38   21.60
  -9   4   6  196.28   21.90
  -9  -5   6  100.99   16.00
   9   5   6   88.39   14.20
   9   5   6   96.39   16.30
   9   5   6  113.99   14.30
   9   5  -6   96.39   21.10
   9  -5   6   74.59   13.30
  -9   5   6  113.19   18.90
  -9   5   6   99.19   17.20
  -9  -6   6  413.76   34.10
   9   6   6  402.46   32.40
   9   6   6  457.85   34.20
   9   6   6  432.66   32.90
  -9   6   6  318.77   33.30
   9  -6   6  379.66   33.80
  -9   6   6  364.26   35.30
   9   6  -6  415.76   40.50
  -9  -7   6  113.49   19.80
   9   7   6  120.59   16.00
   9   7   6  117.19   17.20
  -9   7   6  120.09   17.70
   9  -7   6  173.18   20.10
   9   7  -6  122.19   20.10
  -9   7   6  119.79   21.10
   9   8   6    8.40    9.10
   9   8   6    1.10    7.70
  -9  -8   6    3.00   10.60
  -9   8   6   -9.80    8.60
  -9   8   6   14.10   12.60
   9   8  -6   17.90   14.80
   9  -8   6   20.40   12.30
   9   9   6  127.29   15.90
  -9  -9   6  109.39   19.50
   9   9   6  103.89   16.50
   9  -9   6  140.99   21.30
   9   9  -6  165.28   25.90
  -9   9   6  121.09   18.00
  -9 -10   6    7.30   10.70
   9  10   6    3.30    8.20
   9  10   6    0.40    7.40
  -9  10   6   -6.20    8.80
   9  10  -6   -3.90   16.00
  -9  10   6    0.00   13.10
   9  10  -6   20.00   12.90
   9 -10   6    2.00   14.00
   9  11   6  141.79   16.00
  -9 -11   6  137.49   19.00
   9  11   6  146.09   15.60
  -9  11   6  139.59   20.10
  -9  11   6  179.68   17.60
   9 -11   6  110.99   21.00
   9  11  -6   96.09   16.50
  -9 -12   6  132.59   19.00
   9  12   6  170.58   16.00
   9  12  -6  154.88   20.40
   9 -12   6  154.78   15.80
  -9  12   6  142.99   16.60
   9 -12   6   99.99   27.40
  -9  12   6  125.09   22.80
   9  13   6   12.70    5.70
  -9  13  -6   43.10   17.30
  -9 -13   6    5.30    8.10
  -9  13   6   10.80    6.90
   9 -13   6   21.70    7.00
   9  13  -6   16.50    8.70
  -9  14  -6   -2.80   15.40
   9  14   6   10.00    5.20
  -9 -14   6   -9.10    8.10
   9 -14   6    4.60    5.50
  -9  14   6    9.00    6.00
   9  14  -6    6.80    7.40
  -9  15  -6   40.00   15.50
  -9 -15   6   22.00    7.50
   9  15   6   23.60    5.80
  -9  15   6   24.00    6.00
   9 -15   6   26.00    5.80
   9  15  -6   29.20    7.00
  10   0   6   20.70    8.60
  10   0   6   -1.40    7.20
  10   0   6    2.90    8.00
 -10   0   6    6.80   10.00
 -10   0   6    2.70    9.50
  10   1   6   11.80    8.10
 -10  -1   6   -0.40    9.80
  10   1   6   -8.20    7.40
 -10  -1   6   -9.40    9.30
  10   1   6   12.50    7.60
 -10   1   6   16.00   10.30
  10  -1   6    3.10    7.80
  10  -1   6    0.70    7.60
 -10   1   6  -13.10    8.50
  10   2   6   59.19   10.70
  10   2   6   63.39   11.80
  10   2   6   79.29   10.70
 -10  -2   6   54.89   11.60
 -10  -2   6   67.09   13.00
  10  -2   6   67.89   10.50
  10   2  -6   77.49   21.00
  10  -2   6   81.99   14.50
 -10   2   6   65.09   12.10
 -10   2   6   62.09   13.00
 -10  -3   6    8.20    9.30
  10   3   6  -13.40    7.20
  10   3   6    5.00    7.60
  10   3   6    6.50    8.80
 -10  -3   6   -0.10    8.90
 -10   3   6    7.60   12.20
  10  -3   6   -8.20    8.40
 -10   3   6   22.80    9.10
  10   3  -6   -3.30   18.00
  10  -3   6   -0.40    7.80
 -10  -4   6    0.90   10.40
 -10  -4   6    9.00    8.80
  10   4   6   13.40    7.30
  10   4   6    5.50    7.60
  10   4   6   19.50    9.10
 -10   4   6    7.40   12.70
  10  -4   6   23.20   10.10
 -10   4   6   19.60   10.30
  10   4  -6   20.80   15.70
  10   5   6   10.40    7.50
 -10  -5   6    0.60    9.60
  10   5   6   24.80    8.50
  10   5  -6   17.10   14.80
 -10   5   6   18.60   13.70
  10  -5   6   35.30   12.20
 -10   5   6   28.90   10.50
  10   6   6  267.67   23.60
 -10  -6   6  245.38   25.30
  10   6   6  278.77   25.70
  10   6   6  237.48   23.60
 -10   6   6  222.98   29.60
 -10   6   6  262.07   25.70
  10  -6   6  295.97   28.40
  10   6  -6  275.57   31.30
  10   7   6  551.14   43.60
  10   7   6  575.24   44.00
 -10  -7   6  531.35   46.30
  10   7  -6  635.44   48.30
  10  -7   6  503.55   47.60
 -10   7   6  631.24   45.70
  10   8   6  181.78   17.70
  10   8   6  157.58   18.00
 -10  -8   6  138.29   21.80
  10  -8   6  169.38   25.50
  10   8  -6  208.48   30.60
  10   8  -6  178.28   24.30
 -10  -9   6  179.58   22.40
  10   9   6  182.78   17.90
  10   9   6  162.08   17.60
  10  -9   6  171.28   27.50
  10   9  -6  186.38   32.30
  10   9  -6  147.59   23.60
 -10   9   6  190.18   20.50
  10  10   6    9.00    7.20
  10  10   6   -6.00    6.20
 -10 -10   6   -2.10    9.70
  10 -10   6   34.00   21.00
 -10  10   6  -15.30    7.90
  10  10  -6  -14.70   10.70
  10  11   6  106.09   13.50
 -10 -11   6  109.59   17.80
 -10  11   6  104.59   14.70
 -10 -12   6    5.40    8.90
  10  12   6   -5.10    5.80
 -10  12   6   -6.30    6.50
  10  12  -6    4.10    8.50
  10 -12   6   -1.00    6.00
  10  13   6    3.00    5.50
 -10 -13   6   -8.30    7.90
  10  13  -6    2.20    7.40
  10 -13   6   -1.60    5.50
 -10  13   6    8.80    6.00
  10  14   6  -12.20    5.50
 -10 -14   6    3.40    7.10
  10  14  -6   -3.60    6.50
 -10  14   6   -3.50    5.50
  10 -14   6   -5.40    5.00
  11   0   6  730.73   57.79
 -11   0   6  774.72   57.19
  11   0   6  748.73   55.79
  11   0  -6  705.03   63.59
  11   1   6   10.10    7.70
  11   1   6   12.00    9.40
 -11  -1   6    3.30   11.40
 -11  -1   6   18.80    9.50
  11   1   6   10.80    6.90
 -11   1   6   10.20    9.80
  11   1  -6    6.00   14.80
  11  -1   6   25.10    8.00
  11  -1   6   10.70   10.30
  11   2   6  125.49   15.40
 -11  -2   6  112.29   19.30
  11   2   6   89.79   14.10
 -11  -2   6  120.79   17.50
  11   2   6  126.69   18.20
  11   2  -6  111.59   18.10
  11  -2   6  112.59   15.90
 -11   2   6  115.59   17.50
  11  -2   6  119.99   18.50
  11   3   6   87.09   12.90
  11   3   6   78.69   13.60
 -11  -3   6  111.89   16.80
  11   3   6   84.09   11.20
 -11  -3   6   89.09   15.10
  11   3  -6   98.19   17.50
 -11   3   6   66.29   13.00
  11  -3   6   73.49   11.50
  11  -3   6   60.09   13.40
  11   4   6    0.80    7.30
 -11  -4   6   17.90   10.70
 -11  -4   6    2.70    8.70
  11   4   6   -2.50    9.40
  11   4   6   -7.90    7.10
 -11   4   6   -4.70    8.70
  11  -4   6    3.50   11.90
  11   4  -6   17.20   13.60
  11   5   6    2.40    9.40
  11   5   6    5.50    7.60
 -11  -5   6   24.40   10.30
 -11  -5   6   29.20   11.10
  11   5   6   16.00    7.20
  11  -5   6   12.20   13.70
 -11   5   6   21.50   10.40
  11   5  -6   36.80   14.50
  11   6   6   37.60    8.20
  11   6   6   35.90    7.70
 -11  -6   6   32.60   11.20
 -11  -6   6   27.70    9.60
  11   6  -6   27.50   13.10
 -11   6   6   23.90   10.10
  11  -6   6   39.20   14.60
 -11  -7   6   98.29   15.10
  11   7   6  118.59   14.10
  11   7   6  116.19   14.80
 -11  -7   6   90.59   13.30
  11  -7   6  138.69   20.40
 -11   7   6  160.68   18.00
  11   7  -6  128.89   18.20
  11   8   6  144.49   15.70
  11   8   6  148.29   14.80
 -11  -8   6  135.59   19.20
 -11   8   6  113.09   17.30
  11  -8   6  110.19   22.30
  11   8  -6  139.29   21.20
  11   9   6   11.90    6.50
 -11  -9   6   24.10    9.60
  11   9   6    8.60    6.80
  11   9  -6  -12.60   10.30
  11  -9   6   12.80   23.20
 -11   9   6   11.30    8.50
  11  10   6   -6.00    6.30
 -11 -10   6    0.50    8.40
  11  10  -6   -6.20    9.80
 -11  10   6    6.10    7.40
 -11 -11   6   -4.10    8.00
  11  11   6    0.60    5.90
  11  11  -6   -0.70    8.30
 -11  11   6   -3.10    6.50
 -11 -12   6   38.50    8.80
  11  12   6   48.90    7.50
  11  12  -6   40.00    8.80
  11 -12   6   48.20    7.50
 -11  12   6   65.89   10.20
 -11 -13   6   69.19    9.40
 -11 -13   6   51.59    9.80
  11 -13   6   53.99    9.30
  11  13  -6   47.90    8.30
 -11  13   6   59.29    9.80
 -12   0   6  609.54   48.30
  12   0   6  617.94   49.90
  12   0  -6  584.84   50.99
  12   0   6  628.94   46.90
  12  -1  -6   81.39   17.60
  12   1   6   73.89   10.70
 -12  -1   6   71.09   12.90
  12   1   6   62.39   14.30
  12  -1   6   66.89   10.80
  12   1  -6  100.29   17.30
  12  -1   6   77.39   14.50
 -12   1   6  102.79   16.20
  12   2   6   38.70   12.40
  12   2   6   27.40    7.20
 -12  -2   6   39.70   10.80
  12   2   6   25.70    8.20
  12  -2   6   41.40   12.70
  12  -2   6   20.40    9.20
  12   2  -6   44.30   14.20
 -12   2   6   24.90   10.00
  12   3   6   29.50    8.50
 -12  -3   6   23.10    9.10
  12   3   6   27.50    7.00
  12   3   6   16.10   11.10
 -12   3   6   32.40   10.00
  12   3  -6   29.10   13.00
  12  -3   6    9.20   13.70
  12   4   6   42.10    9.20
  12   4   6   53.69    8.50
 -12  -4   6   35.40   10.80
  12   4   6   51.89   13.10
  12  -4   6   42.40   15.40
  12   4  -6   47.70   14.00
 -12   4   6   48.90   11.10
  12   5   6  125.29   16.10
 -12  -5   6  119.99   17.70
  12   5   6  133.49   14.70
 -12  -5   6  155.98   19.20
 -12   5   6   97.59   18.30
  12   5  -6  134.79   21.10
  12  -5   6  162.58   26.20
  12   6   6   25.10    6.90
 -12  -6   6   24.50   11.60
  12   6   6   27.60    7.60
 -12  -6   6    9.80    9.50
  12  -6   6    1.50   17.10
  12   6  -6   15.90   10.90
 -12   6   6    3.80    8.80
  12   7   6    8.80    7.20
  12   7   6   13.70    6.10
 -12  -7   6   -1.50    8.40
 -12  -7   6    5.90   10.80
 -12   7   6    9.60    8.00
  12  -7   6    9.90   21.80
  12   7  -6  -10.70   10.20
 -12  -8   6  -14.10   10.20
  12   8   6   -9.10    6.80
 -12  -8   6    0.10    8.90
  12   8   6    3.40    6.30
 -12   8   6    1.70    8.20
  12   8  -6   -6.00    8.80
 -12  -9   6  132.09   17.50
 -12  -9   6  117.39   18.10
  12   9   6  116.59   14.40
  12   9  -6  131.69   17.40
 -12   9   6  136.39   16.50
 -12 -10   6   -8.80    9.60
 -12 -10   6    0.30    8.00
  12  10   6    4.70    6.70
 -12  10   6    7.30    6.60
  12  10  -6    6.50    7.80
 -12 -11   6   -5.00   10.10
  12  11   6   -3.70    7.10
 -12 -11   6    3.10    7.40
  12  11  -6    3.70    7.00
 -12  11   6    0.40    5.20
 -12 -12   6   34.60    7.80
 -12  12   6   21.70    6.00
  12  12  -6   17.70    6.50
  12 -12   6   24.40    5.50
 -13   0   6   39.40    9.90
  13   0   6   37.20   12.90
  13   0   6   42.30    9.10
  13   0  -6   19.40   12.80
  13   1   6    4.80   11.30
  13  -1  -6   -5.40   12.10
  13   1   6    2.90    8.20
 -13  -1   6    8.70    9.30
  13  -1   6    7.10   13.20
 -13   1   6  -13.40    8.30
  13   1  -6    0.00   11.30
  13  -2  -6  463.85   38.10
 -13  -2   6  402.26   36.10
  13   2   6  465.05   39.10
  13   2   6  438.56   34.90
  13  -2   6  429.56   40.50
 -13   2   6  469.15   36.70
  13   2  -6  397.26   37.50
 -13  -3   6    0.50    9.00
  13   3   6   15.50    7.70
  13   3   6    1.90   11.30
  13   3  -6    1.60   10.90
 -13   3   6    4.60    9.10
  13  -3   6    3.00   15.50
  13   4   6    6.00    5.50
  13   4   6   -8.80    7.40
 -13  -4   6   10.10    8.60
  13  -4   6  -10.10   17.70
 -13   4   6   -4.30    8.10
  13   4  -6   10.90   10.80
 -13  -5   6   18.50    8.40
  13   5   6   20.30    5.80
  13   5   6   27.00    8.20
  13  -5   6   41.50   20.90
  13   5  -6    9.90   10.40
 -13   5   6   17.10    8.60
  13   6   6  179.98   15.90
 -13  -6   6  210.38   19.40
  13   6   6  147.99   17.90
  13   6  -6  168.98   21.00
 -13   6   6  182.68   19.00
  13   7   6  570.64   44.50
 -13  -7   6  616.54   45.50
  13   7   6  588.64   42.70
  13   7  -6  550.04   45.40
 -13   7   6  582.94   45.10
 -13  -8   6  121.49   15.30
  13   8   6  130.19   15.90
  13   8  -6   97.39   16.20
 -13   8   6   91.99   15.20
 -13  -9   6   40.40    8.60
 -13   9   6   42.60    8.00
  13   9  -6   49.90    9.20
 -13 -10   6    5.90    6.80
  13  10  -6    4.60    7.00
 -13  10   6   -3.40    5.70
 -13 -11   6  131.39   15.30
 -13  11   6  130.89   13.70
  13 -11   6  138.09   13.00
  13  11  -6  145.19   14.90
 -14   0   6   -8.50    7.70
  14   0  -6   -5.80   10.30
  14   0   6  -14.00   15.00
  14  -1  -6   13.80   10.50
 -14  -1   6    6.60    8.20
  14   1   6   10.20   14.10
 -14   1   6   18.30    8.60
  14  -1   6   -0.90   16.40
  14   1  -6  -12.00   10.00
 -14  -2   6  114.79   15.70
  14   2   6   92.79   12.80
  14   2  -6  101.09   14.10
  14  -2   6   67.29   21.70
 -14   2   6  113.19   15.40
 -14  -3   6  -11.40    7.40
  14   3  -6   24.30    9.00
  14  -3   6   29.40   23.80
 -14   3   6    0.80    7.70
 -14  -4   6   -6.80    7.30
  14   4  -6   21.10    9.20
 -14   4   6  -11.40    7.40
 -14  -5   6   38.80    8.70
  14   5  -6   41.90    9.80
 -14   5   6   44.80    9.10
 -14  -6   6  325.37   27.90
 -14   6   6  321.37   27.20
  14   6  -6  320.97   27.70
 -14  -7   6    1.90    7.10
  14   7  -6    3.30    7.50
 -14   7   6   15.90    7.40
 -14  -8   6  237.88   22.70
 -14   8   6  265.47   22.00
  14   8  -6  251.57   22.10
 -14  -9   6    0.20    6.60
  14   9  -6   13.20    6.60
 -14   9   6    8.50    5.50
  15   0  -6  293.77   26.60
 -15   0   6  305.37   25.90
 -15  -1   6   32.20    8.30
 -15   1   6   37.00    8.60
  15   1  -6   24.70    9.00
 -15  -2   6   13.40    7.60
  15   2  -6    2.00    8.40
 -15   2   6   11.30    7.30
 -15  -3   6   10.10    6.90
  15   3  -6   19.90    8.50
 -15   3   6   15.70    7.60
 -15  -4   6   10.50    6.90
  15   4  -6   12.20    7.80
 -15   4   6   -3.00    6.30
 -15  -5   6   85.29   13.00
  15   5  -6   77.79   10.30
 -15  -6   6  202.58   19.20
 -15   6   6  199.48   18.60
  15   6  -6  215.78   19.00
 -15  -7   6   28.70    7.30
  15   7  -6   30.70    6.70
 -15   7   6   14.50    6.10
 -16   0   6   65.59    9.20
 -16  -1   6  407.96   32.80
 -16   1   6  422.66   32.90
 -16  -2   6  178.68   17.90
 -16   2   6  178.48   17.40
  16   2  -6  200.48   18.50
 -16  -3   6   -0.80    5.90
  16   3  -6    6.10    6.50
 -16   3   6    2.50    5.70
 -16  -4   6   62.09    8.90
  16   4  -6   43.80    8.00
 -16   4   6   73.09    9.80
 -16  -5   6    1.20    6.30
  16   5  -6    5.70    6.10
 -16   5   6   -1.90    5.40
   0   0   7   -1.90    4.20
   0   1   7   -0.20    2.80
   0  -1   7    1.50    4.00
   0   1   7    2.80    4.40
   0   2   7 1650.93  118.39
   0  -2   7 1632.94  118.49
   0   2   7 1689.03  118.39
   0   3   7    1.60    5.10
   0   3   7    2.90    3.10
   0  -3   7   -3.10    4.40
   0   4   7   75.79    9.00
   0  -4   7  101.39   10.00
   0   5   7   -3.80    3.70
   0  -5   7    1.20    4.90
   0   6   7  155.48   20.00
   0   6   7  199.88   16.10
   0  -6   7  183.78   16.50
   0   7   7   -3.70    5.00
   0   7   7   -4.20    9.10
   0  -7   7    2.10    5.20
   0   8   7  379.06   31.70
   0  -8   7  376.66   32.30
   0   8  -7  350.76   28.70
   0  -8   7  393.06   29.30
   0   8   7  309.67   32.70
   0   8   7  349.96   29.20
   0   9  -7   -6.10    7.70
   0   9   7   -2.40   11.00
   0  -9   7   10.10    6.50
   0   9   7   -1.50    9.00
   0   9   7    2.80    7.30
   0  -9   7   -4.00    9.40
   0  10  -7  806.52   62.19
   0  10   7  720.03   63.79
   0 -10   7  937.31   62.19
   0 -10   7  780.72   62.09
   0  10   7  832.62   62.49
   0  10   7  846.32   63.59
   0  11  -7   -0.80   11.90
   0 -11   7   -4.50    8.40
   0 -11   7   10.10    8.50
   0  11   7  -17.00    9.30
   0  11   7    3.70   12.30
   0  11   7  -12.20    9.70
   0  11   7    7.80   10.70
   0  12   7   27.80   10.00
   0 -12   7   27.10   11.30
   0  12   7   31.20   11.80
   0  12   7   15.10   11.90
   0  12   7   47.50   12.70
   0 -12   7   25.10   10.50
   0  12  -7   25.80   17.70
   0  12  -7   15.10   21.00
   0  13   7   15.20   10.70
   0  13   7    8.90   10.60
   0 -13   7    4.50    9.60
   0  13   7  -11.70    8.80
   0  13   7   11.40   15.40
   0 -13   7   -5.30   10.00
   0  13  -7    7.50   19.00
   0  14   7   27.50    9.80
   0 -14   7   17.60   13.10
   0 -14   7   25.60    8.90
   0  14  -7   25.80   16.90
   0  14   7   29.30   11.30
   0  14   7  -31.10   22.60
   0  15   7   -2.20   10.20
   0 -15   7   23.30   15.20
   0  15   7   -1.10    7.70
   0 -15   7    3.10    7.70
   0  15  -7   -7.20   13.10
   0 -16   7  -15.80   16.50
   0  16   7  -10.20   10.30
   0  16  -7   -1.20   10.90
   0  16   7    4.00    6.50
   0 -16   7   -0.60    7.00
   0  17   7    3.60    5.30
   0  17  -7    5.10    9.40
   0 -17   7    3.30    6.20
   1   0   7   -0.40    4.20
  -1   0   7    1.80    4.60
  -1  -1   7  253.67   19.50
   1   1   7  251.17   18.80
   1   1   7  239.68   19.60
  -1   1   7  235.98   18.90
   1   2   7  100.59    9.70
   1   2   7   84.09    8.40
  -1  -2   7   90.59    9.60
  -1   2   7   89.69    8.70
   1  -2   7   76.39    9.00
   1   3   7   90.69   10.90
   1   3   7  107.49    9.90
  -1  -3   7  120.89   10.80
  -1   3   7   96.99    9.80
   1  -3   7  102.89   10.60
   1   4   7    1.10    3.60
   1   4   7   -2.70    5.20
  -1  -4   7    7.00    4.50
   1  -4   7    1.90    4.60
  -1   4   7    2.10    3.50
   1   5   7  195.48   16.10
  -1  -5   7  196.68   16.40
   1  -5   7  207.68   16.80
  -1   5   7  175.38   19.50
  -1   5   7  167.48   16.00
  -1  -6   7  198.78   17.00
   1   6   7  201.58   16.80
   1   6   7  179.68   23.00
   1  -6   7  197.88   17.40
  -1   6   7  191.18   16.80
  -1   6   7  219.78   21.40
   1   7   7  292.47   26.70
  -1   7  -7  268.67   23.00
   1   7   7  277.47   23.20
  -1   7   7  292.57   23.40
  -1   7   7  292.47   25.70
   1  -7   7  288.57   23.40
   1   8   7   -3.30    6.10
  -1   8  -7    8.30    6.60
  -1  -8   7    6.30   11.10
   1   8   7   -9.70   10.10
   1   8   7   -2.40   10.40
   1  -8   7    6.60    6.20
  -1   8   7    4.00    9.00
   1  -8   7   23.60   11.00
  -1   8   7   19.40   12.30
  -1   8   7   13.20    6.00
   1   9   7   -6.60    9.80
   1   9   7   -3.50    6.90
  -1   9  -7  -11.50    8.50
  -1  -9   7   12.60   10.60
   1   9   7    5.60   10.60
   1  -9   7    3.80   10.20
  -1   9   7   -9.00   11.80
   1  -9   7    8.90    6.50
  -1   9   7   -6.50    8.50
   1   9  -7  -15.00    7.50
  -1   9   7    6.60   14.50
  -1   9   7    0.60    6.70
   1  10   7   15.90   10.00
   1  10   7   13.00    8.40
  -1 -10   7   19.80   10.00
   1  10   7   14.60   11.30
  -1  10  -7   15.10   11.00
  -1 -10   7    5.80    7.50
   1 -10   7   13.50    7.90
  -1  10   7   -0.80   10.70
   1  10  -7   24.10    9.80
  -1  10   7   10.80    9.90
  -1  10   7   14.30   13.00
  -1  10   7   12.80    8.40
   1 -10   7    1.70    9.10
   1  11   7    0.30    9.20
  -1 -11   7    5.40    9.10
   1  11   7    7.10   11.00
   1  11   7   -0.60    8.70
  -1 -11   7    6.20    8.80
   1  11   7    0.10   13.20
  -1  11   7   -3.50   10.00
   1 -11   7  -12.10    8.00
   1 -11   7   13.30    9.60
  -1  11   7   -4.80    9.60
   1  11  -7    7.10   12.70
  -1  11   7   12.50   10.40
  -1  11   7   16.00   11.70
   1  11  -7  -13.30   25.00
  -1 -12   7    5.10    9.60
   1  12   7   15.30    9.10
   1  12   7   57.59   14.60
  -1 -12   7   36.90   11.30
   1  12   7   12.60   11.70
  -1  12  -7    6.30   22.80
   1  12   7   41.00   12.30
   1  12  -7   20.30   15.70
   1 -12   7   23.40   10.30
  -1  12   7   13.40   11.00
   1  12  -7   56.69   21.80
  -1  12   7   15.90   12.30
  -1  12   7   33.00   10.10
   1 -12   7   19.60   10.90
  -1  12   7   20.70   11.50
   1  13   7   21.10   10.60
  -1  13  -7   -1.60   19.40
  -1 -13   7   32.50   12.20
  -1 -13   7   20.80    9.00
   1  13   7    4.90   10.20
   1  13   7   33.10   17.10
   1  13   7   42.10    9.80
   1  13  -7   66.89   23.70
   1 -13   7    1.00   11.50
  -1  13   7   25.00   10.80
   1 -13   7   20.00   10.10
   1  13  -7   19.50   18.70
  -1  13   7   -1.30    9.30
  -1  13   7   -0.30   10.10
  -1  13   7    2.90   15.00
  -1 -14   7  100.79   16.10
   1  14   7   90.59   14.70
   1  14   7   72.09   14.00
  -1 -14   7  104.09   15.80
   1  14   7   25.70   28.10
  -1  14  -7   87.09   18.10
  -1  14   7   86.19   12.00
  -1  14   7  107.89   15.70
   1 -14   7   89.59   15.60
  -1  14   7   60.29   13.80
   1  14  -7  114.89   19.20
  -1  14   7   77.09   24.80
  -1 -15   7  203.48   21.00
   1  15   7  196.68   19.70
   1  15   7  236.18   24.00
  -1 -15   7  186.18   25.50
  -1  15  -7  205.68   28.40
  -1  15   7  186.48   22.80
   1  15  -7  230.28   26.80
  -1  15   7  182.48   20.50
   1 -15   7  221.98   20.60
   1 -15   7  237.68   26.30
  -1 -16   7    4.80    7.30
  -1 -16   7   41.50   22.00
   1  16   7    6.00    6.40
  -1  16  -7   11.20   11.40
   1  16  -7    4.00   10.80
  -1  16   7   -4.80    6.70
   1 -16   7   11.30    7.20
  -1  16   7   18.40   10.00
  -1 -17   7   -3.90    6.20
  -1  17  -7    3.30   10.00
   1  17   7    0.20    5.20
   1 -17   7    4.30    6.10
  -1  17   7   -9.10    5.70
   2   0   7   -5.00    4.10
  -2   0   7    6.00    5.20
   2   1   7   -2.30    2.80
  -2  -1   7    6.80    4.70
   2   1   7    1.50    4.30
   2  -1   7   -3.10    4.20
  -2   1   7   -2.50    2.90
  -2  -2   7 1271.67   89.39
   2   2   7 1269.37   89.09
   2   2   7 1233.18   89.59
  -2   2   7 1138.39   89.39
   2  -2   7 1313.07   89.79
   2   3   7  553.24   41.90
  -2  -3   7  544.05   41.50
   2   3   7  567.64   41.30
  -2   3   7  570.64   41.60
   2  -3   7  577.04   41.80
   2   4   7  472.35   36.20
   2   4   7  463.15   35.60
  -2  -4   7  476.85   36.00
   2  -4   7  510.55   36.40
  -2   4   7  476.05   35.90
   2   5   7  251.87   20.10
   2   5   7  242.98   20.70
  -2   5   7  267.47   22.50
  -2   5   7  261.57   20.20
   2  -5   7  229.88   20.40
  -2   6  -7    6.10    5.50
   2   6   7   12.10    4.70
   2   6   7   11.80    5.80
   2   6   7   13.60   11.80
  -2   6   7    9.10    8.80
  -2   6   7   16.20    5.40
   2  -6   7   12.60    6.10
   2   7   7    7.00   11.40
   2   7   7   12.30    5.50
   2   7   7   24.70   11.00
  -2   7  -7   15.10    6.60
   2  -7   7    8.30    5.80
  -2   7   7   13.70    8.60
  -2   7   7   13.70    6.10
  -2  -8   7  162.18   20.20
   2   8   7  182.88   16.50
  -2   8  -7  140.89   17.70
   2   8   7  170.08   19.70
   2   8   7  174.48   21.30
  -2   8   7  160.88   25.50
  -2   8   7  183.18   16.90
   2  -8   7  142.89   15.90
  -2   8   7  187.98   19.40
   2  -8   7  138.79   18.60
  -2  -9   7    1.00   10.90
   2   9   7    4.30    7.00
   2   9   7   21.50   10.30
   2   9   7   -7.20    9.70
  -2   9   7    9.10    8.60
  -2   9   7  -13.10    7.00
  -2   9   7   22.50   13.10
   2  -9   7    9.30    9.90
   2  -9   7   -6.10    6.30
   2  10   7  223.98   20.30
  -2 -10   7  194.88   21.70
   2  10   7  185.98   20.70
   2  10   7  148.79   23.10
  -2  10   7  199.48   23.70
   2 -10   7  188.68   20.50
   2  10  -7  197.08   21.00
  -2  10   7  164.68   22.90
  -2  10   7  190.28   21.20
  -2  10   7  188.28   20.40
   2 -10   7  144.19   18.20
   2  11   7   -0.20   11.70
   2  11   7   -0.20    8.70
   2  11   7   -3.20    9.60
  -2 -11   7    4.90    9.50
  -2  11   7    0.70   10.10
   2  11  -7   19.10   11.10
  -2  11   7    2.70   10.70
  -2  11   7    5.30   10.60
   2 -11   7    9.00    9.10
   2 -11   7    0.70    8.50
   2  11  -7    0.10   23.60
  -2  11   7   16.00   10.20
   2  12   7  537.95   42.30
   2  12   7  488.05   50.69
  -2 -12   7  561.64   42.90
   2  12   7  505.05   45.20
   2  12   7  542.05   44.90
  -2 -12   7  552.94   43.30
  -2  12  -7  452.05   52.99
   2 -12   7  525.95   42.60
  -2  12   7  461.05   43.60
   2 -12   7  585.54   43.60
   2  12  -7  476.45   45.70
  -2  12   7  471.25   42.50
  -2  12   7  563.34   42.40
   2  12  -7  520.75   48.30
  -2  12   7  611.24   46.00
  -2 -13   7   58.99   13.20
   2  13   7   63.49   13.80
   2  13   7   68.39   11.10
  -2 -13   7   68.89   12.60
  -2  13  -7   77.39   21.60
   2  13   7   77.89   19.00
   2 -13   7   68.89   14.50
  -2  13   7   75.29   17.40
  -2  13   7   75.19   14.20
   2  13  -7   49.40   17.40
  -2  13   7   59.09   11.80
   2 -13   7   60.19   11.60
   2  13  -7   21.40   20.30
  -2  13   7   71.29   12.50
  -2  14  -7   -6.10   16.00
  -2 -14   7    0.40   11.70
   2  14   7   -0.40   11.20
  -2 -14   7   -5.80    9.20
   2  14   7   -4.60    7.20
  -2  14   7  -18.50    8.60
   2 -14   7   -9.70   12.00
   2  14  -7   26.10   14.90
   2 -14   7  -15.70    8.30
  -2  14   7   -3.30    8.20
  -2  14   7  -16.10    8.90
  -2  15  -7   -4.20   14.10
   2  15   7    7.00    7.00
  -2 -15   7    6.10    7.90
   2  15   7    0.40   11.20
   2  15  -7   14.30   11.80
   2 -15   7   -7.20   14.30
  -2  15   7    9.80    9.90
   2 -15   7    5.80    7.40
  -2  15   7   -3.90    8.00
  -2  15   7    4.20    8.30
   2  16   7   38.50    7.30
  -2  16  -7   48.00   12.90
  -2 -16   7   57.79    9.80
   2  16  -7   45.70   12.40
  -2  16   7   44.40    8.40
  -2  16   7   43.10   11.20
   2 -16   7   56.29    9.00
  -2  17  -7   10.60   10.60
   2  17   7   -4.40    4.80
  -2 -17   7    9.30    6.90
   2 -17   7    7.20    5.60
   2  17  -7   11.50    8.90
   3   0   7   -0.30    4.20
   3   1   7  363.16   27.70
  -3   1   7  351.76   27.40
   3  -1   7  356.06   27.70
   3   2   7  105.39   10.70
   3  -2   7   98.49   10.20
  -3   2   7   96.09    9.60
   3   3   7   32.90    6.30
  -3   3   7   32.60    5.60
   3  -3   7   36.70    6.60
   3   4   7  225.68   18.90
   3   4   7  236.28   19.80
  -3   4   7  231.78   21.30
   3  -4   7  244.48   19.60
  -3   4   7  241.38   19.30
   3   5   7   55.89    8.40
   3   5   7   49.99    8.20
  -3   5   7   68.29   10.80
  -3   5   7   60.09    8.40
   3  -5   7   61.49    9.40
   3   6   7  779.02   58.89
   3   6   7  709.33   55.39
  -3   6   7  733.93   55.29
  -3   6   7  799.42   56.39
   3  -6   7  730.43   55.59
   3   7   7  156.48   19.50
  -3  -7   7  145.09   20.10
   3   7   7  181.58   24.00
   3   7   7  154.58   15.90
   3  -7   7  171.78   16.20
  -3   7   7  189.18   15.90
  -3   7   7  158.28   18.80
   3   8   7   60.99   11.60
   3   8   7   54.39   14.00
  -3  -8   7   51.39   12.90
   3   8   7   40.40    8.80
   3  -8   7   51.49   10.40
  -3   8   7   44.80   10.30
   3  -8   7   33.20    8.60
  -3   8   7   64.99   11.40
  -3   8   7   34.80   13.80
   3   9   7   64.09   11.80
   3   9   7   82.79   14.30
  -3  -9   7   69.29   14.00
   3   9   7   66.79   13.50
  -3   9   7   79.09   13.80
  -3   9   7   79.59   12.70
  -3   9   7   78.69   14.60
   3   9  -7  106.69   14.60
   3  -9   7   90.19   12.90
   3  -9   7   71.49   11.70
   3  10   7  211.98   23.60
  -3 -10   7  273.47   25.70
   3  10   7  221.08   27.60
   3  10   7  256.97   24.30
   3 -10   7  244.58   23.10
   3 -10   7  271.97   23.30
   3  10  -7  247.28   24.50
  -3  10   7  251.37   24.70
   3  10  -7  270.27   42.30
  -3  10   7  236.88   25.90
  -3  10   7  229.68   24.60
  -3 -11   7   76.79   13.80
   3  11   7   73.89   11.80
   3  11   7   63.89   14.00
   3  11   7   71.89   15.40
  -3  11   7  115.09   18.60
   3  11  -7   46.20   22.50
  -3  11   7   77.99   14.40
   3 -11   7   92.89   16.10
  -3  11   7   69.69   13.20
  -3  11   7   75.69   12.70
   3  11  -7   78.79   14.00
   3 -11   7   79.39   12.60
   3  12   7   53.09   10.60
   3  12   7   49.60   14.90
  -3 -12   7   46.20   11.90
   3  12   7   22.40   12.60
   3  12  -7   46.80   16.50
   3 -12   7   63.29   12.60
  -3  12   7   43.40   11.00
  -3  12   7   52.79   15.50
  -3  12   7   45.20   12.10
   3 -12   7   49.70   10.20
   3  12  -7   50.59   19.30
  -3  12   7   58.39   12.70
  -3 -13   7   98.29   19.30
   3  13   7  133.49   22.30
  -3  13  -7  122.99   23.10
   3  13   7  182.48   29.20
   3  13   7  135.19   16.90
  -3 -13   7  131.69   19.10
   3  13  -7  144.59   20.80
  -3  13   7  103.89   15.20
  -3  13   7  106.99   20.10
  -3  13   7  161.48   17.70
   3 -13   7  135.79   18.00
   3 -13   7  122.69   17.60
  -3  13   7  151.68   20.40
   3  13  -7  121.09   22.80
  -3 -14   7    5.80    8.80
   3  14   7  -12.10    6.50
  -3 -14   7   18.40   12.80
   3  14   7    0.40   12.20
  -3  14  -7  -10.60   16.20
  -3  14   7   11.00    9.10
  -3  14   7    3.90   10.40
  -3  14   7    8.70    8.70
   3 -14   7   -5.70    8.00
   3  14  -7    5.60   12.70
   3 -14   7   26.00   13.40
  -3 -15   7   14.60    8.60
  -3  15  -7   26.50   14.00
   3  15   7   21.50    7.40
  -3 -15   7    1.50   16.00
   3 -15   7   19.00   14.90
  -3  15   7   19.40    8.20
  -3  15   7   18.90    9.50
   3 -15   7   10.40    7.80
  -3  15   7    8.10    8.70
   3  16   7   -2.60    5.50
  -3 -16   7    2.90    7.00
  -3  16  -7   -4.30   12.10
  -3  16   7    6.80    7.40
  -3  16   7   -1.60    9.10
   3  16  -7   13.50    9.80
   3 -16   7   -2.30    5.80
  -3 -17   7    1.90    5.90
  -3  17  -7  -13.50   10.70
   3  17   7    6.50    4.50
   3 -17   7    6.60    5.30
   3  17  -7   11.40    8.50
   4   0   7   -1.40    4.20
   4   1   7    7.50    3.70
   4   1   7    9.30    4.90
   4  -1   7    5.20    4.70
   4   2   7  535.55   39.10
  -4   2   7  506.85   38.90
   4  -2   7  512.15   39.10
   4   3   7  328.67   25.90
  -4   3   7  324.27   27.20
   4  -3   7  348.17   26.20
  -4   3   7  311.57   25.30
   4   4   7  109.09   11.80
  -4   4   7   87.99   13.20
  -4   4   7  101.69   10.80
   4  -4   7  109.49   11.70
   4   5   7   23.30    7.00
  -4   5   7   47.20    9.10
  -4   5   7   18.50    5.40
   4  -5   7   23.40    6.50
   4   6   7   36.40    7.60
   4   6   7   46.00   11.00
   4   6   7   45.00   17.50
  -4   6   7   47.00    8.60
  -4   6   7   39.50    9.70
   4  -6   7   46.50    8.30
  -4  -7   7   21.50   12.40
   4   7   7   27.30   15.40
   4   7   7    7.40    9.30
   4   7   7   24.70    7.40
   4  -7   7   24.00    7.80
  -4   7   7   19.90    6.90
  -4   7   7   14.80    8.40
  -4   7   7   25.50   12.60
   4   8   7  175.38   24.70
  -4  -8   7  153.78   22.80
   4   8   7  151.48   19.80
   4   8   7  169.88   18.20
  -4   8   7  196.78   18.20
  -4   8   7  174.68   18.30
   4  -8   7  168.88   17.40
  -4   8   7  135.39   21.30
   4   9   7   55.39   10.40
   4   9   7   58.79   14.60
   4   9   7   47.20   11.20
  -4  -9   7   48.40   13.30
   4  -9   7   53.29   10.30
  -4   9   7   38.70   10.00
  -4   9   7   58.69   12.30
   4  -9   7   45.70   10.00
  -4   9   7   46.40   10.50
   4  10   7   62.69   11.10
   4  10   7   48.30   14.60
   4  10   7   76.99   13.20
  -4 -10   7   63.79   12.00
  -4  10   7   61.79   12.50
   4  10  -7   74.89   21.80
  -4  10   7   54.19   12.80
   4 -10   7   70.49   13.30
   4  10  -7   80.79   13.00
   4 -10   7   60.29   11.20
  -4  10   7   60.79   12.20
  -4 -11   7   60.99   12.30
   4  11   7   76.69   11.70
   4  11   7   43.90   15.10
   4  11   7   54.29   15.50
   4  11  -7  118.79   21.10
   4  11  -7   56.49   14.30
  -4  11   7   57.59   12.00
   4 -11   7   71.09   13.80
  -4  11   7  111.79   17.50
   4 -11   7   65.19   11.00
  -4  11   7   94.19   14.80
  -4  11   7   73.39   15.40
   4  12   7  281.97   26.20
   4  12   7  273.07   32.60
  -4 -12   7  314.37   28.50
   4  12   7  336.07   30.90
   4  12  -7  266.47   33.20
  -4  12   7  254.97   28.00
  -4  12   7  289.17   26.40
   4  12  -7  263.27   32.60
   4 -12   7  321.07   26.50
  -4  12   7  295.87   30.10
   4 -12   7  261.37   28.10
   4  13   7   -9.80   12.50
   4  13   7    5.10   20.20
   4  13   7    5.80    7.30
  -4  13  -7   23.40   20.30
  -4 -13   7   10.80    9.90
  -4  13   7   35.50   18.90
   4 -13   7    4.60   12.90
  -4  13   7   28.00   11.40
   4 -13   7    1.10    8.20
  -4  13   7  -13.00    8.30
  -4  13   7   -1.00   10.40
   4  13  -7   -1.50   19.60
   4  13  -7   14.10   14.90
  -4 -14   7   10.00    9.30
  -4 -14   7   21.20   14.60
   4  14   7   -2.20    6.80
  -4  14  -7  -13.40   17.30
  -4  14   7   -5.80    7.80
   4 -14   7    6.40   12.90
   4 -14   7    1.10    7.80
  -4  14   7    3.20    9.70
   4  14  -7    4.20   12.40
  -4  14   7  -19.50   10.30
   4  15   7   97.49   13.60
  -4 -15   7  180.48   25.80
  -4 -15   7  116.79   16.60
  -4  15  -7  152.18   25.90
  -4  15   7  132.99   14.60
  -4  15   7  108.59   17.90
   4 -15   7   77.79   18.80
  -4  15   7  137.09   17.10
   4  15  -7  112.69   19.30
   4 -15   7  107.29   15.20
  -4 -16   7    5.90    6.70
   4  16   7    2.90    4.70
  -4  16  -7    6.80   12.20
   4  16  -7    6.50    8.80
   4 -16   7    2.50    5.90
  -4  16   7    3.10    8.40
  -4  16   7   13.20    9.00
   4  17   7    0.90    4.50
  -4 -17   7    3.30    6.10
  -4  17  -7  -15.00   10.90
   4 -17   7   -1.30    4.90
   4  17  -7    3.10    8.00
   5   0   7   -3.10    5.00
  -5   0   7    8.00    7.00
  -5  -1   7   15.70    7.40
   5   1   7   29.70    6.30
   5  -1   7   30.50    6.70
  -5   1   7   25.10    7.90
   5   2   7  204.98   18.00
   5  -2   7  222.18   18.20
  -5   2   7  198.38   19.30
   5   3   7  476.45   41.00
  -5   3   7  571.14   41.50
  -5   3   7  545.25   40.90
   5  -3   7  573.54   41.30
   5   4   7   66.69   10.60
   5  -4   7   66.49    9.90
  -5   4   7   64.59    9.70
  -5   4   7   91.09   12.00
   5   5   7  333.07   30.90
   5   5   7  367.56   29.50
   5  -5   7  409.16   29.60
  -5   5   7  304.17   28.20
  -5   5   7  410.26   30.40
   5  -5   7  349.87   30.40
   5   6   7   68.99   11.80
  -5  -6   7   81.49   14.80
   5   6   7   67.39   11.40
  -5   6   7   86.69   13.80
  -5   6   7   74.69   11.40
  -5   6   7   58.09    9.30
   5  -6   7   54.49   10.50
   5   7   7  117.99   16.50
  -5  -7   7  102.69   17.10
   5   7   7   73.99   13.00
  -5   7   7   82.09   13.80
  -5   7   7   63.69   12.10
  -5   7   7   80.49   12.20
   5  -7   7   79.79   12.60
   5   8   7  235.78   23.30
  -5  -8   7  249.48   24.60
   5   8   7  188.98   31.70
  -5   8   7  261.17   23.50
  -5   8   7  213.78   24.60
   5  -8   7  259.77   22.50
  -5   8   7  262.47   23.30
   5   9   7  298.97   32.70
   5   9   7  264.17   24.90
  -5  -9   7  289.47   27.80
   5   9   7  295.47   27.70
  -5   9   7  289.27   26.50
   5   9  -7  277.57   42.50
  -5   9   7  298.57   26.60
   5  -9   7  260.27   25.60
  -5   9   7  270.27   26.70
   5  10   7  106.39   15.50
  -5 -10   7   88.89   13.50
   5  10   7   73.89   17.80
   5  10   7  117.99   20.90
   5 -10   7  119.59   15.00
  -5  10   7   82.89   12.50
  -5  10   7   69.89   13.90
   5 -10   7   87.89   15.80
   5  10  -7   58.39   13.00
  -5  10   7   76.49   14.00
   5  10  -7  136.99   23.20
  -5 -11   7   33.20   11.60
   5  11   7   22.80    8.60
   5  11   7   19.00   15.80
   5  11   7   20.50   14.80
   5 -11   7   15.90    9.10
  -5  11   7    6.80    9.30
   5 -11   7   37.10   11.20
   5  11  -7    4.10   13.70
   5  11  -7   18.10   16.40
  -5  11   7   13.50   10.90
  -5  11   7   16.20   12.70
   5  12   7   10.40    8.00
  -5 -12   7    5.40   10.10
   5  12   7  -25.00   17.70
   5  12   7    3.80   14.60
   5  12  -7    0.50   14.90
   5 -12   7   -4.70   10.80
  -5  12   7   -8.10    9.50
   5  12  -7   -4.50   16.70
   5 -12   7    3.50    8.70
  -5  12   7   11.80   15.00
  -5  12   7   16.40    8.90
  -5  12   7   17.10   14.10
  -5  13  -7   89.29   23.30
   5  13   7   80.99   13.20
  -5 -13   7   66.19   12.40
  -5  13   7   84.89   14.10
  -5  13   7   91.19   14.00
  -5  13   7   53.39   12.90
   5 -13   7   73.99   15.90
   5 -13   7   74.69   11.90
   5  13  -7   76.99   16.00
  -5  14  -7   85.79   20.50
  -5 -14   7  115.59   17.00
  -5 -14   7  147.09   24.70
   5  14   7  133.89   14.70
  -5  14   7  122.19   18.40
  -5  14   7  120.59   15.70
   5 -14   7  131.19   24.60
   5  14  -7  141.99   17.80
   5 -14   7  120.49   15.60
  -5  14   7  107.69   15.50
  -5  15  -7   -9.20   15.40
  -5 -15   7   16.50   20.40
  -5 -15   7    8.40    7.10
   5  15   7    3.10    5.20
   5 -15   7   11.00    6.70
  -5  15   7   13.30   10.40
  -5  15   7   -7.90    9.20
  -5  15   7    4.20    7.00
   5  15  -7    4.80    9.80
  -5 -16   7   32.50    7.80
   5  16   7   28.30    5.60
  -5  16  -7   26.00   14.10
  -5  16   7   22.60   10.10
   5  16  -7   27.70    9.40
   5 -16   7   42.80    7.50
  -5 -17   7   18.50    6.40
  -5  17  -7   20.50   13.20
   5  17  -7   15.80    7.80
   5 -17   7   14.90    5.20
   6   0   7   -0.60    5.70
  -6   0   7   -0.70    7.20
   6   1   7  959.90   62.79
  -6  -1   7  780.22   62.09
  -6   1   7  781.02   62.29
   6  -1   7  847.82   62.49
   6   2   7  153.28   15.70
   6  -2   7  169.18   15.60
  -6   2   7  161.88   17.30
   6   3   7   -1.40    5.50
   6   3   7   -0.80    8.30
  -6   3   7    1.20    7.30
   6  -3   7    5.10    7.70
   6  -3   7    4.50    5.80
  -6  -4   7   26.10   11.10
   6   4   7   25.20    7.50
   6   4   7   33.00    9.50
  -6   4   7   30.90    8.90
  -6   4   7   48.40    8.10
   6  -4   7   47.40    9.60
   6  -4   7   37.00    8.40
  -6  -5   7   13.00   11.20
   6   5   7    6.40    8.30
   6   5   7    8.80    6.90
   6   5   7   -6.80    7.20
   6  -5   7    9.00    7.10
  -6   5   7   13.40    6.40
   6  -5   7    4.40    8.00
  -6   5   7   33.30   12.20
   6   6   7  107.49   14.40
  -6  -6   7  124.39   17.40
   6   6   7  125.99   15.40
  -6   6   7  136.59   14.70
  -6   6   7   96.49   15.20
   6  -6   7  133.89   14.40
  -6   6   7  114.09   19.20
   6   7   7  189.08   19.90
  -6  -7   7  192.88   21.70
   6   7   7  196.18   19.40
   6  -7   7  220.08   19.50
  -6   7   7  223.38   20.60
  -6   7   7  188.58   20.70
  -6   7   7  179.68   22.60
   6   8   7  189.38   19.20
  -6  -8   7  140.19   20.20
  -6   8   7  180.98   19.80
  -6   8   7  196.28   21.00
   6  -8   7  188.38   19.40
   6   8  -7  206.68   29.70
  -6   8   7  169.38   21.10
   6   9   7   33.90   29.30
  -6  -9   7   -3.10   10.40
   6   9   7    1.70   12.90
   6   9   7   12.00    7.90
  -6   9   7   -9.80    9.00
  -6   9   7   12.40   10.40
   6  -9   7   -7.10    8.70
  -6   9   7  -10.20   10.00
   6   9  -7   59.09   21.20
   6  10   7  224.48   22.00
  -6 -10   7  246.48   24.90
   6  10   7  219.78   34.20
  -6  10   7  184.28   26.00
   6  10  -7  249.58   32.40
  -6  10   7  236.78   24.40
  -6  10   7  235.88   23.30
   6  10  -7  250.07   26.50
   6 -10   7  235.38   23.80
   6  11   7  219.68   21.20
   6  11   7  177.48   34.30
  -6 -11   7  239.58   24.20
  -6  11   7  215.38   28.80
  -6  11   7  233.88   24.70
   6  11  -7  201.38   28.60
   6 -11   7  264.47   25.70
   6 -11   7  226.28   22.20
   6  11  -7  221.78   30.70
  -6  11   7  241.48   22.90
  -6 -12   7  108.69   17.80
   6  12   7   63.39   24.20
   6  12   7  129.59   15.00
   6 -12   7  147.79   18.90
   6  12  -7  105.59   17.90
  -6  12   7  109.99   15.90
  -6  12   7  101.89   15.10
  -6  12   7  119.49   21.90
   6  12  -7   82.99   20.10
   6 -12   7  118.09   16.00
   6  13   7  297.67   25.60
  -6 -13   7  303.37   27.40
  -6  13   7  305.67   26.10
  -6  13   7  290.57   29.40
   6  13  -7  295.17   30.30
   6 -13   7  316.97   26.50
   6 -13   7  343.17   33.20
  -6 -14   7   17.40   16.50
  -6  14  -7   45.50   17.80
   6  14   7   13.60    6.50
  -6 -14   7    2.40    8.00
   6 -14   7   13.90    7.70
   6 -14   7  -21.90   17.00
  -6  14   7   19.30   10.10
  -6  14   7   22.30    7.30
   6  14  -7    7.20   10.40
  -6  15  -7   19.50   16.20
   6  15   7   42.20    6.70
  -6 -15   7   29.80    8.90
   6 -15   7   33.20    7.70
  -6  15   7   27.10   10.40
  -6  15   7   33.70    7.40
   6  15  -7   36.00   10.40
   6  16   7   48.40    7.00
  -6 -16   7   73.99   10.90
  -6  16  -7   20.50   15.10
   6 -16   7   48.40    7.50
   6  16  -7   26.40    9.20
  -6  16   7   48.80   11.10
  -7   0   7    1.30    9.80
   7   0   7   -2.10    6.20
   7   0   7   -9.20    7.60
  -7   0   7    4.50    7.70
  -7  -1   7  302.47   25.60
   7   1   7  321.57   25.60
  -7  -1   7  322.27   28.10
   7   1   7  308.87   25.80
  -7   1   7  292.37   25.50
   7  -1   7  286.57   25.30
   7  -1   7  304.17   25.70
  -7   1   7  294.27   28.00
   7   2   7   13.00    8.10
   7   2   7    0.80    6.20
  -7  -2   7    5.40    6.80
  -7  -2   7   34.20   12.50
   7  -2   7    3.80    6.10
  -7   2   7   -0.80    9.90
   7  -2   7   12.90    7.50
  -7   2   7    7.40    8.10
   7   3   7   12.30    8.20
  -7  -3   7    0.50   11.70
   7   3   7   11.50    6.90
   7  -3   7   22.90    8.10
  -7   3   7    2.90   11.10
   7  -3   7    4.30    6.40
  -7   3   7   -4.80    7.50
  -7  -4   7  151.08   20.30
   7   4   7  152.28   16.40
   7   4   7  152.78   16.50
  -7   4   7  138.19   17.40
  -7   4   7  112.59   18.90
   7  -4   7  141.09   16.40
   7  -4   7  147.99   15.80
   7   5   7   15.20    7.20
  -7  -5   7   -5.70   11.10
   7   5   7   27.10    8.60
   7  -5   7   11.80    7.90
  -7   5   7   19.60   11.30
  -7   5   7   17.90    8.50
  -7   5   7   15.50    8.20
   7  -5   7   10.70    7.10
   7   6   7   30.30    8.20
  -7  -6   7    7.80   10.50
   7   6   7   29.40    8.80
  -7   6   7   27.80    9.70
   7  -6   7   13.30    8.00
  -7   6   7   22.20    9.20
  -7   6   7   23.40   11.30
  -7  -7   7   58.89   11.80
   7   7   7   63.89   11.40
   7   7   7   54.99   10.60
  -7   7   7   74.49   12.40
  -7   7   7   57.99   11.80
   7   7  -7   43.50   39.40
   7  -7   7   71.59   13.30
  -7   7   7   49.30   12.00
   7   8   7   65.19   10.20
  -7  -8   7   65.09   11.40
   7   8  -7   55.09   20.80
  -7   8   7   54.29   11.10
  -7   8   7   63.09   12.30
   7  -8   7  101.19   16.10
  -7   8   7   53.29   11.40
   7   9   7   75.79   12.70
  -7  -9   7   93.19   13.90
   7  -9   7   79.29   13.90
  -7   9   7   69.19   11.90
  -7   9   7   72.39   12.90
   7   9  -7  110.99   19.60
  -7   9   7   70.89   13.80
   7  10   7   45.20    9.10
  -7 -10   7   49.90   11.90
  -7  10   7   42.40   10.10
   7 -10   7   29.00   12.70
  -7  10   7   39.50   11.50
  -7  10   7   43.90   14.30
   7  10  -7   59.09   15.30
   7  10  -7   41.00   17.70
   7  11   7   15.20    7.50
  -7 -11   7    3.40    8.90
  -7  11   7   -2.20    7.90
   7 -11   7   16.40   14.10
  -7  11   7    9.20   16.70
   7 -11   7   12.20    8.20
  -7  11   7  -12.10    9.90
   7  11  -7    1.00   16.20
   7  11  -7   10.30   14.70
  -7 -12   7    9.50    8.90
   7  12   7   -4.60    6.30
   7 -12   7  -15.50    6.90
  -7  12   7    1.70   10.40
   7 -12   7    3.60   14.50
   7  12  -7   21.50   12.80
  -7  12   7   -3.60    7.60
   7  13   7   -1.80    6.60
  -7 -13   7   23.60    8.90
  -7  13   7  -14.70   10.00
  -7  13   7   -2.50    7.10
   7 -13   7   12.20    7.10
   7  13  -7    8.60   11.10
   7 -13   7    6.50   17.30
   7  14   7   39.40    7.50
  -7 -14   7   22.80    8.30
  -7  14   7   36.30    7.40
   7 -14   7   37.30    8.00
  -7  14   7   10.30   10.30
   7  14  -7   27.70   10.10
   7  15   7   52.89    7.30
  -7 -15   7   82.19   12.30
   7 -15   7   50.39    8.00
  -7  15   7   58.99    8.00
   7  15  -7   33.00    9.50
  -7  15   7   48.70   12.40
   7  16   7   16.00    4.60
  -7 -16   7   21.10    6.80
   7 -16   7   31.80    5.90
   7  16  -7   20.20    8.00
   8   0   7   13.60    7.20
   8   0   7   -3.10    6.60
  -8   0   7    2.00    7.70
  -8   0   7   -2.60   10.30
   8   1   7   28.10    8.30
  -8  -1   7   53.79    9.60
  -8  -1   7   48.80   11.90
   8   1   7   47.00   10.50
   8   1   7   41.50    8.80
   8  -1   7   30.30    8.40
  -8   1   7   37.50    8.90
   8  -1   7   37.30    8.70
  -8   1   7   39.30   11.80
   8   2   7    2.70    9.90
   8   2   7   -8.20    7.30
  -8  -2   7  -12.10   10.70
  -8  -2   7   -2.50    7.90
   8   2   7   16.20    6.70
  -8   2   7    8.30    8.20
  -8   2   7   -0.70    9.80
   8  -2   7   -7.30    6.20
   8  -2   7   -2.40    7.00
   8   3   7  138.99   15.70
  -8  -3   7  105.79   14.60
   8   3   7  140.69   19.70
   8   3   7  153.28   16.10
  -8  -3   7  147.19   18.60
  -8   3   7  133.59   18.70
   8  -3   7  117.39   15.70
   8  -3   7  151.48   16.20
  -8   3   7  136.89   17.10
   8   4   7   -1.80   10.70
   8   4   7    4.10    7.70
   8   4   7    8.70    7.30
  -8  -4   7   19.20   11.40
   8  -4   7   -1.90    6.90
  -8   4   7    3.10   10.20
  -8   4   7   -1.00    8.50
   8  -4   7   -3.50    6.90
   8   5   7  406.36   32.20
  -8  -5   7  393.56   34.40
   8   5   7  360.76   32.70
   8  -5   7  428.16   33.10
  -8   5   7  400.86   33.20
  -8   5   7  394.66   34.10
   8   6   7   52.59    9.50
   8   6   7   36.00    9.30
  -8  -6   7   45.20   11.10
  -8   6   7   49.20   11.50
  -8   6   7   51.49   11.70
   8  -6   7   56.09   11.40
  -8  -7   7   27.40   10.20
   8   7   7   39.80    9.10
   8  -7   7   38.60   11.00
  -8   7   7   58.09   11.00
   8   7  -7   60.19   19.70
  -8   7   7   51.49   11.50
  -8  -8   7   16.70    9.60
   8   8   7   11.70    7.30
  -8   8   7   14.50   10.40
   8   8  -7   20.00   19.30
   8  -8   7   36.90   11.20
  -8   8   7   -3.10    8.60
   8   9   7   44.90    9.70
  -8  -9   7   63.99   13.00
  -8   9   7   82.49   12.30
  -8   9   7   64.89   18.00
   8  -9   7   79.19   15.10
   8   9  -7   68.49   16.40
   8   9  -7   82.79   19.40
  -8   9   7   90.19   13.80
   8  10   7   -3.30    7.40
  -8 -10   7   -5.40    9.30
  -8  10   7  -17.50    8.00
   8  10  -7  -10.70   16.00
   8 -10   7   18.30   13.40
   8  10  -7    2.90   14.80
  -8  10   7    4.40   11.00
  -8  10   7    2.20   18.50
  -8 -11   7   -8.70    8.80
   8  11   7   -6.30    6.70
  -8  11   7    1.00    7.60
   8  11  -7  -45.20   21.50
   8 -11   7   -8.80   13.40
  -8  11   7   12.70   11.50
   8  11  -7   -0.50   13.30
   8  12   7   86.29   12.80
  -8 -12   7   94.39   15.60
   8 -12   7   74.59   20.60
  -8  12   7  120.69   19.60
   8  12  -7  100.29   15.00
  -8  12   7   97.09   13.60
   8 -12   7   93.59   13.60
  -8 -13   7   31.20    8.90
   8  13   7   18.80    5.80
   8  13  -7    4.10    9.60
  -8  13   7   17.20   11.80
  -8  13   7   14.90    7.00
   8 -13   7    7.60    6.70
   8  14   7   38.00    6.90
   8 -14   7   48.30    7.60
   8  14  -7   65.19   10.70
  -8  14   7   42.10   13.50
  -8  14   7   70.59   10.80
   8  15   7   74.59    8.80
  -8 -15   7   35.10    8.10
   8  15  -7   52.79    9.40
   8 -15   7   53.29    9.10
  -9   0   7   -6.70    7.50
  -9   0   7    7.00   10.10
   9   0   7   -1.30    7.40
   9   0   7   13.80    7.40
  -9  -1   7  492.05   39.90
   9   1   7  502.35   39.60
   9   1   7  461.15   37.60
  -9  -1   7  533.55   38.80
   9  -1   7  418.16   38.60
   9  -1   7  480.55   38.10
  -9   1   7  541.55   38.80
  -9   1   7  477.75   39.30
  -9  -2   7   65.09   12.20
   9   2   7   61.19   10.50
   9   2   7   60.19   10.00
   9   2   7   73.29   11.30
  -9  -2   7   58.89   10.40
  -9   2   7   92.29   14.60
  -9   2   7   73.99   12.30
   9  -2   7   70.89   10.30
   9  -2   7   63.89   11.00
  -9  -3   7  352.46   30.40
   9   3   7  358.66   28.80
   9   3   7  366.06   29.50
   9   3   7  339.07   30.20
  -9  -3   7  355.36   29.60
  -9   3   7  356.66   30.00
   9  -3   7  344.67   30.60
   9  -3   7  355.46   28.80
  -9   3   7  314.47   30.40
   9   4   7  117.99   16.70
  -9  -4   7  108.59   18.00
  -9  -4   7   85.99   14.80
   9   4   7  120.59   16.90
   9   4   7  125.39   14.90
  -9   4   7  106.39   17.60
   9  -4   7  121.39   14.90
  -9   4   7  112.99   15.90
   9  -4   7  139.69   17.40
   9   5   7  293.27   26.00
  -9  -5   7  328.17   28.90
   9   5   7  276.87   27.50
   9   5  -7  307.07   49.90
  -9   5   7  283.97   27.80
  -9   5   7  317.17   28.60
   9  -5   7  342.67   28.60
   9   6   7  128.09   15.20
  -9  -6   7  128.39   16.80
   9   6   7   95.19   16.40
   9   6   7  148.59   17.00
  -9   6   7  125.39   17.90
   9   6  -7  134.39   22.60
   9  -6   7  117.29   18.00
  -9   6   7  137.89   19.30
  -9  -7   7   12.80   10.30
   9   7   7  -14.80    6.40
   9   7  -7   -1.90   17.50
  -9   7   7   -7.90   11.40
  -9   7   7   24.40    9.40
   9  -7   7   13.10   11.70
  -9  -8   7  601.64   47.60
   9   8   7  592.54   45.60
  -9   8   7  562.94   48.00
   9   8  -7  547.65   50.99
   9  -8   7  686.73   49.70
  -9   8   7  570.34   46.30
   9   9   7   43.20    8.80
  -9  -9   7   30.40   10.70
  -9   9   7   49.40   10.70
  -9   9   7   33.70   13.00
   9   9  -7   51.79   15.50
   9   9  -7   43.80   17.00
   9  -9   7   47.70   14.40
  -9 -10   7   37.30   10.10
   9  10   7   36.40    7.60
   9 -10   7   33.80   16.40
  -9  10   7   57.29   13.80
   9  10  -7   40.60   31.10
   9  10  -7   43.40   14.40
  -9  10   7   37.80    9.50
   9  11   7   27.80    6.70
  -9 -11   7   27.90    9.80
  -9  11   7   26.30    8.00
   9 -11   7   44.20   18.20
  -9  11   7   21.80   12.90
   9  11  -7   22.10   11.30
   9  12   7    6.70    5.80
  -9 -12   7   15.40    8.60
   9 -12   7  -45.80   27.30
  -9  12   7    6.00   14.10
   9  12  -7   -1.00    9.70
   9 -12   7    5.00    6.30
  -9  12   7   -7.40    6.70
  -9 -13   7  185.38   20.10
   9  13   7  199.48   18.00
   9  13  -7  224.38   21.60
   9 -13   7  195.58   18.60
  -9  13   7  217.68   18.60
  -9 -14   7   -0.40    6.70
   9  14   7    2.30    5.00
   9  14  -7   15.30    7.70
   9 -14   7    6.90    5.20
  -9  14   7   18.60    6.00
 -10   0   7   -5.40    9.10
  10   0   7   -1.10    8.40
 -10   0   7   13.30    9.80
  10   0   7    9.60    6.80
  10   1   7   -5.20    7.00
  10   1   7    6.30    8.50
 -10  -1   7   -8.80    8.30
 -10  -1   7   -8.50    9.00
 -10   1   7    1.90    9.20
  10  -1   7    3.00    8.40
 -10   1   7    3.40    9.10
  10  -1   7  -12.20    7.10
 -10  -2   7   19.70    9.00
 -10  -2   7   12.30    9.50
  10   2   7   11.60    7.30
  10   2   7   -9.10    8.90
  10   2   7   11.90    7.50
 -10   2   7   15.90    9.80
 -10   2   7   13.50    9.70
  10  -2   7    6.50    7.40
  10  -2   7   24.10   10.20
  10   3   7  458.95   35.60
 -10  -3   7  430.46   36.60
 -10  -3   7  443.56   36.50
  10   3   7  424.46   37.90
  10   3   7  505.45   35.40
  10  -3   7  486.05   36.20
  10  -3   7  415.46   37.90
 -10   3   7  405.86   36.80
 -10   3   7  498.15   38.50
 -10  -4   7    0.60    9.00
  10   4   7   -4.60    7.30
  10   4   7    2.90    9.10
 -10  -4   7   -6.30    8.40
  10   4   7   -1.50    7.90
 -10   4   7   -6.90   11.20
 -10   4   7    7.10    9.10
  10   4  -7    4.00   18.60
  10  -4   7   22.40   11.50
  10   5   7   97.09   15.00
  10   5   7  112.09   14.50
 -10  -5   7  106.89   17.80
  10   5   7  103.99   15.30
 -10  -5   7   82.59   15.20
  10  -5   7  129.89   19.70
 -10   5   7  102.69   17.00
  10   5  -7  112.29   21.10
 -10   5   7  112.79   16.30
  10   6   7  303.77   24.60
  10   6   7  263.67   24.40
 -10  -6   7  271.17   26.70
  10   6   7  287.77   28.00
  10  -6   7  273.17   29.60
 -10   6   7  258.87   26.20
 -10   6   7  287.37   29.30
  10   6  -7  286.47   33.40
  10   7   7    2.70    7.40
 -10  -7   7   -3.30    9.70
 -10   7   7   -4.30   12.70
  10   7  -7  -13.10   14.00
 -10   7   7   -0.20    8.60
  10  -7   7    0.10   12.00
  10   8   7  166.98   16.90
 -10  -8   7  157.98   20.70
  10  -8   7  141.89   21.30
  10   8  -7  192.38   24.80
 -10   8   7  149.79   24.30
 -10   8   7  142.99   18.50
 -10  -9   7  187.88   20.50
  10   9   7  167.78   16.60
  10   9  -7  143.89   24.00
 -10   9   7  183.98   18.60
  10  -9   7  162.08   22.70
 -10   9   7  109.69   20.50
  10  10   7   12.20    6.40
 -10 -10   7    9.00    8.80
  10 -10   7   15.90   21.70
  10  10  -7   14.80   11.20
 -10 -11   7  111.19   16.20
  10  11   7   96.89   13.00
  10  11  -7  107.79   18.60
 -10  11   7  113.39   14.10
  10 -11   7  155.88   51.59
 -10 -12   7   -0.90    6.90
  10  12   7   -6.90    5.00
 -10  12   7    9.60    6.50
  10 -12   7    7.00    5.90
  10  12  -7   -4.70    8.40
  10  13   7   -3.60    5.10
 -10 -13   7   -6.20    6.30
  10 -13   7    8.40    5.40
 -10  13   7    4.60    5.70
  10  13  -7   15.00    7.90
  10  14   7    8.70    5.00
 -10 -14   7   -5.80    6.70
 -10 -14   7    2.20    6.10
 -10  14   7   10.70    6.10
  10 -14   7   12.60    4.90
  10  14  -7   -1.80    7.10
  11   0   7   -3.40    7.30
 -11   0   7   -6.10    9.40
 -11   0   7   -7.10   10.50
  11   0   7   -8.80   10.00
 -11  -1   7   96.89   13.40
  11   1   7   73.99   14.80
  11   1   7   85.69   14.10
 -11  -1   7  118.29   17.10
 -11   1   7   99.99   14.90
 -11   1   7  106.89   18.60
  11  -1   7   77.69   11.30
  11  -1   7  117.19   18.10
  11   2   7  227.08   23.60
 -11  -2   7  206.28   21.60
 -11  -2   7  189.18   21.00
  11   2   7  206.48   19.10
 -11   2   7  182.58   20.80
 -11   2   7  173.88   23.60
  11  -2   7  177.78   19.50
  11  -2   7  166.18   22.80
  11   3   7  198.88   19.00
 -11  -3   7  200.48   20.70
  11   3   7  176.48   18.30
 -11  -3   7  198.88   20.80
  11   3   7  206.78   22.80
 -11   3   7  208.98   21.30
 -11   3   7  191.78   24.00
  11  -3   7  183.48   23.80
  11  -3   7  173.68   19.20
  11   3  -7  217.88   30.90
  11   4   7   16.80    7.40
  11   4   7   10.20   10.00
 -11  -4   7   29.50    9.60
  11   4   7   22.80    7.40
 -11  -4   7   30.50   10.50
  11   4  -7   44.10   16.60
 -11   4   7   51.09   10.80
  11  -4   7   40.40   13.80
  11   5   7  131.59   14.60
 -11  -5   7  113.69   16.80
  11   5   7  123.99   14.80
  11   5   7   97.99   19.40
 -11  -5   7   94.79   17.30
  11  -5   7  129.39   23.00
  11   5  -7  157.28   20.30
 -11   5   7  127.09   17.80
 -11  -6   7   15.60    9.50
  11   6   7  -10.60    6.80
  11   6   7   12.00    7.20
 -11  -6   7   13.50    9.00
  11   6  -7  -10.90   13.70
 -11   6   7    4.10    9.30
  11  -6   7  -13.10   12.90
 -11  -7   7   63.49   11.70
  11   7   7   42.20    8.20
 -11  -7   7   39.40   10.20
  11   7  -7   39.60   14.20
  11  -7   7   50.29   16.60
 -11   7   7   32.60   10.30
 -11  -8   7   37.50   10.40
  11   8   7   43.90    7.90
 -11  -8   7   37.20    9.40
 -11   8   7   55.69   10.00
  11   8  -7   29.90   13.40
  11  -8   7   22.40   20.10
 -11  -9   7   20.90    8.10
  11   9   7   12.30    6.10
 -11  -9   7   24.00    8.50
 -11   9   7   11.70    7.80
  11  -9   7   14.30   23.00
  11   9  -7   -8.10   10.70
  11  10   7    9.60    5.90
 -11 -10   7   12.60    8.40
 -11 -10   7   19.90    8.00
  11  10  -7    4.20    9.70
 -11  10   7    6.70    7.10
  11  11   7   48.60    7.40
 -11 -11   7   53.29    9.00
  11 -11   7   38.80    7.40
 -11  11   7   61.49   10.40
  11  11  -7   74.39   11.00
  11  12   7  181.38   15.20
 -11 -12   7  149.39   16.50
 -11 -12   7  139.69   17.00
  11 -12   7  166.48   14.60
 -11  12   7  164.88   15.50
  11  12  -7  137.29   17.90
 -11 -13   7   14.50    6.20
 -11 -13   7   17.20    7.90
  11  13   7    9.20    5.80
 -11  13   7    4.50    5.70
  11  13  -7   10.50    7.10
  11 -13   7    1.80    4.50
  12   0   7   -5.70   10.90
 -12   0   7  -10.70    8.80
  12   0   7   -1.10    7.10
 -12  -1   7  168.18   21.40
  12   1   7  212.48   20.20
  12   1   7  238.48   25.50
  12  -1   7  203.48   25.50
  12  -1   7  222.28   20.40
 -12   1   7  220.28   21.90
 -12  -2   7   41.10   10.60
  12   2   7   32.10   11.90
  12   2   7   37.60    8.40
 -12  -2   7   33.80   12.60
 -12   2   7   24.10   10.00
  12  -2   7   28.70   13.00
  12  -2   7   21.50    8.00
  12   2  -7   27.30   15.50
  12   3   7    0.30   10.00
 -12  -3   7    0.40   10.70
  12   3   7   -9.90    7.00
 -12  -3   7   -0.10    8.50
  12  -3   7    0.20   12.90
 -12   3   7    4.60    8.70
  12   3  -7  -14.40   14.10
 -12  -4   7   45.10   10.40
 -12  -4   7   41.40   11.80
  12   4   7   35.20   11.20
  12   4   7   52.59    8.80
  12   4  -7   34.90   14.40
 -12   4   7   28.10    9.80
  12  -4   7   29.70   14.30
 -12  -5   7   -4.50   10.40
 -12  -5   7    6.10    8.40
  12   5   7    4.20    6.40
  12  -5   7   38.20   16.30
  12   5  -7  -25.60   12.20
 -12   5   7   -8.40    8.70
 -12  -6   7    8.00    8.70
 -12  -6   7    1.40    9.40
  12   6   7   25.00    6.90
  12   6  -7   23.70   11.80
  12  -6   7    9.20   17.50
 -12   6   7   27.30    8.40
 -12  -7   7   74.69   12.30
 -12  -7   7   93.39   14.90
  12   7   7   96.69   13.10
  12  -7   7   50.89   23.60
 -12   7   7   88.29   12.10
  12   7  -7  137.19   18.70
 -12  -8   7   16.10    8.60
 -12  -8   7   25.50    9.20
  12   8   7   20.50    6.60
  12   8  -7   37.30   11.00
  12  -8   7   21.20   29.10
 -12   8   7   11.20    8.60
 -12  -9   7    3.90    7.40
 -12  -9   7   21.00    8.70
 -12   9   7   16.20    7.00
  12   9  -7   17.80    8.80
 -12 -10   7    3.20    8.50
  12  10   7   -2.90    5.90
 -12 -10   7   -1.60    6.80
 -12  10   7   -1.20    6.00
  12  10  -7    6.30    8.30
  12  11   7   33.00    7.40
 -12 -11   7   35.30   10.30
 -12 -11   7   40.70    7.70
  12 -11   7   42.30    6.10
 -12  11   7   29.60    6.60
  12  11  -7   38.10    8.30
  12  12   7   36.00    8.20
 -12 -12   7   41.60    7.10
  12  12  -7   31.30    8.00
 -12  12   7   37.50    6.60
  12 -12   7   32.30    5.60
 -13   0   7   -2.40    7.70
  13   0   7   -5.60    7.00
  13   0   7    9.80   13.40
  13   1   7   59.19    9.90
 -13  -1   7   75.79   11.80
  13   1   7   61.49   15.20
 -13   1   7   56.29   10.60
  13  -1   7   96.19   17.80
  13   1  -7   46.10   14.10
  13   2   7  242.28   29.20
 -13  -2   7  257.07   25.20
  13   2   7  273.07   24.10
  13  -2   7  296.37   32.60
  13   2  -7  326.77   28.90
 -13   2   7  298.87   25.60
 -13  -3   7    1.70    7.90
  13   3   7   12.80    7.00
  13   3   7   19.80   13.10
  13  -3   7   -3.20   14.60
  13   3  -7   -2.20   11.80
 -13   3   7   14.90    8.00
 -13  -4   7   13.50    8.40
  13   4   7   19.30    7.20
 -13   4   7    8.10    8.40
  13   4  -7   14.40   11.20
  13  -4   7   -2.50   16.70
  13   5   7   28.00    7.30
 -13  -5   7   28.00    8.30
  13   5  -7   40.50   11.50
 -13   5   7   25.80    8.40
  13  -5   7  -14.30   18.90
 -13  -6   7   52.99    9.70
  13   6   7   35.60    7.40
  13   6  -7   29.70   10.90
 -13   6   7   23.50    8.30
  13  -6   7    3.00   27.00
  13   7   7   24.50    7.00
 -13  -7   7   32.50    8.20
 -13   7   7   17.20    7.70
  13   7  -7   25.30    9.70
 -13  -8   7   -2.90    6.30
  13   8   7    0.80    6.60
 -13   8   7    4.40    6.60
  13   8  -7   -1.40    8.60
  13   9   7   21.50    7.30
 -13  -9   7   14.20    6.60
  13   9  -7   32.90    8.80
 -13   9   7   21.60    6.40
 -13 -10   7   11.20    6.20
 -13  10   7   29.50    5.90
  13  10  -7   22.60    7.80
  13 -10   7   21.90    5.20
  14   0  -7   35.20   11.50
 -14   0   7   -0.20    7.50
  14   0   7  -19.60   15.20
  14   1   7  232.98   29.80
 -14  -1   7  256.27   22.10
  14  -1   7  202.18   32.10
  14   1  -7  224.08   25.30
 -14   1   7  227.28   22.00
  14   2   7  184.38   18.30
  14   2   7  175.88   29.40
 -14  -2   7  193.78   19.30
 -14   2   7  179.78   18.70
  14   2  -7  141.79   23.50
  14   3   7   80.59   12.30
 -14  -3   7   44.60    9.10
 -14   3   7   53.69    9.40
  14   3  -7   44.50   11.10
 -14  -4   7   15.40    7.30
  14   4   7   27.40    8.20
 -14   4   7   15.50    7.70
  14   4  -7   29.90    9.50
  14   5   7   23.80    8.50
 -14  -5   7   37.30    7.80
  14   5  -7   24.80   10.10
 -14   5   7   35.40    8.40
 -14  -6   7    5.20    6.20
 -14   6   7    8.50    6.00
  14   6  -7   -7.10    8.30
 -14  -7   7    4.50    6.10
  14   7  -7   -5.20    7.80
 -14   7   7   -1.50    6.30
 -14  -8   7   25.70    6.60
 -14   8   7   27.50    6.30
  14   8  -7   31.60    8.20
 -14  -9   7   51.39    7.70
  14   9  -7   48.40    8.20
  14  -9   7   33.60    6.10
 -14   9   7   52.79    9.10
 -15   0   7    2.00    6.60
  15   1  -7   56.59   11.00
 -15   1   7   44.20    8.20
 -15  -2   7   91.89   13.00
  15   2  -7  110.09   16.80
 -15   2   7   88.39   13.30
 -15  -3   7    8.30    6.30
 -15   3   7   -2.10    6.00
  15   3  -7    7.50    9.00
 -15  -4   7   14.30    6.40
  15   4  -7   -0.30    8.70
 -15   4   7    2.80    6.00
 -15  -5   7   -2.40    6.00
 -15   5   7    1.30    5.30
  15   5  -7  -13.80    7.80
 -15  -6   7    6.00    5.80
  15   6  -7    9.70    7.50
 -15   6   7  -11.40    5.60
 -15  -7   7   -8.60    5.60
 -15   7   7    7.60    5.00
  15   7  -7    2.50    7.10
 -16   0   7    4.20    5.50
 -16  -1   7    6.80    5.70
 -16   1   7    0.80    5.60
 -16  -2   7    5.30    5.80
 -16   2   7    2.30    5.20
 -16  -3   7   15.20    6.00
  16   3  -7   -2.30    8.10
 -16   3   7    0.60    5.10
   0   0   8 2263.37  161.28
   0   1   8   -3.70    5.10
   0  -1   8    4.50    4.50
   0   1   8    2.80    3.50
   0  -2   8  715.73   52.59
   0   2   8  717.53   52.29
   0   3   8   -3.40    3.80
   0   3   8    0.60    6.20
   0  -3   8    0.90    4.80
   0   4   8  685.23   60.79
   0   4   8  767.12   56.09
   0  -4   8  826.52   56.59
   0  -5   8   14.90    6.00
   0   5   8   -5.40    8.70
   0   5   8   -3.90    4.30
   0  -6   8   97.29   11.60
   0   6   8  106.79   14.30
   0   6   8  111.19   11.90
   0  -7   8   -1.60    6.30
   0   7   8    0.50    9.10
   0   7   8   16.20   12.80
   0   7   8   -8.50    5.60
   0  -7   8  -10.00   10.10
   0   8   8  184.78   20.50
   0   8   8  222.78   23.10
   0   8  -8  238.28   21.10
   0  -8   8  216.18   23.60
   0   8   8  248.18   25.20
   0  -8   8  246.08   20.60
   0   9  -8   -3.90    9.60
   0  -9   8   -9.70    6.70
   0   9   8   -3.80   10.00
   0   9   8   -1.50    7.50
   0  -9   8   -2.50    9.40
   0   9   8   12.50    9.50
   0 -10   8   -3.90    8.70
   0  10   8   14.40    9.70
   0  10   8    7.10    9.30
   0  10   8    4.40   10.20
   0  10  -8   17.40   13.10
   0 -10   8    3.30    9.40
   0 -11   8   17.70   10.00
   0 -11   8   -7.10   10.00
   0  11   8    3.10    8.90
   0  11   8  -17.40   11.10
   0  11   8   -6.20   10.90
   0  12   8  458.35   35.70
   0  12   8  371.66   40.10
   0  12   8  440.86   38.20
   0 -12   8  437.36   35.90
   0  13  -8   48.90   23.30
   0  13   8   -4.80   10.70
   0 -13   8   -5.60    8.20
   0 -13   8    2.20   11.00
   0  13   8    8.10    8.20
   0  13   8  -10.20   18.00
   0  14   8   57.59    9.40
   0  14   8   54.69   12.00
   0  14  -8   48.90   18.80
   0 -14   8   82.29   17.10
   0 -14   8   43.90    9.20
   0  15  -8  -11.90   14.60
   0 -15   8   -0.70   16.00
   0 -15   8   -0.40    7.20
   0  15   8   11.90   10.30
   0  15   8   -2.70    7.00
   0  16   8  -17.10    9.60
   0  16   8    0.70    5.90
   0  16  -8   16.70   12.10
   0 -16   8   -2.90    6.00
   0 -17   8    2.20    5.40
   0  17   8   10.10    5.50
   0  17  -8  -12.20   11.10
   1   1   8 2509.05  171.48
   1   1   8 2250.77  170.88
   1  -1   8 2392.66  171.48
  -1   1   8 2466.35  171.38
   1   2   8   27.20    4.70
  -1  -2   8   24.20    5.80
   1   2   8   26.10    5.90
   1  -2   8   26.90    5.50
  -1   2   8   25.60    4.90
   1   3   8   -0.80    5.50
   1   3   8   -5.80    3.60
  -1  -3   8    2.10    5.10
  -1   3   8    2.20    3.70
   1  -3   8    1.80    4.70
  -1  -4   8  169.38   17.20
   1   4   8  186.78   16.70
   1  -4   8  203.78   17.50
  -1   4   8  218.28   19.40
  -1   4   8  223.58   17.00
   1   5   8   60.69    8.70
   1   5   8   65.39   12.60
  -1  -5   8   63.99    9.80
  -1   5   8   73.69   11.20
  -1   5   8   50.29    8.60
   1  -5   8   58.09    9.10
   1   6   8   60.89   12.20
   1   6   8   35.70    6.30
  -1  -6   8   30.40    7.30
  -1   6   8   20.80    6.40
  -1   6   8   27.90    9.50
   1  -6   8   33.60    7.50
   1   7   8  176.48   17.80
  -1  -7   8  173.38   17.80
  -1  -7   8  225.08   23.30
   1   7   8  197.18   23.60
  -1   7  -8  195.98   18.60
   1   7   8  186.58   20.90
   1  -7   8  184.08   18.20
  -1   7   8  205.18   20.00
  -1   7   8  210.78   18.40
   1  -7   8  166.88   21.80
   1   8   8    2.70   10.30
   1   8   8    0.90   10.30
  -1  -8   8   19.80   11.40
  -1  -8   8   -2.20    7.10
   1   8   8    3.00    7.20
  -1   8  -8    4.40    8.60
   1  -8   8    3.00    9.60
   1  -8   8   -5.70    6.40
  -1   8   8   -4.70   12.40
  -1   8   8   -2.50    7.20
  -1   8   8   14.70    9.00
  -1  -9   8   83.19   14.20
  -1   9  -8  101.69   20.30
   1   9   8  142.09   17.30
  -1  -9   8  115.79   14.40
   1   9   8   97.89   15.10
   1   9   8  123.69   18.30
   1  -9   8   74.69   13.80
   1  -9   8  123.89   17.20
  -1   9   8   96.39   15.10
  -1   9   8   88.09   14.90
   1   9  -8  104.09   13.90
  -1   9   8  103.39   16.50
  -1 -10   8  391.36   33.00
   1  10   8  439.46   33.30
   1  10   8  379.16   34.10
   1  10   8  391.46   35.60
  -1 -10   8  363.36   33.40
  -1  10   8  399.36   33.90
  -1  10   8  368.26   34.60
   1 -10   8  416.76   33.60
   1 -10   8  340.57   32.60
  -1  10   8  404.26   34.40
   1  10  -8  482.65   35.30
   1  11   8   26.30   12.40
   1  11   8   42.60   10.00
  -1 -11   8   49.99   11.70
   1  11   8   42.40   13.00
  -1 -11   8   17.70    9.70
   1 -11   8   23.40   10.00
   1  11  -8   36.40   15.30
   1 -11   8   17.10    9.10
  -1  11   8   28.30   11.10
  -1  11   8   35.40   13.00
  -1  11   8   37.20   11.30
   1  12   8   41.30    9.70
   1  12   8   39.10   12.70
   1  12   8   43.40   16.30
  -1 -12   8   25.40   11.80
  -1 -12   8   16.50    9.60
   1 -12   8   32.00   10.30
  -1  12   8   37.20   10.00
  -1  12   8    6.50   11.00
   1 -12   8   38.40   12.60
   1  12  -8   33.90   24.60
  -1  12   8   37.90   15.90
  -1 -13   8   -0.50    8.00
   1  13   8   -1.00    8.10
   1  13   8    4.10   10.20
   1  13   8   -7.40   18.00
  -1 -13   8  -10.60   11.00
  -1  13   8   22.50   11.30
   1 -13   8    5.60   12.30
   1  13  -8   -4.70   19.70
   1 -13   8    9.00    8.50
  -1  13   8    9.20   17.20
  -1  13   8    7.20    9.10
   1  14   8  165.08   18.10
  -1 -14   8  141.69   24.50
  -1 -14   8  153.68   18.20
   1  14   8  186.58   22.80
  -1  14  -8  144.69   23.70
   1 -14   8  166.78   18.20
   1  14  -8  171.28   28.70
  -1  14   8  180.48   18.30
   1 -14   8  197.08   25.00
  -1  14   8  187.58   21.70
   1  15   8  156.58   16.20
   1  15   8  155.68   19.90
  -1 -15   8  170.68   24.90
  -1  15  -8  125.69   20.40
  -1 -15   8  135.49   16.70
   1 -15   8  149.39   16.60
  -1  15   8  105.79   19.60
  -1  15   8  141.09   16.50
   1 -15   8  137.79   21.30
   1  15  -8  177.08   23.60
  -1 -16   8   36.70    7.90
   1  16   8   28.20    7.10
  -1  16  -8   57.79   14.60
   1 -16   8   29.60    7.20
   1  16  -8   17.60   12.40
  -1  16   8   47.80   11.20
  -1  16   8   26.70    7.50
  -1  17  -8   -5.90   12.60
   1  17   8    5.60    4.90
  -1 -17   8    2.70    5.70
   1 -17   8    3.20    5.20
   1  17  -8   12.80   10.90
  -1  17   8   10.20    5.60
   2   0   8  123.59   12.30
   2   2   8  192.58   17.50
  -2   2   8  216.98   17.00
   2  -2   8  203.48   17.30
   2   3   8  517.65   38.60
   2   3   8  546.65   39.40
  -2   3   8  524.55   39.00
   2  -3   8  497.25   39.30
  -2   3   8  516.15   40.20
   2   4   8  134.09   13.60
  -2  -4   8  129.79   13.20
   2   4   8  137.69   12.40
   2  -4   8  117.89   12.60
  -2   4   8  129.89   12.30
  -2   4   8  125.79   15.60
  -2  -5   8  361.46   29.10
   2   5   8  392.46   28.90
   2   5   8  338.07   33.90
   2  -5   8  384.16   29.60
  -2   5   8  386.06   29.00
  -2   5   8  347.97   30.20
   2   6   8  184.48   22.80
   2   6   8  187.78   16.70
   2   6   8  183.58   21.60
  -2  -6   8  210.08   17.40
   2  -6   8  165.98   17.00
  -2   6   8  183.18   16.90
  -2   6   8  177.88   19.80
   2   7   8   59.39   10.60
  -2  -7   8   56.79   11.00
   2   7   8   53.89   12.80
  -2  -7   8   60.39   12.70
   2   7   8   69.79   12.30
   2  -7   8   79.69   12.10
  -2   7   8   58.29   10.80
   2  -7   8   44.20    9.20
  -2   7   8   58.79   10.90
   2   8   8  172.28   19.60
   2   8   8  166.78   16.90
  -2  -8   8  118.99   20.10
  -2  -8   8  130.49   16.40
   2   8   8  151.78   20.00
  -2   8   8  134.89   18.30
  -2   8   8  171.78   26.30
  -2   8   8  155.08   16.60
   2  -8   8  183.48   16.90
   2  -8   8  155.88   19.40
   2   9   8    6.10   10.50
  -2  -9   8    3.00    8.20
   2   9   8   20.10    9.30
  -2  -9   8    6.30    9.30
   2   9   8   18.20    8.70
  -2   9   8    4.80    8.80
   2  -9   8   15.30    7.70
   2   9  -8   -3.20    8.90
  -2   9   8   21.80    9.20
  -2   9   8    1.60   12.80
   2  -9   8    1.30    9.30
   2  10   8    2.40   10.00
  -2 -10   8    8.00    8.90
   2  10   8   -0.40   11.40
  -2 -10   8   13.30    9.00
   2  10   8   13.60    9.20
   2  10  -8   -7.40   11.00
   2 -10   8   -7.10    8.20
  -2  10   8  -18.60   10.80
  -2  10   8    5.60    9.90
  -2  10   8    0.50    9.90
  -2  10   8  -20.00   14.40
   2 -10   8   11.40    9.00
   2  11   8    9.50   12.40
  -2 -11   8    2.40    9.00
  -2 -11   8   25.50   10.80
   2  11   8   -0.50   11.40
   2  11   8   -5.80    8.20
   2 -11   8    8.60    8.70
  -2  11   8   13.20   10.10
   2 -11   8    6.20    9.90
  -2  11   8   13.00   11.60
  -2  11   8   18.10   11.00
  -2  11   8   20.10   11.70
   2  11  -8   -0.90   13.90
   2  12   8   35.30   16.20
  -2 -12   8   47.30   11.20
   2  12   8   85.89   14.40
   2  12   8   81.69   12.00
  -2 -12   8   97.59   15.40
   2  12  -8   53.99   19.30
   2 -12   8   72.79   14.00
  -2  12   8  104.69   16.10
  -2  12   8   93.09   16.60
   2 -12   8   57.49   11.40
  -2  12   8   61.19   12.20
  -2  12   8   76.49   14.10
   2  12  -8   66.29   24.50
  -2 -13   8   29.90   13.50
   2  13   8   29.90    8.50
   2  13   8   28.40   12.10
   2  13   8   29.30   19.30
  -2 -13   8   46.20   10.80
   2 -13   8   23.90    9.70
   2 -13   8   32.00   12.30
  -2  13   8   53.39   10.40
  -2  13   8   52.49   19.70
  -2  13   8   50.39   12.00
   2  13  -8   58.19   18.90
   2  14   8   14.70   11.70
  -2  14  -8   26.30   26.40
  -2 -14   8    8.70   14.60
  -2 -14   8    4.40    7.70
   2  14   8    9.10    6.90
  -2  14   8   -6.40    8.20
   2 -14   8    3.00   13.90
  -2  14   8   10.00   10.00
   2 -14   8    2.30    7.80
   2  14  -8   18.10   16.30
   2  15   8    3.30    6.40
  -2 -15   8   10.10    7.80
   2  15   8    0.40   10.40
  -2  15  -8    9.30   16.60
   2 -15   8   -9.00    6.10
   2  15  -8   -1.60   12.70
  -2  15   8    2.30    7.90
  -2  15   8    4.70    8.90
   2 -15   8   10.20   16.00
  -2 -16   8   -1.40    6.30
   2  16   8   -1.70    5.30
  -2  16  -8  -10.50   14.70
  -2  16   8    1.90    6.90
   2  16  -8    9.70   11.10
  -2  16   8    2.20    9.40
   2 -16   8    2.80    5.60
  -2  17  -8   46.90   13.60
  -2 -17   8    9.90    6.00
   2  17   8    9.60    4.70
  -2  17   8   15.00    6.60
   2 -17   8    9.40    5.20
  -3   0   8  797.02   61.39
   3   0   8  849.72   60.59
   3   1   8   16.40    5.40
  -3  -1   8   12.70    7.20
   3  -1   8   21.30    5.90
  -3   1   8   27.10    7.80
   3   2   8  111.69   12.20
   3  -2   8  101.09   12.10
  -3   2   8  119.99   13.60
  -3   2   8  131.69   11.60
   3   3   8  918.71   64.39
  -3   3   8  977.30   64.69
   3  -3   8  782.32   63.99
  -3   3   8  829.52   63.89
   3   4   8  520.75   40.80
  -3   4   8  504.95   41.00
   3  -4   8  565.74   41.10
  -3   4   8  555.14   40.50
   3   5   8  627.64   48.90
   3   5   8  626.14   52.79
  -3  -5   8  595.34   48.40
  -3   5   8  690.83   48.80
   3  -5   8  656.33   49.10
  -3   5   8  710.33   49.80
   3   6   8   16.60   10.20
  -3  -6   8   10.70   11.90
   3   6   8    8.70   14.10
   3   6   8    9.90    6.40
   3   6   8   -2.00    5.60
  -3   6   8    2.50    6.20
  -3   6   8   12.10    8.00
   3  -6   8    9.10    6.10
   3  -6   8    3.90    9.90
   3   7   8  116.69   18.50
  -3  -7   8  139.29   20.20
   3   7   8  145.79   15.60
   3   7   8  172.98   22.40
   3  -7   8  141.99   15.30
  -3   7   8  157.18   15.80
   3  -7   8  108.29   18.40
  -3   7   8  143.79   16.60
  -3  -8   8    6.30   11.20
   3   8   8   37.10   12.70
   3   8   8   18.20    8.00
   3   8   8   19.30    9.60
  -3   8   8   25.90   14.20
   3  -8   8   28.20    7.90
   3  -8   8   35.80    9.90
  -3   8   8   14.50    8.70
  -3   8   8   27.70    8.20
  -3  -9   8   52.19   12.70
   3   9   8   65.29   13.90
   3   9   8   67.29   10.90
   3   9   8  107.59   15.70
  -3   9   8   64.99   14.40
   3  -9   8   73.69   13.50
  -3   9   8   53.59   11.60
  -3   9   8   78.49   12.50
   3  -9   8   76.29   11.70
  -3   9   8   31.50   16.70
   3  10   8   13.90    8.90
  -3 -10   8   14.70    9.10
  -3 -10   8   -4.50    9.50
   3  10   8   13.50   12.60
   3  10   8   41.40   11.60
   3  10  -8    9.80   10.90
  -3  10   8   11.50   11.50
   3 -10   8   14.60    9.70
  -3  10   8    4.70    9.70
  -3  10   8    7.70    9.80
  -3  10   8   15.30   12.90
   3 -10   8   17.90    8.80
   3  11   8  106.09   18.80
   3  11   8  130.29   17.70
  -3 -11   8  152.48   19.80
   3  11   8  171.98   24.10
  -3 -11   8  152.18   19.40
   3 -11   8  151.38   18.00
  -3  11   8  152.68   20.20
   3 -11   8  125.49   18.90
   3  11  -8  149.59   24.40
  -3  11   8  146.79   18.40
  -3  11   8  151.08   23.10
  -3  11   8  134.49   19.70
   3  12   8  375.06   35.60
  -3 -12   8  378.66   34.50
  -3 -12   8  372.76   32.60
   3  12   8  395.36   32.50
  -3  12   8  423.96   35.10
  -3  12   8  397.66   33.10
   3  12  -8  366.56   40.30
   3 -12   8  402.86   32.80
  -3  12   8  396.06   38.90
  -3  12   8  382.36   34.60
   3  12  -8  401.86   43.00
   3 -12   8  345.17   34.30
   3  13   8    4.40    7.20
  -3 -13   8   14.50   12.20
   3  13   8  -10.20   11.50
  -3 -13   8    9.50    8.70
  -3  13   8    6.30    9.60
   3  13  -8    1.90   16.50
   3 -13   8   -1.20    8.30
  -3  13   8  -17.60    9.70
   3 -13   8   -6.00   11.40
  -3  13   8  -10.40    9.70
  -3  13   8   27.10   17.10
  -3 -14   8  125.89   16.60
   3  14   8  148.49   15.00
  -3 -14   8   90.89   19.00
   3 -14   8  102.79   16.00
  -3  14   8  132.69   17.70
  -3  14   8  116.39   18.70
   3 -14   8  125.19   23.70
   3  14  -8  121.99   18.90
  -3  15  -8  -31.80   18.20
  -3 -15   8    0.10    7.30
  -3 -15   8   -9.40   15.70
   3  15   8    0.80    5.70
   3 -15   8    3.90    6.70
   3  15  -8   13.80   12.10
  -3  15   8   13.00    8.40
   3 -15   8    4.60   17.50
  -3  15   8   -3.00    9.00
  -3 -16   8   27.20    7.20
   3  16   8   10.50    5.30
  -3  16  -8   13.20   15.80
   3 -16   8   13.90    5.90
  -3  16   8   11.40    7.90
  -3  16   8    3.30    8.10
   3  17   8   -2.00    4.70
  -3 -17   8   11.50    5.20
  -3  17  -8   26.20   18.50
  -3  17   8   26.30    8.30
   3  17  -8    3.70    9.40
   3 -17   8    3.90    4.80
   4   0   8  163.98   16.00
  -4   0   8  183.88   17.00
  -4  -1   8   65.49    9.90
   4   1   8   52.89    9.60
   4  -1   8   54.39    9.30
  -4   1   8   83.39   12.30
   4   2   8  247.98   23.10
  -4   2   8  299.57   24.10
   4  -2   8  311.97   23.80
   4   3   8  145.09   14.60
  -4   3   8  132.19   15.70
  -4   3   8  140.49   13.40
   4  -3   8  141.29   14.50
   4   4   8  906.61   67.49
   4  -4   8  988.40   67.79
  -4   4   8  915.41   67.49
  -4   4   8  853.01   67.09
  -4  -5   8 1241.28  102.59
   4   5   8 1359.06  102.09
   4   5   8 1372.66  101.99
  -4   5   8 1550.54  102.39
  -4   5   8 1543.55  102.19
   4  -5   8 1439.76  102.29
   4  -5   8 1327.67  101.89
   4   6   8  148.89   17.90
   4   6   8  172.58   22.20
   4   6   8  139.19   15.90
  -4  -6   8  178.18   20.90
  -4   6   8  133.49   15.30
   4  -6   8  160.98   15.90
  -4   6   8  155.48   16.70
   4   7   8  106.49   19.40
   4   7   8  147.99   17.30
  -4  -7   8  153.18   20.50
  -4   7   8  129.69   22.40
  -4   7   8  148.89   17.00
   4  -7   8  152.38   15.30
  -4   7   8  130.89   15.80
   4   8   8    5.20    8.50
   4   8   8   -3.80    8.20
  -4  -8   8    3.90   10.70
   4   8   8  -11.70   12.90
   4  -8   8    3.60    7.40
  -4   8   8   14.80   12.40
  -4   8   8   16.40    8.30
  -4   8   8   13.20    9.10
   4  -8   8    4.10    9.10
   4   9   8  928.01   70.69
  -4  -9   8  983.00   71.89
   4   9   8  914.21   73.79
  -4   9   8  824.92   71.49
   4  -9   8 1025.70   71.79
  -4   9   8  951.30   71.29
  -4   9   8  944.71   71.59
   4  -9   8 1039.00   70.99
   4  10   8  287.17   32.00
   4  10   8  307.77   26.80
  -4 -10   8  296.47   28.50
   4  10   8  293.27   29.90
  -4  10   8  299.37   28.40
   4  10  -8  338.87   29.40
   4 -10   8  319.47   28.50
  -4  10   8  333.57   29.00
   4 -10   8  298.57   27.10
  -4  10   8  282.47   29.60
   4  11   8    5.80    7.60
  -4 -11   8   -4.50    9.40
   4  11   8    3.00   15.70
   4  11   8   -3.90   12.80
   4  11  -8   31.40   21.80
   4 -11   8    9.60    8.20
  -4  11   8   10.90   13.60
  -4  11   8    0.30   10.00
   4 -11   8   -9.10    9.60
  -4  11   8   -2.00   10.00
   4  11  -8   33.50   15.20
  -4  11   8  -20.50   14.10
   4  12   8   34.90    8.50
   4  12   8   32.30   18.60
   4  12   8   20.80   14.40
  -4 -12   8   28.20   10.10
  -4 -12   8   32.90   11.90
  -4  12   8   12.00    9.80
   4  12  -8   15.60   18.70
  -4  12   8   29.40   11.10
   4 -12   8   37.20    9.70
  -4  12   8   -0.40   12.90
   4 -12   8   31.40   12.10
   4  12  -8   57.09   19.20
  -4  12   8   68.59   18.10
   4  13   8    2.00    6.30
  -4 -13   8   12.80   14.30
  -4 -13   8   12.60    8.70
   4  13   8    4.00   13.20
  -4  13   8    2.40   10.60
   4 -13   8    1.10    8.00
   4  13  -8  -15.60   14.70
  -4  13   8    6.10   10.80
  -4  13   8   -1.30    8.90
   4 -13   8   11.00   13.40
   4  14   8    9.10    6.90
  -4 -14   8   18.10   16.20
   4 -14   8    6.30    7.00
  -4  14   8  -15.40    9.90
   4 -14   8   36.50   14.60
   4  14  -8    5.60   12.60
  -4  14   8    9.20    9.80
  -4 -15   8   44.90    9.20
   4  15   8   44.30    7.20
   4  15  -8   52.99   11.90
  -4  15   8   26.80   10.30
  -4  15   8   44.00   10.90
   4 -15   8   44.50    8.40
  -4 -16   8   41.20    7.40
   4  16   8   37.00    6.40
   4 -16   8   26.70    6.40
   4  16  -8   22.50   10.40
  -4  16   8   35.00   10.20
   5   0   8   65.19    9.70
  -5   0   8   75.29   11.60
   5   1   8   54.49    9.90
  -5  -1   8   84.29   11.70
  -5   1   8   87.79   11.70
   5  -1   8   62.99   10.30
   5   2   8   55.69    9.40
   5  -2   8   68.09    9.60
  -5   2   8   63.49   10.30
   5   3   8  637.54   46.60
   5   3   8  564.74   46.40
  -5   3   8  652.03   46.40
   5  -3   8  567.94   46.10
   5  -3   8  675.43   46.80
  -5   3   8  565.54   46.00
   5   4   8   89.59   13.90
  -5  -4   8   86.39   13.60
   5   4   8   67.39   11.70
   5  -4   8   84.19   12.30
  -5   4   8   76.29   11.10
  -5   4   8   83.69   11.30
   5  -4   8   76.79   11.50
   5   5   8   36.90    9.90
   5   5   8   19.60    8.20
  -5  -5   8   15.50   10.20
  -5   5   8   25.20    7.50
  -5   5   8   36.70   12.90
  -5   5   8   38.70    9.10
   5  -5   8   34.50    8.50
   5  -5   8   41.40    9.00
  -5  -6   8    2.70   11.10
   5   6   8    8.30    8.20
   5   6   8    5.90    7.50
   5   6   8   -2.00    7.60
  -5   6   8    9.20   12.10
  -5   6   8   -0.40    7.10
  -5   6   8   13.40    7.80
   5  -6   8   10.40    6.70
   5   7   8  227.18   23.80
  -5  -7   8  272.07   26.10
   5   7   8  286.77   23.50
  -5   7   8  217.88   25.60
  -5   7   8  269.07   23.40
   5  -7   8  219.58   22.60
  -5   7   8  272.07   23.70
   5   8   8    3.70   10.20
   5   8   8  -14.20   17.10
   5   8   8   -3.50    7.40
  -5  -8   8   10.80   10.60
  -5   8   8   -8.90    8.00
  -5   8   8   -3.00   10.10
   5  -8   8    2.60    7.70
  -5   8   8  -12.60    8.30
   5   9   8  156.38   16.40
  -5  -9   8  159.18   19.00
   5   9   8  138.79   21.40
   5  -9   8  149.79   16.90
  -5   9   8  156.78   18.00
  -5   9   8  108.09   18.60
   5  -9   8  135.59   18.30
  -5   9   8  111.49   18.90
  -5 -10   8   31.80   11.30
   5  10   8   38.20   15.60
   5  10   8   44.40   17.40
[truncated: 279,133 more chars]
