# Supplementary material for: Crystal structure of 3-(di­ethyl­amino)­phenol
Source: Acta Crystallogr E Crystallogr Commun. 2015 Dec 24;71(Pt 12):o1075. doi: 10.1107/S2056989015024226 (PMC4719986; doi:10.1107/S2056989015024226)
Supplement: Supplementary file 2 [file e-71-o1075-Isup2.hkl]

data_I                                                                          
_shelx_title ' UMD636_a.res in Pbca'                                            
_shelx_refln_list_code          4                                               
_shelx_F_calc_maximum      201.99                                               
_exptl_crystal_F_000      1440.00                                               
_reflns_d_resolution_high  0.8293                                               
                                                                                
loop_                                                                           
 _space_group_symop_operation_xyz                                               
 'x, y, z'                                                                      
 '-x+1/2, -y, z+1/2'                                                            
 '-x, y+1/2, -z+1/2'                                                            
 'x+1/2, -y+1/2, -z'                                                            
 '-x, -y, -z'                                                                   
 'x-1/2, y, -z-1/2'                                                             
 'x, -y-1/2, z-1/2'                                                             
 '-x-1/2, y-1/2, z'                                                             
                                                                                
_cell_length_a    14.5166                                                       
_cell_length_b    15.9102                                                       
_cell_length_c    16.0527                                                       
_cell_angle_alpha  90.000                                                       
_cell_angle_beta   90.000                                                       
_cell_angle_gamma  90.000                                                       
                                                                                
_shelx_F_squared_multiplier     1.000                                           
                                                                                
loop_                                                                           
 _refln_index_h                                                                 
 _refln_index_k                                                                 
 _refln_index_l                                                                 
 _refln_F_squared_calc                                                          
 _refln_F_squared_meas                                                          
 _refln_F_squared_sigma                                                         
 _refln_observed_status                                                         
   2   0   0       3204.94       2528.07       129.09 o                         
   4   0   0      10809.75      12648.19       896.39 o                         
   6   0   0      11301.71      13842.38       982.39 o                         
   8   0   0        750.37        784.90        67.95 o                         
  10   0   0         75.97         64.93        23.46 o                         
  12   0   0          4.60         10.00        26.69 o                         
  14   0   0        182.99        167.91        27.35 o                         
  16   0   0        302.50        351.12        59.64 o                         
   2   1   0      13312.85      12196.13       864.57 o                         
   4   1   0      10812.22      10098.81      1066.93 o                         
   6   1   0      10644.35      12528.18       628.31 o                         
   8   1   0       3361.27       3404.57       175.81 o                         
  10   1   0       2332.62       2346.96        90.36 o                         
  12   1   0        308.88        355.27        30.27 o                         
  14   1   0        246.67        236.40        23.24 o                         
  16   1   0        107.81        129.53        19.98 o                         
   0   2   0        552.55        474.89        35.68 o                         
   2   2   0       4543.41       4917.96       348.51 o                         
   4   2   0      27916.02      27376.80      1116.53 o                         
   6   2   0       1807.24       1541.29        82.00 o                         
   8   2   0       4470.70       4692.33       429.91 o                         
  10   2   0        587.08        550.06        31.28 o                         
  12   2   0       4826.52       4905.07       182.00 o                         
  14   2   0        285.83        266.82        26.02 o                         
  16   2   0        576.38        567.85        83.05 o                         
   2   3   0       4807.34       4131.35       294.18 o                         
   4   3   0        124.26         93.74         9.75 o                         
   6   3   0          0.67          2.57        10.43 o                         
   8   3   0       4624.58       4525.87       365.72 o                         
  10   3   0        152.64        152.69        39.13 o                         
  12   3   0       8726.66       8208.62       368.39 o                         
  14   3   0        296.33        275.95        42.10 o                         
  16   3   0         99.28        129.49        34.18 o                         
   0   4   0       3925.88       4332.43       308.43 o                         
   2   4   0       3809.41       3537.22       178.62 o                         
   4   4   0         21.68         26.59         7.53 o                         
   6   4   0         78.15         60.09         9.12 o                         
   8   4   0       3574.15       3393.52       249.15 o                         
  10   4   0        492.51        567.13        43.99 o                         
  12   4   0       1925.26       1905.92       111.32 o                         
  14   4   0        118.45        129.59        25.49 o                         
  16   4   0        145.84        106.86        20.10 o                         
   2   5   0         28.66         41.60         6.98 o                         
   4   5   0       6619.95       6622.35       272.37 o                         
   6   5   0        174.59        165.18        18.68 o                         
   8   5   0       5982.90       6131.21       312.08 o                         
  10   5   0       1211.56       1284.43       110.02 o                         
  12   5   0        658.19        601.19        54.77 o                         
  14   5   0        170.40        200.19        26.68 o                         
  16   5   0         46.46         26.55        15.31 o                         
   0   6   0         47.58         51.82        11.63 o                         
   2   6   0        472.57        499.56        29.00 o                         
   4   6   0       4346.03       4430.93       183.15 o                         
   6   6   0        978.16        877.86        45.20 o                         
   8   6   0        670.20        657.38        52.92 o                         
  10   6   0        114.73         48.77        27.82 o                         
  12   6   0          0.02         12.19        27.13 o                         
  14   6   0        167.15        131.87        37.03 o                         
  16   6   0        291.35        273.17        26.54 o                         
   4   7   0       5360.38       5314.48       219.69 o                         
   6   7   0        182.69        114.83        13.79 o                         
   8   7   0        209.38        309.46        31.33 o                         
  10   7   0         73.45         14.82        22.99 o                         
  12   7   0       1197.66       1200.36        85.36 o                         
  14   7   0        206.69        129.33        23.15 o                         
  16   7   0       1322.98       1359.61       109.21 o                         
   0   8   0        882.44        710.32        58.46 o                         
   2   8   0        346.17        392.31        27.30 o                         
   4   8   0        142.48        172.72        19.01 o                         
   6   8   0         18.86         57.09        18.16 o                         
   8   8   0       1486.74       1548.74        76.82 o                         
  10   8   0         12.02          9.55        42.19 o                         
  12   8   0         16.61         15.75        24.51 o                         
  14   8   0        463.49        445.27        40.39 o                         
   2   9   0          0.05         14.00        10.69 o                         
   4   9   0       3893.23       4197.25       153.89 o                         
   6   9   0         91.89        126.36        17.13 o                         
   8   9   0        179.66        204.39        27.16 o                         
  10   9   0        314.73        373.45        38.21 o                         
  12   9   0        150.51        193.04        29.01 o                         
  14   9   0         13.68          1.62        16.92 o                         
   0  10   0          5.89        -11.83        22.20 o                         
   2  10   0        198.37        248.83        26.12 o                         
   4  10   0         63.14         73.83        20.54 o                         
   6  10   0        478.74        496.24        27.62 o                         
   8  10   0       1597.69       1491.27       122.72 o                         
  10  10   0        246.66        282.34        31.08 o                         
  12  10   0        174.38        234.46        57.65 o                         
  14  10   0        426.58        452.40        40.44 o                         
   2  11   0        401.80        434.90        25.63 o                         
   4  11   0        194.39        192.91        17.55 o                         
   6  11   0       1124.59       1243.77        75.25 o                         
   8  11   0       1285.23       1286.90        60.57 o                         
  10  11   0        109.55        170.32        28.55 o                         
  12  11   0       1136.96       1206.64       106.29 o                         
  14  11   0        178.32        148.60        17.35 o                         
   0  12   0        789.56        687.23        45.28 o                         
   2  12   0        669.01        687.19        35.72 o                         
   4  12   0        281.49        324.58        28.33 o                         
   6  12   0       2006.25       1925.02        78.95 o                         
   8  12   0        694.84        581.81        40.64 o                         
  10  12   0        212.37        160.49        36.68 o                         
  12  12   0        936.72        955.15        78.60 o                         
   2  13   0       3673.33       3727.89       125.35 o                         
   4  13   0       1223.72       1214.42        44.64 o                         
   6  13   0         12.87         10.11        24.77 o                         
   8  13   0         69.83         32.89        38.28 o                         
  10  13   0        286.91        225.52        43.05 o                         
  12  13   0        128.01        107.06        26.10 o                         
   0  14   0      18136.97      17594.31       888.05 o                         
   2  14   0         65.66         61.78        20.10 o                         
   4  14   0        478.05        355.82        47.25 o                         
   6  14   0         25.16         45.75        17.35 o                         
   8  14   0        672.34        758.80        39.64 o                         
  10  14   0          0.10          3.92        14.19 o                         
   2  15   0       3038.00       2996.61       105.65 o                         
   4  15   0         61.63         44.65        16.87 o                         
   6  15   0        210.99        181.50        19.20 o                         
   8  15   0         15.03         23.74        16.02 o                         
  10  15   0         98.78         81.82        14.31 o                         
   0  16   0       2092.60       2213.18       128.05 o                         
   2  16   0       1723.33       1752.10       100.95 o                         
   4  16   0         33.17         85.76        27.28 o                         
   6  16   0         18.73         24.57        18.41 o                         
   8  16   0        148.65        132.94        21.27 o                         
   2  17   0        406.42        417.35        31.74 o                         
   4  17   0          7.25          4.86        14.32 o                         
   6  17   0        325.84        350.34        26.87 o                         
   8  17   0          0.92         -9.34        11.85 o                         
   0  18   0          0.90         17.97        23.26 o                         
   2  18   0        152.06        146.13        16.00 o                         
   4  18   0          1.29         12.76        16.13 o                         
   6  18   0          6.86         14.08        13.09 o                         
   2  19   0         10.71          4.53         9.09 o                         
   1   1   1        552.26        530.16        22.21 o                         
   2   1   1        121.20        126.40        14.13 o                         
   3   1   1      13929.18      13777.40       690.54 o                         
   4   1   1       1035.13        999.65        64.34 o                         
   5   1   1       1311.67       1255.32        47.02 o                         
   6   1   1       1514.20       1539.54        57.52 o                         
   7   1   1        751.77        793.98        32.88 o                         
   8   1   1       1943.12       2019.08        75.84 o                         
   9   1   1        241.86        207.41        17.76 o                         
  10   1   1        499.42        539.14        23.24 o                         
  11   1   1         27.32         27.96        12.46 o                         
  12   1   1          8.88         30.38        12.93 o                         
  13   1   1         12.02         -6.76        14.32 o                         
  14   1   1        330.14        358.84        20.99 o                         
  15   1   1         49.64         54.40        12.21 o                         
  16   1   1         43.87         64.46        16.71 o                         
  17   1   1         31.44         32.02        28.55 o                         
   0   2   1      16207.86      16475.40      1164.87 o                         
   1   2   1        581.84        539.36        22.89 o                         
   2   2   1       9675.89       9197.56       325.07 o                         
   3   2   1        147.67        147.73         7.98 o                         
   4   2   1          6.63         -4.00         4.70 o                         
   5   2   1       8365.80       8118.11       258.19 o                         
   6   2   1        558.90        600.20        29.30 o                         
   7   2   1       2112.34       2197.75        81.48 o                         
   8   2   1       3176.26       3026.60       110.97 o                         
   9   2   1       1194.03       1148.94        55.43 o                         
  10   2   1        101.47         92.90        13.30 o                         
  11   2   1        835.55        789.46        28.30 o                         
  12   2   1        445.76        490.31        25.92 o                         
  13   2   1       1105.17       1192.54        41.38 o                         
  14   2   1         70.78         67.64        14.04 o                         
  15   2   1         15.64         33.48        13.69 o                         
  16   2   1         24.29         17.82        11.61 o                         
  17   2   1         30.92         69.36        34.54 o                         
   1   3   1       2260.72       2083.99        86.12 o                         
   2   3   1      32917.38      34909.17      1230.41 o                         
   3   3   1      20564.79      21045.12       662.65 o                         
   4   3   1       5990.61       5517.90       180.76 o                         
   5   3   1         84.10         62.34         7.15 o                         
   6   3   1         52.03         40.41         7.50 o                         
   7   3   1       1251.86       1270.43        57.26 o                         
   8   3   1        160.35        167.65        18.07 o                         
   9   3   1         37.18         43.67        16.29 o                         
  10   3   1        116.17        133.40        13.70 o                         
  11   3   1        964.40       1008.63        35.54 o                         
  12   3   1          0.02          0.45        13.31 o                         
  13   3   1        499.98        611.71        30.30 o                         
  14   3   1         36.58         20.93        15.22 o                         
  15   3   1        118.69        123.81        28.81 o                         
  16   3   1         19.70         20.15        11.08 o                         
  17   3   1          2.07        -18.32        30.66 o                         
   0   4   1       5318.22       4884.59       245.61 o                         
   1   4   1      10310.79      10279.05       420.30 o                         
   2   4   1        646.00        613.21        27.02 o                         
   3   4   1        118.34         93.47         6.86 o                         
   4   4   1        840.15        890.89        27.58 o                         
   5   4   1         12.15         13.75         4.67 o                         
   6   4   1        809.72        799.03        28.87 o                         
   7   4   1       2639.44       2718.93       100.21 o                         
   8   4   1         25.86         25.32        22.28 o                         
   9   4   1       2851.08       3015.64        92.28 o                         
  10   4   1        133.01        132.07        16.23 o                         
  11   4   1          5.29          1.48        13.59 o                         
  12   4   1        692.19        728.80        33.30 o                         
  13   4   1          1.53        -16.68        16.68 o                         
  14   4   1        156.63        191.73        17.54 o                         
  15   4   1          5.11          8.10        12.89 o                         
  16   4   1          0.16         10.72        16.75 o                         
  17   4   1         28.98         37.81        13.18 o                         
   1   5   1         41.09         51.35         5.36 o                         
   2   5   1        162.34        146.26        11.93 o                         
   3   5   1       1821.72       1631.30        59.64 o                         
   4   5   1          0.08         -4.69         4.69 o                         
   5   5   1       9469.50      10399.01       329.46 o                         
   6   5   1        727.87        771.49        40.25 o                         
   7   5   1        632.06        581.39        28.78 o                         
   9   5   1         76.22         84.27        21.59 o                         
  10   5   1       4351.97       4683.03       142.65 o                         
  11   5   1       4273.06       4491.39       149.71 o                         
  12   5   1        170.51        178.85        20.83 o                         
  13   5   1         21.37          5.91        18.00 o                         
  14   5   1         48.73         44.51        16.38 o                         
  15   5   1          0.09         21.82        12.11 o                         
  16   5   1        196.73        197.42        17.51 o                         
   0   6   1       2501.00       2402.69       122.94 o                         
   1   6   1         41.26         49.19         5.62 o                         
   2   6   1       1683.79       1515.54        55.70 o                         
   3   6   1       2589.91       2777.99       100.47 o                         
   4   6   1         64.66         92.06         7.56 o                         
   5   6   1        196.13        157.30        10.84 o                         
   6   6   1          4.51          5.45         7.80 o                         
   7   6   1        170.22        183.66        17.47 o                         
   8   6   1        291.65        263.84        19.20 o                         
   9   6   1        396.63        429.74        30.28 o                         
  10   6   1        735.97        816.42        43.48 o                         
  11   6   1          6.86         13.82        17.42 o                         
  12   6   1        211.92        213.83        35.01 o                         
  13   6   1         89.55        127.65        18.48 o                         
  14   6   1         81.58         93.88        17.60 o                         
  15   6   1        313.16        290.75        24.76 o                         
  16   6   1         15.51         14.51        12.97 o                         
   1   7   1       1218.19       1274.74        54.08 o                         
   2   7   1          4.32         11.01         5.67 o                         
   3   7   1        275.16        314.94        16.04 o                         
   4   7   1        149.00        168.00        10.55 o                         
   5   7   1        502.45        493.28        18.79 o                         
   6   7   1        566.46        571.24        22.16 o                         
   7   7   1        115.21        107.66        12.91 o                         
   8   7   1         48.14         47.47        12.24 o                         
   9   7   1          0.14         12.12        15.65 o                         
  10   7   1        782.85        774.78        38.14 o                         
  11   7   1        100.33        141.96        19.91 o                         
  12   7   1         24.20         30.47        22.01 o                         
  13   7   1        147.38        147.95        17.72 o                         
  14   7   1         96.05         59.61        16.64 o                         
  15   7   1        104.32         97.44        12.44 o                         
  16   7   1         48.28         56.08         9.67 o                         
   0   8   1        362.02        321.37        30.55 o                         
   1   8   1        456.55        418.74        19.65 o                         
   2   8   1       1241.54       1193.77        53.01 o                         
   3   8   1       6681.16       7816.45       277.91 o                         
   4   8   1        488.45        516.31        20.74 o                         
   5   8   1        291.94        272.02        17.07 o                         
   6   8   1        737.36        692.68        24.64 o                         
   7   8   1        944.62        983.91        31.66 o                         
   8   8   1         21.93         27.57        13.61 o                         
   9   8   1        805.66        832.38        37.72 o                         
  10   8   1         30.37         15.63        16.17 o                         
  11   8   1         15.02         17.99        17.42 o                         
  12   8   1        250.55        194.71        35.08 o                         
  13   8   1         52.13         61.41        33.22 o                         
  14   8   1         40.74         38.03        12.92 o                         
  15   8   1          9.33         10.92        10.14 o                         
   1   9   1        109.45         84.75         9.25 o                         
   2   9   1         16.64         42.32        10.36 o                         
   3   9   1       1985.78       1883.46        60.74 o                         
   4   9   1        336.26        318.90        16.94 o                         
   5   9   1       1344.71       1364.76        40.70 o                         
   6   9   1        380.90        385.01        17.34 o                         
   7   9   1       1040.84       1080.52        34.65 o                         
   8   9   1          1.31        -15.81        15.81 o                         
   9   9   1          8.70         -7.60        16.12 o                         
  10   9   1        842.75        862.39        42.79 o                         
  11   9   1        680.61        672.40        37.05 o                         
  12   9   1        269.46        372.49        30.62 o                         
  13   9   1        107.85        121.77        15.78 o                         
  14   9   1        151.99        157.95        27.43 o                         
  15   9   1         17.69         26.22        14.05 o                         
   0  10   1         71.95         58.37        12.93 o                         
   1  10   1          5.63         11.13         8.40 o                         
   2  10   1       1134.56       1169.43        32.86 o                         
   3  10   1          4.33         19.89         9.54 o                         
   4  10   1        899.88        942.27        33.01 o                         
   5  10   1         13.43         15.56        10.31 o                         
   6  10   1        381.89        454.70        19.51 o                         
   7  10   1        187.11        224.93        15.85 o                         
   8  10   1        323.29        386.48        22.72 o                         
   9  10   1        609.96        596.84        31.15 o                         
  10  10   1        443.61        459.38        29.00 o                         
  11  10   1        810.48        838.67        42.60 o                         
  12  10   1        329.58        375.46        25.39 o                         
  13  10   1         44.93          6.59        12.11 o                         
  14  10   1        272.05        273.79        18.36 o                         
   1  11   1         99.31        113.17        10.53 o                         
   2  11   1          0.02         19.84         9.65 o                         
   3  11   1        166.73        156.27        11.24 o                         
   4  11   1        821.20        892.26        26.16 o                         
   5  11   1        544.15        591.23        21.64 o                         
   6  11   1         10.75          4.65        11.63 o                         
   7  11   1        891.28        905.96        33.48 o                         
   8  11   1        184.38        188.63        17.81 o                         
   9  11   1        950.07        852.48        36.07 o                         
  10  11   1        213.40        211.46        21.35 o                         
  11  11   1        820.21        879.11        42.87 o                         
  12  11   1         35.67         51.34        14.99 o                         
  13  11   1        125.85        131.29        15.27 o                         
  14  11   1         51.64         66.77        12.07 o                         
   0  12   1       1206.88       1208.59        45.91 o                         
   1  12   1        304.77        319.11        15.50 o                         
   2  12   1          4.33          3.66        10.40 o                         
   3  12   1         78.97        103.08        11.24 o                         
   4  12   1          8.49          6.12        11.17 o                         
   5  12   1       3346.58       3489.75        83.27 o                         
   6  12   1        150.42        147.81        15.09 o                         
   7  12   1        997.58        901.29        33.80 o                         
   8  12   1        145.80        127.06        16.61 o                         
   9  12   1          6.94         -6.05        14.55 o                         
  10  12   1        317.23        356.16        26.48 o                         
  11  12   1         48.14         50.01        13.96 o                         
  12  12   1         42.04         43.09        11.50 o                         
  13  12   1        285.90        304.67        23.41 o                         
   1  13   1         15.82         18.64        13.74 o                         
   2  13   1       2449.24       2549.10        58.05 o                         
   3  13   1       3106.56       3179.04        75.01 o                         
   4  13   1        224.47        221.72        15.32 o                         
   5  13   1       1107.83       1107.45        32.92 o                         
   6  13   1        184.13        192.43        15.46 o                         
   7  13   1        205.46        201.64        16.10 o                         
   8  13   1        506.13        504.48        31.40 o                         
   9  13   1        164.24        159.04        20.45 o                         
  10  13   1          1.08        -12.86        12.86 o                         
  11  13   1        122.14        118.76        14.22 o                         
  12  13   1          3.57          3.41         9.62 o                         
   0  14   1        339.14        328.56        27.41 o                         
   1  14   1       2759.06       2734.65        65.33 o                         
   2  14   1         13.94         24.45        13.91 o                         
   3  14   1        172.00        172.96        15.13 o                         
   4  14   1        333.20        334.15        19.03 o                         
   5  14   1         22.50         -3.44        12.62 o                         
   6  14   1         27.98         28.51        12.13 o                         
   7  14   1        200.32        193.43        13.92 o                         
   8  14   1        221.92        184.11        14.38 o                         
   9  14   1          0.82        -11.69        11.69 o                         
  10  14   1         80.93         84.45        11.35 o                         
  11  14   1         38.52         51.74         9.35 o                         
   1  15   1        631.05        717.50        28.03 o                         
   2  15   1        122.93         83.72        14.83 o                         
   3  15   1        209.34        209.50        16.73 o                         
   4  15   1        105.80         91.19        13.18 o                         
   5  15   1          4.85         31.31        12.23 o                         
   6  15   1          2.35        -11.25        11.25 o                         
   7  15   1        128.21        131.16        12.70 o                         
   8  15   1        328.07        313.97        18.52 o                         
   9  15   1         94.46         82.69        11.32 o                         
  10  15   1        208.70        200.23        13.75 o                         
   0  16   1        190.59        241.07        33.49 o                         
   1  16   1        183.03        194.00        17.33 o                         
   2  16   1        477.83        428.30        31.00 o                         
   3  16   1         55.69         32.28        13.21 o                         
   4  16   1        356.44        369.51        19.99 o                         
   5  16   1        526.16        497.96        23.55 o                         
   6  16   1         11.89         17.78        10.49 o                         
   7  16   1         11.10         22.40        10.14 o                         
   8  16   1         65.14         45.27        10.58 o                         
   9  16   1         36.59         47.96         9.39 o                         
   1  17   1          1.47          0.45        13.00 o                         
   2  17   1       1009.16       1050.56        40.42 o                         
   3  17   1        179.23        153.71        12.45 o                         
   4  17   1         11.34          8.68         9.71 o                         
   5  17   1        222.39        214.22        13.47 o                         
   6  17   1         22.63         20.30         9.89 o                         
   7  17   1        170.80        177.99        22.06 o                         
   8  17   1        157.47        151.23        16.81 o                         
   0  18   1        872.00        832.97        52.68 o                         
   1  18   1          2.72         13.70         9.77 o                         
   2  18   1         23.43         10.31        14.42 o                         
   3  18   1          0.92         -1.87         8.55 o                         
   4  18   1         31.67         40.02         8.60 o                         
   5  18   1        145.50        141.90        15.98 o                         
   1  19   1        102.67         66.41         7.63 o                         
   2  19   1        586.76        580.09        26.38 o                         
   0   0   2       5207.30       5127.78       363.38 o                         
   1   0   2       9733.85      10343.72       517.39 o                         
   2   0   2       9036.04       8373.91       418.83 o                         
   3   0   2        322.44        358.33        20.29 o                         
   4   0   2        164.85         88.85        11.47 o                         
   5   0   2        684.68        566.97        40.91 o                         
   6   0   2      12637.39      12558.94       879.47 o                         
   7   0   2       4146.84       4367.62       222.79 o                         
   8   0   2         60.77        103.13        16.81 o                         
   9   0   2       1147.10       1115.45        92.52 o                         
  10   0   2        695.16        822.17        42.33 o                         
  11   0   2       2198.24       2184.86        85.99 o                         
  12   0   2        147.13        157.00        24.43 o                         
  13   0   2       1209.91       1196.76        54.43 o                         
  14   0   2        122.97        136.14        35.59 o                         
  15   0   2       1162.63       1214.20        79.52 o                         
  16   0   2       1856.45       1814.66       100.61 o                         
  17   0   2         26.19         47.58        32.43 o                         
   1   1   2      11356.05      10259.50       515.84 o                         
   2   1   2      19191.26      20501.19       834.26 o                         
   3   1   2      15587.92      15212.86       535.70 o                         
   4   1   2      18993.87      18800.44       766.74 o                         
   5   1   2        123.04        107.74         8.67 o                         
   6   1   2        104.69        110.21         9.98 o                         
   7   1   2          0.02         -5.30         7.56 o                         
   8   1   2        463.21        485.23        49.17 o                         
   9   1   2       1011.56       1057.42        62.61 o                         
  10   1   2          5.78         -1.14        15.39 o                         
  11   1   2        131.84        140.51        15.51 o                         
  12   1   2       1005.71       1104.74        40.76 o                         
  13   1   2        695.34        712.40        35.07 o                         
  14   1   2         14.37         13.91        11.39 o                         
  15   1   2         17.67         19.22        11.41 o                         
  16   1   2        162.93        185.25        26.70 o                         
  17   1   2          2.45        -13.67        22.68 o                         
   0   2   2       4332.50       4258.07       302.66 o                         
   1   2   2       3922.43       3764.28       248.84 o                         
   2   2   2       3114.74       2754.97        87.73 o                         
   3   2   2      30278.84      34654.20      1091.00 o                         
   4   2   2          2.70          1.69         4.36 o                         
   5   2   2        466.30        453.81        19.31 o                         
   6   2   2       1979.15       1913.61        70.29 o                         
   7   2   2         74.41         77.22        13.93 o                         
   8   2   2        285.28        347.01        30.18 o                         
   9   2   2       5781.31       5897.00       213.22 o                         
  10   2   2        304.13        314.97        18.67 o                         
  11   2   2         67.35         59.84        12.63 o                         
  12   2   2        359.84        424.39        27.57 o                         
  13   2   2         68.41         64.53        13.49 o                         
  14   2   2         79.25        107.62        17.18 o                         
  15   2   2         58.38         54.84        23.81 o                         
  16   2   2         45.99         29.83        14.90 o                         
  17   2   2         50.42         62.01        23.21 o                         
   1   3   2      18288.60      17756.92       725.00 o                         
   2   3   2       6196.28       5675.32       184.61 o                         
   3   3   2       6471.81       6664.56       211.25 o                         
   4   3   2      13190.23      13866.93       437.65 o                         
   5   3   2        927.35        948.08        36.35 o                         
   6   3   2        379.19        348.87        17.26 o                         
   7   3   2       1221.52       1431.64        78.30 o                         
   8   3   2       1302.94       1047.15        60.60 o                         
   9   3   2        326.26        409.09        23.16 o                         
  10   3   2       2053.05       2001.77        56.88 o                         
  11   3   2         18.20         25.75        12.33 o                         
  12   3   2          7.08         -5.97        13.21 o                         
  13   3   2       1414.71       1390.37        51.77 o                         
  14   3   2        199.09        211.48        21.02 o                         
  15   3   2          2.01          9.07        12.76 o                         
  16   3   2          4.73         -2.53        10.49 o                         
  17   3   2         30.50         48.86        26.12 o                         
   0   4   2       5299.55       4543.90       324.19 o                         
   1   4   2       2444.90       2267.61       104.95 o                         
   2   4   2        900.95        808.79        34.42 o                         
   3   4   2        628.69        569.22        20.24 o                         
   4   4   2        292.75        329.51        13.52 o                         
   5   4   2       3326.39       3295.02        96.63 o                         
   6   4   2       2006.95       1949.02        72.24 o                         
   7   4   2        261.65        222.96        22.46 o                         
   8   4   2      10328.36       9986.73       505.16 o                         
   9   4   2        131.71        139.23        17.95 o                         
  10   4   2          0.46         -0.14        12.58 o                         
  11   4   2       1188.53       1206.97        59.77 o                         
  12   4   2        873.03        946.42        39.70 o                         
  13   4   2         20.24          7.80        16.99 o                         
  14   4   2       1016.66       1056.67        52.49 o                         
  15   4   2         15.63         10.64        14.65 o                         
  16   4   2          4.19          9.94        15.02 o                         
  17   4   2          2.00         22.51        18.95 o                         
   1   5   2      14645.96      13952.06       655.55 o                         
   2   5   2        196.08        179.01        11.18 o                         
   3   5   2       3909.96       3667.55       131.18 o                         
   4   5   2         20.05         18.60         4.95 o                         
   5   5   2          0.06          1.44         6.41 o                         
   6   5   2       1580.86       1673.09        62.90 o                         
   7   5   2        228.21        215.50        15.95 o                         
   8   5   2        698.76        637.17        54.52 o                         
   9   5   2          6.08          9.37        17.58 o                         
  10   5   2          7.58         15.11        17.67 o                         
  11   5   2         24.19         64.05        17.04 o                         
  12   5   2         68.79         47.03        22.47 o                         
  13   5   2         29.09         50.74        16.53 o                         
  14   5   2        103.04        121.27        20.30 o                         
  15   5   2        728.68        717.21        32.69 o                         
  16   5   2         11.88          2.33         9.48 o                         
   0   6   2       4361.41       4190.50       460.93 o                         
   1   6   2       2554.60       2481.51       118.46 o                         
   2   6   2        848.04        746.87        33.70 o                         
   3   6   2         59.76         60.20         6.76 o                         
   4   6   2          8.87          7.33         6.42 o                         
   5   6   2        118.22        137.14        10.74 o                         
   6   6   2          4.72          0.74         9.62 o                         
   7   6   2        115.28        154.70        20.38 o                         
   8   6   2        177.78        216.53        22.18 o                         
   9   6   2        231.80        281.28        20.98 o                         
  10   6   2        525.74        501.05        31.43 o                         
  11   6   2         79.15         67.87        19.23 o                         
  12   6   2        236.81        259.49        24.35 o                         
  13   6   2         83.27         85.51        16.55 o                         
  14   6   2        384.65        413.15        29.24 o                         
  15   6   2        128.76        117.50        13.42 o                         
  16   6   2         22.17         17.63        10.61 o                         
   1   7   2        189.39        236.59        13.01 o                         
   2   7   2       1041.77       1074.15        41.10 o                         
   3   7   2       7212.94       7257.58       250.93 o                         
   4   7   2       1738.77       1978.63        65.27 o                         
   5   7   2       1005.29        963.40        42.81 o                         
   6   7   2        692.78        761.24        64.23 o                         
   7   7   2          1.17         23.76        16.00 o                         
   8   7   2          2.58         14.81        11.61 o                         
   9   7   2       1176.16       1187.50        39.93 o                         
  10   7   2         78.41        117.46        18.44 o                         
  11   7   2       1234.11       1188.31        47.55 o                         
  12   7   2         39.25         75.34        17.83 o                         
  13   7   2         20.75         -0.45        16.68 o                         
  14   7   2        154.25        135.97        15.64 o                         
  15   7   2         14.70         -0.02        10.44 o                         
  16   7   2         16.19         10.56         9.16 o                         
   0   8   2        652.02        684.88        40.28 o                         
   1   8   2       1771.39       1998.87        73.98 o                         
   2   8   2       2791.59       2904.89       122.03 o                         
   3   8   2        184.19        224.76        12.92 o                         
   4   8   2         35.10         41.69        10.14 o                         
   5   8   2         20.70          9.80        15.12 o                         
   6   8   2          0.99          8.16         9.40 o                         
   7   8   2        228.59        295.65        18.81 o                         
   8   8   2        186.71        208.34        14.81 o                         
   9   8   2         99.28         89.47        14.89 o                         
  10   8   2          7.52         13.05        16.81 o                         
  11   8   2          4.31          3.87        16.20 o                         
  12   8   2        665.91        692.00        42.48 o                         
  13   8   2        120.24        183.90        26.94 o                         
  14   8   2        512.52        533.03        28.79 o                         
  15   8   2        197.34        196.68        15.74 o                         
   1   9   2        484.31        545.12        31.36 o                         
   2   9   2        719.75        690.42        25.57 o                         
   3   9   2        532.27        565.34        22.23 o                         
   4   9   2       1785.50       1878.22        50.10 o                         
   5   9   2        220.18        276.51        14.76 o                         
   6   9   2       1084.19       1114.04        31.77 o                         
   7   9   2         31.56         14.00        11.87 o                         
   8   9   2          1.23         22.34        13.52 o                         
   9   9   2        105.76        102.65        15.57 o                         
  10   9   2        503.00        484.01        26.93 o                         
  11   9   2        928.84        911.23        53.82 o                         
  12   9   2         25.06        -14.15        14.15 o                         
  13   9   2         51.84         73.16        13.68 o                         
  14   9   2        140.66        100.49        12.43 o                         
  15   9   2        314.08        317.76        20.80 o                         
   0  10   2       1053.78       1050.01        53.77 o                         
   1  10   2        159.57        159.51        12.41 o                         
   2  10   2         52.27         64.27        10.56 o                         
   3  10   2        504.31        563.76        19.32 o                         
   4  10   2       1465.63       1463.25        36.47 o                         
   5  10   2          6.94         16.11        10.49 o                         
   6  10   2       1818.72       1928.97        51.00 o                         
   7  10   2        255.02        255.60        14.80 o                         
   8  10   2       1833.23       1685.31        48.08 o                         
   9  10   2        234.24        289.32        18.70 o                         
  10  10   2          3.61        -14.62        14.62 o                         
  11  10   2         36.73         34.87        16.50 o                         
  12  10   2         11.81         20.55        18.35 o                         
  13  10   2          1.24         25.61        11.66 o                         
  14  10   2          0.96          8.57         9.61 o                         
   1  11   2       1757.34       1695.32        40.85 o                         
   2  11   2        329.88        377.63        16.46 o                         
   3  11   2        145.41        155.16        11.44 o                         
   4  11   2        765.18        778.43        24.66 o                         
   5  11   2       1179.43       1185.62        35.31 o                         
   6  11   2         46.44         49.89        11.88 o                         
   7  11   2        313.46        316.55        23.27 o                         
   8  11   2         25.90        -15.20        15.20 o                         
   9  11   2         21.46          9.09        14.62 o                         
  10  11   2       2719.85       2651.91        92.38 o                         
  11  11   2         11.81         11.91        13.90 o                         
  12  11   2        208.37        188.78        16.09 o                         
  13  11   2        218.86        190.38        16.59 o                         
  14  11   2          3.79         -4.76         8.61 o                         
   0  12   2        204.04        226.72        18.99 o                         
   1  12   2         82.17         92.70        11.49 o                         
   2  12   2        271.89        285.82        15.30 o                         
   3  12   2       1174.77       1179.59        29.23 o                         
   4  12   2          2.87          7.37        11.73 o                         
   5  12   2          9.70          8.99        11.81 o                         
   6  12   2       1894.88       1708.05        42.51 o                         
   7  12   2        551.84        492.13        23.52 o                         
   8  12   2          4.78         -1.68        16.28 o                         
   9  12   2        272.97        227.05        17.73 o                         
  10  12   2        339.68        330.03        24.74 o                         
  11  12   2        156.59        163.73        16.41 o                         
  12  12   2        396.90        415.49        25.44 o                         
  13  12   2        172.74        135.72        17.23 o                         
   1  13   2        161.50        173.83        13.47 o                         
   2  13   2       1281.79       1260.84        32.21 o                         
   3  13   2         20.12         25.13        11.98 o                         
   4  13   2         20.85         17.78        11.81 o                         
   5  13   2        215.33        236.25        16.83 o                         
   6  13   2        440.65        445.93        22.90 o                         
   7  13   2        234.40        207.80        22.02 o                         
   8  13   2        129.12        125.08        15.84 o                         
   9  13   2         10.49         25.55        16.21 o                         
  10  13   2         48.69         39.24        13.97 o                         
  11  13   2         11.60         22.19        12.52 o                         
  12  13   2        261.97        231.96        18.08 o                         
   0  14   2        508.87        474.22        31.05 o                         
   1  14   2          1.82         20.56        13.83 o                         
   2  14   2       1878.30       1837.95        43.67 o                         
   3  14   2         10.28         19.01        13.00 o                         
   4  14   2        133.33        141.94        13.53 o                         
   5  14   2          0.45          7.17        13.75 o                         
   6  14   2          0.18         11.02        11.35 o                         
   7  14   2        275.29        313.25        25.93 o                         
   8  14   2         42.69         51.64        15.57 o                         
   9  14   2        103.71         81.70        11.94 o                         
  10  14   2          3.50         -0.35        10.10 o                         
  11  14   2         98.35        105.29        10.68 o                         
   1  15   2        571.54        644.13        26.71 o                         
   2  15   2        761.04        800.65        29.82 o                         
   3  15   2         41.95         58.21        12.23 o                         
   4  15   2         36.11         44.71        12.97 o                         
   5  15   2          3.56         -5.81        11.18 o                         
   6  15   2        129.10        127.86        12.49 o                         
   7  15   2         40.45         28.26        11.61 o                         
   8  15   2        218.74        206.07        13.83 o                         
   9  15   2         78.61         64.99        10.98 o                         
  10  15   2          7.88          2.88         9.17 o                         
   0  16   2       4930.82       5027.38       185.73 o                         
   1  16   2       1745.75       1750.11        52.15 o                         
   2  16   2         20.62         14.85        12.39 o                         
   3  16   2        101.33        135.40        16.31 o                         
   4  16   2         17.94          0.95        10.52 o                         
   5  16   2        269.00        239.27        14.62 o                         
   6  16   2        185.94        190.66        12.67 o                         
   7  16   2        108.76         90.99        10.84 o                         
   8  16   2         73.10         53.89         9.51 o                         
   9  16   2         55.70         59.08         9.42 o                         
   1  17   2         71.07         70.64        13.19 o                         
   2  17   2        190.68        225.98        16.50 o                         
   3  17   2         51.60         41.08        13.69 o                         
   4  17   2        252.02        243.57        16.21 o                         
   5  17   2        129.30        140.81        11.63 o                         
   6  17   2          0.71          2.89         9.01 o                         
   7  17   2        191.61        182.32        11.91 o                         
   0  18   2        647.04        653.07        32.40 o                         
   1  18   2         54.89         60.80        13.65 o                         
   2  18   2         82.00         77.18         8.88 o                         
   3  18   2        148.63        146.57         9.79 o                         
   4  18   2         99.56         92.01         8.69 o                         
   5  18   2        240.11        271.31        15.08 o                         
   1  19   2         72.56         87.55         7.50 o                         
   1   1   3       2302.11       2153.82       102.88 o                         
   2   1   3         59.62         62.94         5.55 o                         
   3   1   3       9854.52       9659.76       341.75 o                         
   4   1   3         87.44         65.88         6.31 o                         
   5   1   3       8691.96       9593.73       392.93 o                         
   6   1   3       1241.54       1248.42       151.16 o                         
   7   1   3       1753.29       2039.41       110.55 o                         
   8   1   3        237.26        207.68        23.42 o                         
   9   1   3        489.85        445.12        26.69 o                         
  10   1   3        582.04        523.77        21.79 o                         
  11   1   3        133.18        146.85        13.26 o                         
  12   1   3         32.28          9.10        11.71 o                         
  13   1   3       1749.08       1640.25        48.14 o                         
  14   1   3          1.85        -15.17        15.17 o                         
  15   1   3         21.57         21.72        14.50 o                         
  16   1   3         30.63         33.32        15.26 o                         
  17   1   3          1.65          4.85        25.37 o                         
   0   2   3       3828.72       3405.10       243.02 o                         
   1   2   3      27256.41      27573.66       970.87 o                         
   2   2   3      16706.30      17233.38       702.41 o                         
   3   2   3          0.36          1.89         4.05 o                         
   4   2   3       1027.02        938.29        41.15 o                         
   5   2   3        842.48        805.83        31.44 o                         
   6   2   3       2865.64       3052.73       157.58 o                         
   7   2   3        396.23        288.46        25.10 o                         
   8   2   3        182.41        168.00        21.45 o                         
   9   2   3        317.53        272.95        22.01 o                         
  10   2   3        156.24        131.96        12.52 o                         
  11   2   3          0.08         -1.82        11.16 o                         
  12   2   3        128.62        128.28        13.09 o                         
  13   2   3         10.60          7.11        14.05 o                         
  14   2   3        145.53        230.34        20.74 o                         
  15   2   3         90.10         75.15        17.72 o                         
  16   2   3         10.82          9.85        13.98 o                         
  17   2   3         30.87         12.32        19.57 o                         
   1   3   3       3514.56       3431.70       141.53 o                         
   2   3   3        147.40        134.11         7.20 o                         
   3   3   3        383.96        366.05        13.90 o                         
   4   3   3        646.84        673.29        26.79 o                         
   5   3   3       2279.16       2169.36        79.24 o                         
   6   3   3       2322.19       2406.55       102.24 o                         
   7   3   3        527.10        519.23        34.49 o                         
   8   3   3         57.87         44.47        19.35 o                         
   9   3   3       1000.66       1030.44        33.92 o                         
  10   3   3         13.67         20.09        11.85 o                         
  11   3   3         40.84         26.43        12.24 o                         
  12   3   3        704.20        674.41        29.88 o                         
  13   3   3          0.19        -11.83        15.38 o                         
  14   3   3        323.58        354.22        25.33 o                         
  15   3   3         25.85         15.11        12.33 o                         
  16   3   3        197.70        187.30        21.00 o                         
  17   3   3        183.91        194.56        19.33 o                         
   0   4   3       1433.14       1191.24        87.85 o                         
   1   4   3       7893.55       8166.84       415.63 o                         
   2   4   3        798.61        671.61        28.07 o                         
   3   4   3       3486.95       3348.45       107.10 o                         
   4   4   3          8.18         11.27         4.62 o                         
   5   4   3        175.68        159.48        11.65 o                         
   6   4   3       3482.01       3137.19       129.21 o                         
   7   4   3        918.01        778.71        47.83 o                         
   8   4   3       2309.90       2140.08       115.23 o                         
   9   4   3         56.98         75.38        13.38 o                         
  10   4   3        122.22        122.73        14.61 o                         
  11   4   3          4.71          5.70        18.46 o                         
  12   4   3         28.82         17.91        15.18 o                         
  13   4   3        148.37        137.25        18.52 o                         
  14   4   3        118.45         98.38        15.11 o                         
  15   4   3        244.60        250.14        26.29 o                         
  16   4   3          7.90          1.07        13.44 o                         
   1   5   3       6714.63       6868.91       281.93 o                         
   2   5   3       2344.07       2451.97        88.55 o                         
   3   5   3       3023.67       3118.67       116.49 o                         
   4   5   3       1221.23       1054.82        35.92 o                         
   5   5   3         80.21         94.19         9.36 o                         
   6   5   3        917.72       1019.92        40.60 o                         
   7   5   3        156.83        185.30        17.52 o                         
   8   5   3        238.04        234.53        20.85 o                         
   9   5   3       2526.68       2566.67        70.99 o                         
  10   5   3        625.27        637.94        28.81 o                         
  11   5   3          1.14          6.98        16.92 o                         
  12   5   3        147.51        122.49        21.22 o                         
  13   5   3          0.00        -15.43        15.43 o                         
  14   5   3          8.15          8.52        13.21 o                         
  15   5   3         28.04         -7.36        11.06 o                         
  16   5   3         47.92         36.31        14.34 o                         
   0   6   3      15534.50      16602.47       830.18 o                         
   1   6   3        233.57        278.06        15.82 o                         
   2   6   3        924.81        961.86        73.51 o                         
   3   6   3        490.59        544.82        22.87 o                         
   4   6   3        323.37        358.04        19.07 o                         
   5   6   3       1137.85       1229.64        54.88 o                         
   6   6   3       1461.38       1501.60        69.00 o                         
   7   6   3         18.40         26.84        10.16 o                         
   8   6   3        788.73        749.81        31.59 o                         
   9   6   3         55.82         76.15        17.08 o                         
  10   6   3         33.91         32.83        18.97 o                         
  11   6   3       3810.44       3918.09       131.18 o                         
  12   6   3        170.69        171.33        19.02 o                         
  13   6   3         51.25         36.18        14.95 o                         
  14   6   3        105.03         75.67        14.08 o                         
  15   6   3        105.09         91.39        19.08 o                         
  16   6   3         41.02         57.57        32.26 o                         
   1   7   3        160.28        188.63        12.12 o                         
   2   7   3          0.01         -2.35         6.71 o                         
   3   7   3        662.98        701.10        28.87 o                         
   4   7   3         31.15         12.49         7.71 o                         
   5   7   3          0.09          0.86         9.66 o                         
   6   7   3        844.96        896.99        60.12 o                         
   7   7   3         89.20        117.38        12.64 o                         
   8   7   3         70.90         74.78        14.43 o                         
   9   7   3        599.38        616.39        30.10 o                         
  10   7   3         26.48         30.43        14.61 o                         
  11   7   3        736.96        744.71        38.69 o                         
  12   7   3        371.43        433.71        29.70 o                         
  13   7   3        103.79         92.24        15.19 o                         
  14   7   3          8.70          8.23        12.50 o                         
  15   7   3         27.26         17.12        12.21 o                         
  16   7   3         19.24         40.02        12.91 o                         
   0   8   3       1774.31       1531.00        69.10 o                         
   1   8   3        334.80        296.80        16.64 o                         
   2   8   3        636.07        638.81        24.32 o                         
   3   8   3       2523.66       2560.81        78.00 o                         
   4   8   3        264.37        272.75        14.39 o                         
   5   8   3        476.51        447.66        20.88 o                         
   6   8   3         38.31         47.18        10.73 o                         
   7   8   3        450.79        448.35        19.48 o                         
   8   8   3       1787.28       1780.73        49.57 o                         
   9   8   3        982.62        947.22        34.26 o                         
  10   8   3        205.31        211.26        21.53 o                         
  11   8   3        255.10        234.81        18.24 o                         
  12   8   3        304.53        337.93        36.21 o                         
  13   8   3        768.69        815.79        37.06 o                         
  14   8   3          4.46        -10.94        10.94 o                         
  15   8   3          4.69         -9.37        15.00 o                         
   1   9   3        415.01        428.48        28.35 o                         
   2   9   3        117.44        152.45        11.69 o                         
   3   9   3       3275.87       3456.88       101.45 o                         
   4   9   3       1013.43       1073.84        31.50 o                         
   5   9   3          0.02         -5.12         9.45 o                         
   6   9   3        416.49        446.72        18.87 o                         
   7   9   3          7.75         26.97        12.42 o                         
   8   9   3         62.50         84.37        12.98 o                         
   9   9   3       2534.75       2388.65        66.81 o                         
  10   9   3          0.04         24.06        14.68 o                         
  11   9   3        208.23        213.88        17.43 o                         
  12   9   3        527.38        613.97        48.79 o                         
  13   9   3         19.35         17.81        12.50 o                         
  14   9   3        106.89        135.59        19.87 o                         
  15   9   3          6.79          7.03        12.93 o                         
   0  10   3       3111.64       3234.80       120.92 o                         
   1  10   3        220.45        231.53        15.46 o                         
   2  10   3        108.53        109.35        10.69 o                         
   3  10   3         20.03         30.21         9.53 o                         
   4  10   3        315.87        310.57        14.78 o                         
   5  10   3         16.16          9.53        10.53 o                         
   6  10   3          0.06         -4.00        10.89 o                         
   7  10   3        231.32        219.40        13.91 o                         
   8  10   3        897.41        995.81        33.78 o                         
   9  10   3       1071.07       1057.62        38.05 o                         
  10  10   3        176.12        186.32        16.93 o                         
  11  10   3        167.17        175.33        16.16 o                         
  12  10   3         26.37          0.47        13.56 o                         
  13  10   3        503.30        525.30        27.69 o                         
  14  10   3         84.15         72.90        16.09 o                         
   1  11   3        142.45        161.57        11.91 o                         
   2  11   3         65.72         68.75        13.08 o                         
   3  11   3          8.18         10.25         9.65 o                         
   4  11   3        855.74        917.58        29.08 o                         
   5  11   3         14.65         17.35        11.34 o                         
   6  11   3         77.09        103.47        12.61 o                         
   7  11   3        352.60        388.75        22.12 o                         
   8  11   3          0.03         14.67        13.41 o                         
   9  11   3        162.81        161.94        20.78 o                         
  10  11   3        110.36        123.85        16.45 o                         
  11  11   3        401.45        404.97        25.65 o                         
  12  11   3          5.98          5.26        12.15 o                         
  13  11   3        275.78        246.34        19.54 o                         
  14  11   3          2.06        -11.46        11.46 o                         
   0  12   3         75.26         70.98        15.85 o                         
   1  12   3         34.23         66.10        11.35 o                         
   2  12   3        129.52        127.60        11.59 o                         
   3  12   3         57.12         81.04        11.32 o                         
   4  12   3         58.60         85.20        11.08 o                         
   5  12   3        356.29        398.29        18.58 o                         
   6  12   3        144.49        185.18        14.35 o                         
   7  12   3        456.21        429.01        21.08 o                         
   8  12   3         81.96        118.94        14.95 o                         
   9  12   3        222.18        177.13        16.23 o                         
  10  12   3        387.15        412.67        23.31 o                         
  11  12   3        308.98        342.32        22.27 o                         
  12  12   3          2.61        -10.53        10.53 o                         
  13  12   3          0.65         -3.39        11.65 o                         
   1  13   3        400.09        429.88        18.82 o                         
   2  13   3         87.17         95.67        11.90 o                         
   3  13   3       1447.58       1407.31        36.46 o                         
   4  13   3        148.34        127.38        12.71 o                         
   5  13   3        163.09        170.16        13.80 o                         
   6  13   3        320.02        339.86        17.19 o                         
   7  13   3          0.00         20.85        13.13 o                         
   8  13   3         52.11         79.26        15.66 o                         
   9  13   3        267.30        247.86        20.88 o                         
  10  13   3         25.17         34.36        13.24 o                         
  11  13   3          2.64        -10.81        10.81 o                         
  12  13   3        273.82        296.95        16.32 o                         
   0  14   3          7.18         11.42        17.92 o                         
   1  14   3       1666.49       1704.07        40.87 o                         
   2  14   3         79.72         95.08        12.76 o                         
   3  14   3        196.00        207.96        13.64 o                         
   4  14   3        325.32        343.26        16.63 o                         
   5  14   3         62.45         77.90        11.64 o                         
   6  14   3        154.36        137.44        13.34 o                         
   7  14   3        299.50        273.95        21.00 o                         
   8  14   3          0.05         15.35        10.86 o                         
   9  14   3          3.08          0.99        11.61 o                         
  10  14   3          0.06          5.68         9.55 o                         
  11  14   3        256.10        232.30        15.47 o                         
   1  15   3        311.31        302.33        18.17 o                         
   2  15   3        138.85        140.43        13.35 o                         
   3  15   3        227.07        247.71        17.66 o                         
   4  15   3         11.06         19.50        11.64 o                         
   5  15   3        254.56        260.71        19.66 o                         
   6  15   3        293.80        289.61        18.27 o                         
   7  15   3        965.54        902.97        32.17 o                         
   8  15   3         77.34         85.84        10.64 o                         
   9  15   3         15.02         24.94         9.09 o                         
  10  15   3          0.13         -7.58        10.36 o                         
   0  16   3        196.67        198.16        21.80 o                         
   1  16   3       2264.33       2357.03        61.70 o                         
   2  16   3        405.25        427.69        21.88 o                         
   3  16   3          0.28         -8.37        11.31 o                         
   4  16   3          2.11         -9.64        10.51 o                         
   5  16   3        623.89        578.08        24.73 o                         
   6  16   3        103.58         98.16        11.03 o                         
   7  16   3         14.00         11.42         9.29 o                         
   8  16   3         40.97         33.26         9.12 o                         
   9  16   3        175.17        138.67        12.60 o                         
   1  17   3        546.59        554.09        24.05 o                         
   2  17   3        217.54        241.26        19.10 o                         
   3  17   3         90.38         71.37         9.96 o                         
   4  17   3        185.87        199.82        12.54 o                         
   5  17   3        524.52        484.66        21.44 o                         
   6  17   3        825.02        900.23        28.13 o                         
   7  17   3         18.60         21.60         9.07 o                         
   0  18   3          8.25          4.76        11.36 o                         
   1  18   3        134.06        138.04        10.07 o                         
   2  18   3          9.87          9.51         7.62 o                         
   3  18   3        248.55        246.59        12.82 o                         
   4  18   3         47.02         56.72         8.67 o                         
   5  18   3        174.98        167.84        14.82 o                         
   0   0   4       2930.23       2735.80       196.31 o                         
   1   0   4      13832.69      13616.02       556.10 o                         
   2   0   4       5603.69       5427.28       570.13 o                         
   3   0   4        296.65        247.38        15.96 o                         
   4   0   4       1215.72       1347.71       101.41 o                         
   5   0   4        104.39        121.31        22.57 o                         
   6   0   4       1982.18       2344.48       173.42 o                         
   7   0   4        264.34        250.20        34.23 o                         
   8   0   4         17.80         51.45        21.50 o                         
   9   0   4        278.68        220.81        20.63 o                         
  10   0   4        402.91        480.11        31.59 o                         
  11   0   4         35.38         34.95        15.44 o                         
  12   0   4         11.81         10.49        14.96 o                         
  13   0   4        126.95        112.37        17.61 o                         
  14   0   4       5960.40       5625.05       238.63 o                         
  15   0   4        329.61        325.99        33.40 o                         
  16   0   4        430.13        529.73        62.87 o                         
  17   0   4        122.51        150.94        30.33 o                         
   1   1   4        413.29        342.78        14.43 o                         
   2   1   4       6372.24       5981.88       212.79 o                         
   3   1   4       3727.37       3820.77       136.52 o                         
   4   1   4         51.40         66.63         6.76 o                         
   5   1   4         16.18         -2.01         6.31 o                         
   6   1   4          1.76         14.53        10.32 o                         
   7   1   4        199.80        173.53        20.67 o                         
   8   1   4         52.37         50.32        15.07 o                         
   9   1   4          9.40         20.14        14.55 o                         
  10   1   4         44.41         33.37        10.74 o                         
  11   1   4        100.66        108.17        11.70 o                         
  12   1   4         24.75         36.31        10.76 o                         
  13   1   4        262.46        249.25        17.43 o                         
  14   1   4        721.92        744.57        32.57 o                         
  15   1   4        607.43        525.42        31.38 o                         
  16   1   4        137.14        127.46        20.15 o                         
  17   1   4        554.42        587.59        67.88 o                         
   0   2   4       1123.03       1036.78        54.58 o                         
   1   2   4      12330.24      11476.48       405.81 o                         
   2   2   4      40801.14      44019.64      1551.10 o                         
   3   2   4        510.73        489.62        23.44 o                         
   4   2   4          0.02         -1.38         4.80 o                         
   5   2   4       3930.80       4038.87       191.26 o                         
   6   2   4        936.22        912.69        52.13 o                         
   7   2   4          1.22          5.09        11.83 o                         
   8   2   4        129.42        137.51        34.73 o                         
   9   2   4         18.46         -0.91        10.27 o                         
  10   2   4        506.75        518.07        20.91 o                         
  11   2   4         82.25         90.44        11.35 o                         
  12   2   4         29.08         10.06        12.43 o                         
  13   2   4         34.20         49.15        17.38 o                         
  14   2   4       1033.19        935.89        42.52 o                         
  15   2   4         40.35         35.90        17.29 o                         
  16   2   4        268.91        229.82        21.09 o                         
  17   2   4         44.50         61.31        18.04 o                         
   1   3   4       1786.68       1682.11        68.49 o                         
   2   3   4       5327.28       4919.26       248.19 o                         
   3   3   4        108.97         98.08         6.73 o                         
   4   3   4          6.07         -2.09         5.34 o                         
   5   3   4        814.59        715.71        34.29 o                         
   6   3   4       6134.30       6177.07       255.80 o                         
   7   3   4       3281.80       3608.49       315.67 o                         
   8   3   4        816.30        742.43        48.42 o                         
   9   3   4         84.00        104.30        13.21 o                         
  10   3   4        314.02        351.04        17.82 o                         
  11   3   4        308.02        334.75        20.53 o                         
  12   3   4        276.58        306.63        17.39 o                         
  13   3   4          4.27         25.84        14.22 o                         
  14   3   4        160.62        131.77        16.03 o                         
  15   3   4         29.74         14.06        15.52 o                         
  16   3   4          1.43         -0.48        13.49 o                         
   0   4   4        934.50        933.67        50.10 o                         
   1   4   4       1348.74       1289.26        55.13 o                         
   2   4   4       8024.55       7926.74       251.73 o                         
   3   4   4        144.14        132.94         8.46 o                         
   4   4   4        820.39        840.13        33.07 o                         
   5   4   4        910.71        931.24        36.80 o                         
   6   4   4       2244.03       2246.15        96.51 o                         
   7   4   4       1331.13       1223.94        94.74 o                         
   8   4   4       3267.40       2968.02        94.24 o                         
   9   4   4         42.87         32.45        12.87 o                         
  10   4   4        167.05        187.05        17.34 o                         
  11   4   4        813.81        718.22        28.39 o                         
  12   4   4        300.56        310.86        21.28 o                         
  13   4   4        145.46        159.89        18.18 o                         
  14   4   4          0.34         16.16        25.74 o                         
  15   4   4         92.54         95.63        13.56 o                         
  16   4   4         23.15         19.98        13.52 o                         
   1   5   4         49.87         53.31         9.34 o                         
   2   5   4       1368.56       1170.67        39.39 o                         
   3   5   4       1633.53       1654.97        64.11 o                         
   4   5   4       1437.40       1551.93        51.76 o                         
   5   5   4        120.54        119.43        12.88 o                         
   6   5   4        783.85        824.91        57.97 o                         
   7   5   4       1172.42       1194.44        49.60 o                         
   8   5   4       1244.68       1259.83        39.75 o                         
   9   5   4        281.90        282.46        18.09 o                         
  10   5   4       5735.02       5911.23       162.68 o                         
  11   5   4       2913.82       2934.72        91.37 o                         
  12   5   4         87.19         59.19        15.05 o                         
  13   5   4          4.46         -9.06        13.87 o                         
  14   5   4         13.49         22.89        13.04 o                         
  15   5   4        243.99        269.55        21.34 o                         
  16   5   4         12.36         19.96        12.58 o                         
   0   6   4        620.03        576.73        48.48 o                         
   1   6   4       2148.69       2144.71        90.38 o                         
   2   6   4       3983.20       4552.33       162.57 o                         
   3   6   4       4549.45       4673.50       149.70 o                         
   4   6   4        465.47        486.65        19.90 o                         
   5   6   4       1413.51       1590.81        60.51 o                         
   6   6   4        216.74        217.33        16.00 o                         
   7   6   4         94.70         77.35        11.37 o                         
   8   6   4          2.14        -10.47        10.47 o                         
   9   6   4         80.86        115.18        16.20 o                         
  10   6   4         98.45        114.92        15.27 o                         
  11   6   4         11.32          4.70        14.96 o                         
  12   6   4        235.99        209.30        17.53 o                         
  13   6   4        257.92        275.20        34.33 o                         
  14   6   4         77.36         61.71        13.55 o                         
  15   6   4        107.84        116.88        14.81 o                         
  16   6   4         94.36        105.34        26.82 o                         
   1   7   4        188.37        232.20        16.61 o                         
   2   7   4      11378.69      11977.98       425.29 o                         
   3   7   4       1265.04       1208.82        54.63 o                         
   4   7   4        256.17        278.39        16.02 o                         
   5   7   4       1705.37       1922.43        67.31 o                         
   6   7   4       1684.97       1570.63        52.00 o                         
   7   7   4          3.82          3.73        11.41 o                         
   8   7   4          8.89         14.63        11.99 o                         
   9   7   4        128.71        158.53        17.66 o                         
  10   7   4       1320.13       1462.52        51.59 o                         
  11   7   4       1703.29       1789.86        56.48 o                         
  12   7   4        745.26        735.19        34.02 o                         
  13   7   4        474.88        486.10        29.73 o                         
  14   7   4        407.53        409.60        26.17 o                         
  15   7   4          5.05          5.71        10.11 o                         
   0   8   4        944.37       1128.42        72.01 o                         
   1   8   4       1365.92       1578.03        55.36 o                         
   2   8   4       3206.25       3153.00        94.87 o                         
   3   8   4        406.62        448.93        20.07 o                         
   4   8   4          4.74         -7.19         8.86 o                         
   5   8   4        536.54        569.67        24.47 o                         
   6   8   4        312.46        334.14        17.33 o                         
   7   8   4         12.18          9.43        11.69 o                         
   8   8   4        468.86        435.21        21.88 o                         
   9   8   4         18.80         41.19        14.77 o                         
  10   8   4        217.87        225.20        17.00 o                         
  11   8   4         88.74        107.08        17.22 o                         
  12   8   4        844.18        832.94        37.42 o                         
  13   8   4        600.49        596.96        47.07 o                         
  14   8   4        370.02        289.91        21.50 o                         
  15   8   4        220.92        232.46        21.52 o                         
   1   9   4        765.39        810.89        29.84 o                         
   2   9   4         78.89         86.33         9.08 o                         
   3   9   4        306.07        382.59        17.53 o                         
   4   9   4        143.83        137.12        13.53 o                         
   5   9   4         64.51         55.72         9.98 o                         
   6   9   4         34.92         53.81        10.90 o                         
   7   9   4        145.67        183.44        13.26 o                         
   8   9   4        370.77        391.83        19.57 o                         
   9   9   4        449.62        519.50        27.21 o                         
  10   9   4       5211.97       5202.53       135.95 o                         
  11   9   4        141.81        164.94        15.77 o                         
  12   9   4        124.22        114.32        15.30 o                         
  13   9   4          9.09         29.70        12.08 o                         
  14   9   4         67.88         44.21        12.68 o                         
  15   9   4        136.65        131.39        14.43 o                         
   0  10   4        105.21        115.23        15.75 o                         
   1  10   4        284.76        293.41        14.80 o                         
   2  10   4       1505.50       1463.15        38.01 o                         
   3  10   4        523.39        553.77        19.67 o                         
   4  10   4          0.32          1.72        10.20 o                         
   5  10   4        181.23        197.12        12.73 o                         
   6  10   4        259.01        255.11        17.57 o                         
   7  10   4         98.57        109.28        12.85 o                         
   8  10   4        959.35        997.73        32.59 o                         
   9  10   4       1148.95       1153.33        39.51 o                         
  10  10   4          4.38         10.77        13.82 o                         
  11  10   4         46.70          5.04        12.59 o                         
  12  10   4         17.15         41.45        13.17 o                         
  13  10   4          6.96         23.88        10.50 o                         
  14  10   4        118.54        103.53        14.49 o                         
   1  11   4       1304.80       1322.18        35.70 o                         
   2  11   4        988.69       1036.95        30.08 o                         
   3  11   4        175.15        169.35        11.08 o                         
   4  11   4        132.03        163.27        12.36 o                         
   5  11   4        188.60        215.08        13.15 o                         
   6  11   4        737.06        710.14        26.51 o                         
   7  11   4         83.22         85.87        13.02 o                         
   8  11   4          0.30          9.92        13.14 o                         
   9  11   4         51.88         38.03        13.86 o                         
  10  11   4         43.32         68.12        15.39 o                         
  11  11   4        972.59        968.35        37.22 o                         
  12  11   4        162.61        157.95        20.27 o                         
  13  11   4         22.87         39.70        13.23 o                         
   0  12   4       3779.60       3813.82       116.78 o                         
   1  12   4         86.43         95.91        12.11 o                         
   2  12   4       1330.39       1338.43        33.31 o                         
   3  12   4        301.49        345.55        15.59 o                         
   4  12   4         44.21         70.05        11.01 o                         
   5  12   4        451.13        404.76        18.75 o                         
   6  12   4        768.46        743.64        26.75 o                         
   7  12   4        113.74         94.99        15.03 o                         
   8  12   4         10.72         35.26        12.83 o                         
   9  12   4        274.40        242.51        18.88 o                         
  10  12   4        330.81        350.78        20.83 o                         
  11  12   4        856.55        794.75        31.67 o                         
  12  12   4         11.40         10.18        10.60 o                         
  13  12   4         67.76         51.46        10.41 o                         
   1  13   4          3.80         23.24        11.06 o                         
   2  13   4        165.60        203.08        13.60 o                         
   3  13   4        170.46        197.33        12.92 o                         
   4  13   4         59.02         73.66        11.98 o                         
   5  13   4          0.77         -5.99        12.57 o                         
   6  13   4          4.38          8.03        11.43 o                         
   7  13   4          9.90          8.10        11.34 o                         
   8  13   4         37.04         24.50        21.49 o                         
   9  13   4         10.41          5.95        11.50 o                         
  10  13   4        142.31        119.49        11.02 o                         
  11  13   4         73.99         72.46        10.73 o                         
  12  13   4         59.12         74.04        10.54 o                         
   0  14   4       1155.31       1101.18        43.83 o                         
   1  14   4       1677.60       1610.89        39.47 o                         
   2  14   4        154.87        152.07        12.51 o                         
   3  14   4        106.04        115.82        12.60 o                         
   4  14   4        353.44        431.00        25.15 o                         
   5  14   4         66.82         77.81        11.58 o                         
   6  14   4         82.92         68.91        11.70 o                         
   7  14   4        142.42        147.40        12.61 o                         
   8  14   4         15.66         29.83        10.56 o                         
   9  14   4          1.21          7.89         9.47 o                         
  10  14   4         17.77         29.22        10.35 o                         
  11  14   4          2.45         11.07        10.19 o                         
   1  15   4        225.80        250.89        15.84 o                         
   2  15   4        334.64        353.95        23.84 o                         
   3  15   4        133.16        128.13        15.66 o                         
   4  15   4        376.63        422.93        20.86 o                         
   5  15   4          0.57         26.60        10.64 o                         
   6  15   4         30.13         18.89        10.40 o                         
   7  15   4          5.77         -9.87         9.87 o                         
   8  15   4         23.57         21.60         9.52 o                         
   9  15   4         27.71         33.49        12.74 o                         
  10  15   4          1.86         -9.71         9.71 o                         
   0  16   4        167.36        206.02        21.59 o                         
   1  16   4        477.26        554.87        22.14 o                         
   2  16   4        433.43        407.56        21.74 o                         
   3  16   4         96.65         91.87        11.51 o                         
   4  16   4        108.60        109.09        11.43 o                         
   5  16   4         93.66        101.47        10.87 o                         
   6  16   4         27.84         10.63         8.92 o                         
   7  16   4         23.63         27.40        11.44 o                         
   8  16   4         47.27         25.53         9.49 o                         
   1  17   4        161.52        164.37        11.27 o                         
   2  17   4         11.04         24.41         9.24 o                         
   3  17   4        166.91        188.50        11.15 o                         
   4  17   4        361.08        349.43        16.09 o                         
   5  17   4        232.19        220.27        17.33 o                         
   6  17   4         26.99         21.43        10.97 o                         
   7  17   4         35.76         13.13        12.27 o                         
   0  18   4         29.49         16.25        11.52 o                         
   1  18   4         26.27         23.03         8.07 o                         
   2  18   4        324.98        311.60        14.43 o                         
   3  18   4        129.60        107.60         9.71 o                         
   4  18   4          4.28          6.85         8.68 o                         
   1   1   5        231.87        227.32        10.61 o                         
   2   1   5        833.38        703.20        24.46 o                         
   3   1   5        429.39        471.06        19.74 o                         
   4   1   5         82.03         76.42         9.37 o                         
   5   1   5        201.85        218.90        25.05 o                         
   6   1   5        987.97       1156.46        65.04 o                         
   7   1   5       2347.35       2534.23       133.74 o                         
   8   1   5        117.24        115.98        15.48 o                         
   9   1   5       1154.78       1111.96        35.03 o                         
  10   1   5        154.96        173.35        12.02 o                         
  11   1   5        124.72        154.92        13.39 o                         
  12   1   5         72.25         60.01        11.51 o                         
  13   1   5         15.39         25.98        12.05 o                         
  14   1   5        251.85        292.55        29.11 o                         
  15   1   5        340.52        436.98        28.83 o                         
  16   1   5          7.90         16.52        13.65 o                         
   0   2   5       6266.25       5851.42       272.17 o                         
   1   2   5       1740.77       1625.21        53.23 o                         
   2   2   5        140.34        122.04         8.80 o                         
   3   2   5        119.62        132.03         9.61 o                         
   4   2   5       1453.48       1501.66        65.07 o                         
   5   2   5        489.42        551.72        33.32 o                         
   6   2   5       3506.54       3559.07       409.19 o                         
   7   2   5        134.54        190.81        36.13 o                         
   8   2   5         13.92          2.65        10.73 o                         
   9   2   5          2.04          8.46         9.56 o                         
  10   2   5        475.54        492.28        21.37 o                         
  11   2   5          4.67          0.84        11.15 o                         
  12   2   5        412.90        419.06        21.76 o                         
  13   2   5       1099.08       1013.65        34.07 o                         
  14   2   5         38.44         51.99        18.43 o                         
  15   2   5          7.21         18.96        19.42 o                         
  16   2   5        153.50        203.01        32.96 o                         
   1   3   5        100.12        122.27         8.77 o                         
   2   3   5       1455.14       1404.85        52.07 o                         
   3   3   5       5178.38       5259.97       167.18 o                         
   4   3   5        170.93        146.69        11.38 o                         
   5   3   5        892.59        963.55        68.28 o                         
   6   3   5        974.70       1050.67        85.30 o                         
   7   3   5         15.71         12.83        11.95 o                         
   8   3   5        671.13        657.64        27.02 o                         
   9   3   5        126.69        151.25        12.74 o                         
  10   3   5       1406.33       1481.82        50.15 o                         
  11   3   5          1.85        -11.45        11.45 o                         
  12   3   5        729.91        810.95        30.15 o                         
  13   3   5        150.07        142.10        13.44 o                         
  14   3   5         15.01         19.19        12.74 o                         
  15   3   5          6.09         35.36        15.68 o                         
  16   3   5          6.30         -7.14        12.78 o                         
   0   4   5       1256.42       1243.21        66.02 o                         
   1   4   5       2152.89       2228.28        80.86 o                         
   2   4   5       1411.26       1365.85        51.02 o                         
   3   4   5         83.02         62.96         6.24 o                         
   4   4   5       2204.20       2238.55        82.21 o                         
   5   4   5       4768.35       5037.50       271.34 o                         
   6   4   5       1134.37        976.48        46.13 o                         
   7   4   5       1370.67       1415.59        65.85 o                         
   8   4   5       4258.36       4438.65       115.00 o                         
   9   4   5          2.08          2.64        10.95 o                         
  10   4   5        185.93        224.61        23.74 o                         
  11   4   5        275.13        258.65        16.27 o                         
  12   4   5          1.29         11.34        12.39 o                         
  13   4   5          1.26          7.67        12.47 o                         
  14   4   5        168.71        116.67        14.66 o                         
  15   4   5         41.04         44.86        15.62 o                         
  16   4   5         50.96         55.32        13.55 o                         
   1   5   5        955.10        909.79        35.37 o                         
   2   5   5        125.52        145.86         9.60 o                         
   3   5   5       5014.71       4874.89       171.14 o                         
   4   5   5       1100.20       1046.30        41.04 o                         
   5   5   5        509.57        540.70        33.88 o                         
   6   5   5        955.10       1003.31        45.65 o                         
   7   5   5          4.09         14.57         8.94 o                         
   8   5   5        142.11        143.86        13.88 o                         
   9   5   5         78.57         88.03        12.96 o                         
  10   5   5         13.99         10.62        13.27 o                         
  11   5   5        959.36        861.65        31.03 o                         
  12   5   5        719.27        734.34        32.66 o                         
  13   5   5        571.23        668.28        31.51 o                         
  14   5   5         31.43         12.27        12.16 o                         
  15   5   5        173.75        126.46        15.83 o                         
  16   5   5         31.82         51.56        14.52 o                         
   0   6   5       2836.04       2953.58       214.80 o                         
   1   6   5        402.14        349.40        19.84 o                         
   2   6   5       1093.04       1124.15        43.17 o                         
   3   6   5        224.84        173.45        11.97 o                         
   4   6   5        312.10        326.99        21.19 o                         
   5   6   5       3082.98       3278.53       107.53 o                         
   6   6   5       1071.93       1097.85        41.65 o                         
   7   6   5          1.14          6.15         9.68 o                         
   8   6   5        136.32        117.19        13.68 o                         
   9   6   5        379.97        397.36        20.86 o                         
  10   6   5       1232.00       1238.23        44.81 o                         
  11   6   5        354.07        381.11        22.29 o                         
  12   6   5         85.26         70.63        23.22 o                         
  13   6   5         15.08         26.75        13.49 o                         
  14   6   5         26.42         26.41        11.61 o                         
  15   6   5         53.27         48.70        13.66 o                         
  16   6   5        159.82        158.39        33.25 o                         
   1   7   5       3630.99       3827.97       160.71 o                         
   2   7   5        249.27        268.88        15.17 o                         
   3   7   5        139.34        179.66        12.24 o                         
   4   7   5        747.49        786.44        32.32 o                         
   5   7   5          2.00         -2.49        13.71 o                         
   6   7   5          8.87          6.45        10.25 o                         
   7   7   5        221.69        249.32        18.00 o                         
   8   7   5          7.26         -0.38        12.77 o                         
   9   7   5        406.37        426.93        23.34 o                         
  10   7   5        980.60       1046.85        42.90 o                         
  11   7   5          0.08         17.65        13.65 o                         
  12   7   5          3.39          4.76        12.82 o                         
  13   7   5         10.73        -10.00        12.93 o                         
  14   7   5        189.30        182.00        21.02 o                         
  15   7   5         26.43         35.99        13.14 o                         
   0   8   5          4.26         -0.67        11.20 o                         
   1   8   5        205.45        256.84        15.03 o                         
   2   8   5        676.83        670.56        26.04 o                         
   3   8   5          2.44         13.23        10.25 o                         
   4   8   5        544.59        592.60        23.94 o                         
   5   8   5         75.46         88.75        11.81 o                         
   6   8   5          9.80         24.33        11.11 o                         
   7   8   5         56.59         57.94        12.32 o                         
   8   8   5        126.26        111.28        14.44 o                         
   9   8   5       1932.16       1966.29        60.17 o                         
  10   8   5       1943.29       1843.70        57.48 o                         
  11   8   5        135.03        128.10        15.18 o                         
  12   8   5        142.05        109.98        16.18 o                         
  13   8   5          1.44        -15.16        15.16 o                         
  14   8   5          0.57          5.50        14.40 o                         
  15   8   5          5.14          6.81        11.72 o                         
   1   9   5       1557.65       1440.39        41.67 o                         
   2   9   5       1470.49       1498.52        38.75 o                         
   3   9   5        160.54        148.41        10.66 o                         
   4   9   5         99.35        119.49        11.78 o                         
   5   9   5         35.15         47.99        12.11 o                         
   6   9   5        134.49        194.21        13.19 o                         
   7   9   5        328.35        392.41        19.39 o                         
   8   9   5        141.70        137.79        14.25 o                         
   9   9   5          1.13         13.72        13.72 o                         
  10   9   5        256.35        230.38        16.90 o                         
  11   9   5       1652.02       1687.56        60.85 o                         
  12   9   5       1158.35       1145.31        44.50 o                         
  13   9   5          0.38         -4.67        11.32 o                         
  14   9   5        146.44        137.91        16.21 o                         
   0  10   5        641.27        725.52        38.26 o                         
   1  10   5       1116.34       1263.97        33.45 o                         
   2  10   5       1102.89       1041.47        27.48 o                         
   3  10   5         80.32         68.18        10.92 o                         
   4  10   5          4.35          9.40        10.12 o                         
   5  10   5          0.03         -2.81        10.49 o                         
   6  10   5        218.22        243.89        16.05 o                         
   7  10   5       1084.70       1033.73        31.15 o                         
   8  10   5       2359.98       2319.16        59.11 o                         
   9  10   5         52.37         36.71        13.36 o                         
  10  10   5        466.95        449.46        25.11 o                         
  11  10   5          0.22          9.18        13.73 o                         
  12  10   5        183.86        191.55        19.24 o                         
  13  10   5         56.73         77.06        14.97 o                         
  14  10   5         66.93         48.52        18.08 o                         
   1  11   5        427.02        410.31        17.35 o                         
   2  11   5         90.94        103.34        10.36 o                         
   3  11   5        501.42        483.58        19.09 o                         
   4  11   5        348.94        358.09        16.08 o                         
   5  11   5         31.94         20.21        11.12 o                         
   6  11   5        241.30        262.64        15.76 o                         
   7  11   5        162.33        185.31        14.39 o                         
   8  11   5       1074.18       1035.18        33.90 o                         
   9  11   5          9.35         -4.78        15.86 o                         
  10  11   5        933.34        908.63        36.09 o                         
  11  11   5         38.84         35.45        17.08 o                         
  12  11   5         43.23         46.63        15.60 o                         
  13  11   5         14.56          1.50        12.05 o                         
   0  12   5       2757.17       2864.79        90.56 o                         
   1  12   5        234.15        219.11        12.95 o                         
   2  12   5        159.99        137.52        11.72 o                         
   3  12   5       1194.47       1183.77        31.60 o                         
   4  12   5        147.38        171.92        13.32 o                         
   5  12   5         10.28          4.79        11.23 o                         
   6  12   5        127.55        103.89        12.25 o                         
   7  12   5        201.94        210.56        14.97 o                         
   8  12   5         61.21         43.17        15.17 o                         
   9  12   5        626.26        593.49        29.00 o                         
  10  12   5        230.82        203.99        14.68 o                         
  11  12   5         68.56         72.11        13.56 o                         
  12  12   5          0.07          0.17        10.22 o                         
   1  13   5         51.09         56.35        11.79 o                         
   2  13   5        601.86        622.13        22.35 o                         
   3  13   5        118.34         90.35        11.92 o                         
   4  13   5          4.82        -10.17        10.91 o                         
   5  13   5        340.46        337.28        16.84 o                         
   6  13   5         24.46         13.46        12.20 o                         
   7  13   5         52.41         36.71        12.22 o                         
   8  13   5        149.47        140.42        12.54 o                         
   9  13   5         80.11         97.99        12.50 o                         
  10  13   5          7.71         10.07        11.11 o                         
  11  13   5         79.46        103.24        11.02 o                         
  12  13   5          1.22         16.27         9.91 o                         
   0  14   5        973.07        945.85        38.65 o                         
   1  14   5        159.61        160.01        12.18 o                         
   2  14   5        476.69        436.08        20.35 o                         
   3  14   5          0.00         -0.72        11.38 o                         
   4  14   5         43.35         44.49        15.26 o                         
   5  14   5          0.29         12.35        11.43 o                         
   6  14   5         45.49         38.85        12.62 o                         
   7  14   5        487.14        501.74        21.69 o                         
   8  14   5        425.01        407.50        20.71 o                         
   9  14   5          2.23         -3.97         9.70 o                         
  10  14   5         12.22         18.43         9.59 o                         
  11  14   5        162.97        193.42        14.89 o                         
   1  15   5        166.11        199.05        12.20 o                         
   2  15   5        139.89        134.44        14.15 o                         
   3  15   5        359.19        409.31        21.07 o                         
   4  15   5        560.32        629.60        26.00 o                         
   5  15   5         57.90         38.60        10.50 o                         
   6  15   5         66.39         73.78        10.11 o                         
   7  15   5        514.40        541.93        25.42 o                         
   8  15   5          0.02         -8.42         9.56 o                         
   9  15   5         35.91         44.91        10.04 o                         
   0  16   5          8.63         -8.48        14.49 o                         
   1  16   5        103.54         87.15        10.52 o                         
   2  16   5        175.22        188.58        11.89 o                         
   3  16   5        215.58        216.86        15.08 o                         
   4  16   5        181.01        157.04        11.35 o                         
   5  16   5        283.13        263.32        15.87 o                         
   6  16   5         32.45         23.70         9.44 o                         
   7  16   5        155.65        164.75        11.92 o                         
   8  16   5         15.12          4.09         8.95 o                         
   1  17   5        112.48        111.06        13.82 o                         
   2  17   5        417.64        404.00        18.60 o                         
   3  17   5         44.81         30.59         9.17 o                         
   4  17   5         23.57         30.91         9.27 o                         
   5  17   5        983.09        989.66        34.56 o                         
   6  17   5        150.41        139.11        10.91 o                         
   0  18   5          2.44         -8.98        12.79 o                         
   1  18   5         16.73          6.03         8.64 o                         
   2  18   5         25.09         11.66         8.81 o                         
   3  18   5         79.67         89.57        10.03 o                         
   0   0   6      14220.24      14543.50       735.26 o                         
   1   0   6       6096.37       5572.82       198.42 o                         
   2   0   6        699.70        634.16        35.73 o                         
   3   0   6        898.42        872.68        69.51 o                         
   4   0   6       6598.31       7175.37       513.62 o                         
   5   0   6       3161.83       3987.59       289.44 o                         
   6   0   6       2875.40       3290.36       241.69 o                         
   7   0   6       5120.55       5283.16       270.43 o                         
   8   0   6         45.14         76.89        15.33 o                         
   9   0   6         11.71          7.23        12.57 o                         
  10   0   6         28.78         21.31        13.37 o                         
  11   0   6       2853.20       2649.74       104.16 o                         
  12   0   6       2330.58       2177.21        87.13 o                         
  13   0   6        155.73        129.44        19.02 o                         
  14   0   6          0.81        -20.10        20.10 o                         
  15   0   6       1031.45       1061.94        65.72 o                         
  16   0   6        252.32        231.46        32.47 o                         
   1   1   6       4902.60       4577.98       133.44 o                         
   2   1   6        633.40        615.86        22.46 o                         
   3   1   6        346.17        332.34        19.45 o                         
   4   1   6        172.36        154.24        18.05 o                         
   5   1   6          9.46         -4.25        13.57 o                         
   6   1   6        451.28        490.23        33.07 o                         
   7   1   6        352.29        275.54        19.41 o                         
   8   1   6        100.81        137.74        11.99 o                         
   9   1   6         57.36         61.12        10.14 o                         
  10   1   6         13.83          4.74        10.40 o                         
  11   1   6         51.67         44.22        10.73 o                         
  12   1   6        238.19        276.34        16.94 o                         
  13   1   6         11.06          0.98        13.40 o                         
  14   1   6          3.03         23.16        14.86 o                         
  15   1   6         96.91        113.26        17.54 o                         
  16   1   6       1270.25       1474.28        82.44 o                         
   0   2   6       9327.56       9074.11       371.84 o                         
   1   2   6        280.27        237.14        11.48 o                         
   2   2   6         40.10         53.10         6.12 o                         
   3   2   6        540.16        543.02        26.63 o                         
   4   2   6         79.34         64.61        10.21 o                         
   5   2   6        204.82        147.51        15.32 o                         
   6   2   6         82.08         48.04        13.11 o                         
   7   2   6       3474.50       3198.70       138.08 o                         
   8   2   6         70.55         68.45        10.87 o                         
   9   2   6         19.38         28.89        10.14 o                         
  10   2   6        207.91        239.10        13.64 o                         
  11   2   6        403.46        405.82        19.92 o                         
  12   2   6        131.85        111.03        12.30 o                         
  13   2   6       1483.42       1558.18        50.19 o                         
  14   2   6        342.34        361.08        24.39 o                         
  15   2   6         16.52         32.27        15.72 o                         
  16   2   6        670.06        657.87        36.59 o                         
   1   3   6      12022.91      12315.13       389.27 o                         
   2   3   6          9.76         17.98         6.33 o                         
   3   3   6         86.49         59.79         7.63 o                         
   4   3   6       1876.64       1868.80        80.61 o                         
   5   3   6       3227.63       3154.76       133.51 o                         
   6   3   6          8.87         30.10        15.15 o                         
   7   3   6        454.62        438.69        24.66 o                         
   8   3   6         38.76         74.33        13.14 o                         
   9   3   6          0.13         -1.41         9.80 o                         
  10   3   6          1.38          7.45         9.92 o                         
  11   3   6        286.36        293.07        15.84 o                         
  12   3   6         98.57         88.28        12.81 o                         
  13   3   6         25.30         18.24        14.19 o                         
  14   3   6         24.87         21.06        32.71 o                         
  15   3   6         55.75         52.50        15.43 o                         
  16   3   6         31.21          8.77        12.22 o                         
   0   4   6       4002.55       4302.00       177.96 o                         
   1   4   6       2959.02       2881.75       105.92 o                         
   2   4   6       2522.54       2584.95        94.35 o                         
   3   4   6        379.99        402.07        16.88 o                         
   4   4   6       4122.79       4194.68       175.50 o                         
   5   4   6       2880.76       3323.26       148.67 o                         
   6   4   6        894.34        978.35        52.48 o                         
   7   4   6          9.67          0.10        10.08 o                         
   8   4   6          0.29         -2.77        10.38 o                         
   9   4   6        618.67        670.50        24.40 o                         
  10   4   6         62.35         45.33        11.16 o                         
  11   4   6         11.36          7.06        11.28 o                         
  12   4   6        166.71        166.43        14.71 o                         
  13   4   6          0.19          4.91        13.19 o                         
  14   4   6          9.40         -1.65        32.25 o                         
  15   4   6         24.91         21.30        16.33 o                         
  16   4   6        187.85        212.49        25.90 o                         
   1   5   6        546.93        568.36        24.51 o                         
   2   5   6       6798.81       6857.60       218.47 o                         
   3   5   6          4.62         17.21         7.02 o                         
   4   5   6       1044.37       1069.04        43.05 o                         
   5   5   6          9.52          0.89        13.41 o                         
   6   5   6         28.09         15.60         9.50 o                         
   7   5   6        923.22        796.58        29.57 o                         
   8   5   6        226.77        262.59        16.26 o                         
   9   5   6        313.25        346.18        19.85 o                         
  10   5   6         47.32         65.61        13.50 o                         
  11   5   6         76.29         60.19        12.62 o                         
  12   5   6        470.90        467.79        24.32 o                         
  13   5   6         83.88         73.17        12.18 o                         
  14   5   6        164.12        147.72        18.67 o                         
  15   5   6        344.11        285.42        28.50 o                         
  16   5   6         11.80          5.36        11.99 o                         
   0   6   6        540.37        637.32        53.73 o                         
   1   6   6       2138.68       2115.41        90.36 o                         
   2   6   6         14.31          6.22         6.49 o                         
   3   6   6        159.46        187.36        12.47 o                         
   4   6   6        672.41        634.56        37.54 o                         
   5   6   6        634.74        612.35        27.66 o                         
   6   6   6        310.50        349.62        18.20 o                         
   7   6   6        182.16        205.71        13.37 o                         
   8   6   6          3.91         10.86        11.66 o                         
   9   6   6       1401.24       1425.01        43.06 o                         
  10   6   6        907.59        926.23        32.87 o                         
  11   6   6        106.83        116.17        13.24 o                         
  12   6   6         64.39         62.12        13.12 o                         
  13   6   6        575.53        635.07        29.07 o                         
  14   6   6       1206.99       1143.39        56.48 o                         
  15   6   6        691.44        729.13        38.66 o                         
   1   7   6        521.28        570.25        24.70 o                         
   2   7   6       1393.23       1437.03        52.40 o                         
   3   7   6        107.56        169.95        14.41 o                         
   4   7   6        125.84        129.67        12.80 o                         
   5   7   6        293.53        298.59        15.30 o                         
   6   7   6        167.57        199.65        13.90 o                         
   7   7   6          0.80          9.22        11.22 o                         
   8   7   6       4143.26       4190.03       110.19 o                         
   9   7   6        430.54        452.48        24.83 o                         
  10   7   6       2048.03       2044.33        67.81 o                         
  11   7   6        396.94        426.39        25.81 o                         
  12   7   6         18.24         19.98        11.36 o                         
  13   7   6       2025.04       2072.59        70.96 o                         
  14   7   6         56.84         24.60        14.91 o                         
  15   7   6         86.06         89.64        16.19 o                         
   0   8   6       1374.59       1461.09        66.52 o                         
   1   8   6        141.60        162.52        10.63 o                         
   2   8   6       1455.34       1456.61        41.59 o                         
   3   8   6         22.06         46.30        10.69 o                         
   4   8   6         10.26         12.58        10.45 o                         
   5   8   6        543.03        545.19        25.42 o                         
   6   8   6          7.68         17.04        11.49 o                         
   7   8   6         64.65         43.92        14.35 o                         
   8   8   6        247.10        220.85        15.59 o                         
   9   8   6         45.18         21.80        13.43 o                         
  10   8   6        558.29        604.62        31.37 o                         
  11   8   6        441.72        479.91        25.68 o                         
  12   8   6          0.02        -11.32        11.32 o                         
  13   8   6        397.60        397.21        31.75 o                         
  14   8   6        944.45        894.04        45.52 o                         
   1   9   6       1060.15       1104.51        30.07 o                         
   2   9   6       2565.49       2504.22        57.66 o                         
   3   9   6        102.10        105.05        10.86 o                         
   4   9   6         47.67         47.25        11.41 o                         
   5   9   6         96.40        104.70        12.50 o                         
   6   9   6         32.53         22.13        11.81 o                         
   7   9   6        111.92         77.40        14.91 o                         
   8   9   6        561.81        587.70        25.46 o                         
   9   9   6        444.90        444.78        27.05 o                         
  10   9   6        654.99        618.64        29.05 o                         
  11   9   6         25.64         33.30        12.36 o                         
  12   9   6        456.16        447.95        26.24 o                         
  13   9   6        168.63        156.32        17.43 o                         
  14   9   6         30.73         25.99        12.54 o                         
   0  10   6         30.09         38.71        16.72 o                         
   1  10   6        412.80        479.63        17.70 o                         
   2  10   6        311.66        332.94        14.51 o                         
   3  10   6       1522.36       1481.38        36.74 o                         
   4  10   6       1148.24       1068.97        30.24 o                         
   5  10   6          6.03         23.71        11.05 o                         
   6  10   6        386.62        374.19        17.84 o                         
   7  10   6        307.54        290.23        16.25 o                         
   8  10   6        138.77        131.64        14.01 o                         
   9  10   6          6.50          8.83        12.81 o                         
  10  10   6         10.09         -8.54        20.20 o                         
  11  10   6          1.91         -4.80        13.51 o                         
  12  10   6          6.51          9.43        11.87 o                         
  13  10   6          0.53          7.03        13.06 o                         
   1  11   6        244.24        258.18        12.93 o                         
   2  11   6        400.05        399.77        17.66 o                         
   3  11   6          0.22          6.03        10.72 o                         
   4  11   6        827.62        801.99        24.53 o                         
   5  11   6        767.76        771.70        24.84 o                         
   6  11   6         96.27         92.90        15.02 o                         
   7  11   6        559.66        522.54        23.57 o                         
   8  11   6         88.66         90.83        15.40 o                         
   9  11   6        488.65        498.78        25.67 o                         
  10  11   6        320.48        375.62        30.64 o                         
  11  11   6          1.65         -6.02        12.27 o                         
  12  11   6         11.27          0.04        10.86 o                         
  13  11   6        511.90        482.77        24.98 o                         
   0  12   6        516.31        582.27        32.15 o                         
   1  12   6         68.84         79.03        11.35 o                         
   2  12   6        511.47        571.84        20.72 o                         
   3  12   6         23.16         32.67        11.06 o                         
   4  12   6          0.65        -10.75        10.75 o                         
   5  12   6        706.64        752.73        24.29 o                         
   6  12   6        239.85        232.46        13.96 o                         
   7  12   6         91.61         80.96        17.81 o                         
   8  12   6        264.28        300.08        20.04 o                         
   9  12   6        510.61        524.76        26.40 o                         
  10  12   6          0.14         -4.51        10.74 o                         
  11  12   6        185.36        172.90        13.24 o                         
  12  12   6         88.83         87.59        11.10 o                         
   1  13   6       1479.84       1387.58        32.44 o                         
   2  13   6        282.39        312.22        15.13 o                         
   3  13   6         20.37         19.20        11.22 o                         
   4  13   6         28.26         45.38        11.26 o                         
   5  13   6          1.06         31.09        11.42 o                         
   6  13   6          0.00          4.53        11.90 o                         
   7  13   6        290.21        285.70        18.12 o                         
   8  13   6         30.99         28.00        11.51 o                         
   9  13   6         50.06         55.53        13.79 o                         
  10  13   6          6.96          4.31         9.84 o                         
  11  13   6        188.87        200.92        14.62 o                         
   0  14   6        366.33        342.73        20.89 o                         
   1  14   6         79.57         90.30        13.23 o                         
   2  14   6        231.50        210.38        13.20 o                         
   3  14   6         34.98         17.46        13.92 o                         
   4  14   6         98.87         72.56        11.01 o                         
   5  14   6         37.69         46.23        10.93 o                         
   6  14   6         68.62         64.86        11.20 o                         
   7  14   6        217.56        209.88        14.26 o                         
   8  14   6         60.15         59.46        10.61 o                         
   9  14   6          8.94         15.79         9.57 o                         
  10  14   6          3.88         -9.11         9.11 o                         
   1  15   6        265.96        252.55        13.46 o                         
   2  15   6         35.61         47.07        11.45 o                         
   3  15   6         40.12         30.97        11.60 o                         
   4  15   6          0.41         -4.08        10.19 o                         
   5  15   6         66.34         70.18        10.53 o                         
   6  15   6         19.59         25.60        10.11 o                         
   7  15   6          7.18         -3.96         9.40 o                         
   8  15   6        130.91        129.52        11.20 o                         
   9  15   6         93.10         91.67         9.80 o                         
   0  16   6         21.70         36.11        13.33 o                         
   1  16   6          0.39         24.22         9.35 o                         
   2  16   6          6.13          6.15        10.06 o                         
   3  16   6        199.83        184.76        12.19 o                         
   4  16   6         99.43         92.90        10.28 o                         
   5  16   6         90.64         50.38        10.09 o                         
   6  16   6         35.51         24.01         9.56 o                         
   7  16   6        740.09        809.19        29.57 o                         
   1  17   6          0.25         15.20         9.65 o                         
   2  17   6          0.30          5.13         9.74 o                         
   3  17   6        156.29        166.27        12.53 o                         
   4  17   6         53.28         74.50         9.86 o                         
   5  17   6        118.98        136.04        11.81 o                         
   6  17   6          5.80        -20.44        22.91 o                         
   0  18   6        119.74        128.34        15.12 o                         
   1  18   6         23.94         15.86         9.27 o                         
   2  18   6        161.03        181.53        16.87 o                         
   1   1   7        877.32        869.71        34.01 o                         
   2   1   7          0.71         -1.59         5.55 o                         
   3   1   7       1167.13       1267.39        56.57 o                         
   4   1   7         29.84         25.81         8.81 o                         
   5   1   7        105.81         93.71        12.33 o                         
   6   1   7       2792.16       3032.67       127.42 o                         
   7   1   7       1082.37       1078.17        32.74 o                         
   8   1   7        142.04        143.84        11.06 o                         
   9   1   7       1651.93       1742.78        48.73 o                         
  10   1   7          0.01        -10.12        10.21 o                         
  11   1   7        334.81        338.00        18.40 o                         
  12   1   7        748.71        750.23        32.01 o                         
  13   1   7        270.19        232.43        21.21 o                         
  14   1   7        861.17        825.07        40.13 o                         
  15   1   7        216.30        174.10        23.19 o                         
  16   1   7         26.09         13.30        14.08 o                         
   0   2   7       5825.19       6067.40       250.21 o                         
   1   2   7        347.36        312.40        14.28 o                         
   2   2   7       4858.83       4533.79       145.34 o                         
   3   2   7        311.34        352.42        20.66 o                         
   4   2   7       1794.60       1846.24        80.25 o                         
   5   2   7        717.07        740.69        37.74 o                         
   6   2   7        610.51        571.78        32.96 o                         
   7   2   7          0.23         28.78         9.96 o                         
   8   2   7          5.49         -1.43         9.17 o                         
   9   2   7        228.16        241.00        13.16 o                         
  10   2   7         21.15         40.40        10.11 o                         
  11   2   7        646.94        681.75        26.63 o                         
  12   2   7         80.33        111.09        13.13 o                         
  13   2   7        954.92       1003.65        39.46 o                         
  14   2   7        640.90        634.18        32.96 o                         
  15   2   7        333.76        337.55        28.71 o                         
  16   2   7         17.60         13.10        13.65 o                         
   1   3   7        371.14        369.62        16.38 o                         
   2   3   7       2103.24       2009.13        66.45 o                         
   3   3   7        117.37        119.78        12.46 o                         
   4   3   7       1224.03       1165.67        46.35 o                         
   5   3   7       1794.08       1936.29        73.25 o                         
   6   3   7          3.07          5.95        10.49 o                         
   7   3   7         32.37         26.08        10.69 o                         
   8   3   7        427.59        482.62        19.67 o                         
   9   3   7       1225.18       1240.77        35.19 o                         
  10   3   7       1711.85       1616.71        43.53 o                         
  11   3   7        655.98        687.67        23.94 o                         
  12   3   7          0.42         -9.02        12.68 o                         
  13   3   7         36.64         28.31        13.45 o                         
  14   3   7        250.76        200.00        26.06 o                         
  15   3   7         23.54         14.54        13.79 o                         
  16   3   7         11.58         17.16        18.08 o                         
   0   4   7        315.90        314.61        45.19 o                         
   1   4   7          1.65          6.94         6.52 o                         
   2   4   7       1708.39       1709.18        57.34 o                         
   3   4   7        819.92        836.03        31.24 o                         
   4   4   7        362.33        365.18        20.81 o                         
   5   4   7        290.52        254.25        19.05 o                         
   6   4   7        124.06        132.30        11.76 o                         
   7   4   7        457.26        509.10        22.97 o                         
   8   4   7          4.62          9.77        10.28 o                         
   9   4   7        371.71        412.20        19.08 o                         
  10   4   7          5.46          4.27        10.93 o                         
  11   4   7         84.28        105.40        14.46 o                         
  12   4   7        167.91        145.30        14.71 o                         
  13   4   7         31.57         42.79        14.49 o                         
  14   4   7         70.82         76.58        14.21 o                         
  15   4   7         24.52         21.46        14.86 o                         
   1   5   7        763.99        673.10        26.64 o                         
   2   5   7        833.98        888.47        32.82 o                         
   3   5   7        297.03        207.23        14.05 o                         
   4   5   7        102.00         98.94        19.40 o                         
   5   5   7       1433.83       1298.12        52.88 o                         
   6   5   7         47.78         31.46         9.80 o                         
   7   5   7         42.19         50.78        10.47 o                         
   8   5   7       1457.48       1413.47        48.17 o                         
   9   5   7       1073.35       1089.58        39.25 o                         
  10   5   7        334.48        375.85        19.43 o                         
  11   5   7        454.66        437.58        21.79 o                         
  12   5   7         18.86          1.28        22.85 o                         
  13   5   7        113.48         91.34        20.84 o                         
  14   5   7         89.15        112.66        15.14 o                         
  15   5   7          0.40        -13.85        13.85 o                         
   0   6   7        718.61        652.93        37.67 o                         
   1   6   7        644.79        702.83        26.42 o                         
   2   6   7         35.92         41.02         8.10 o                         
   3   6   7       2727.94       2684.10        89.94 o                         
   4   6   7        131.43        152.55        13.57 o                         
   5   6   7        200.56        244.02        15.32 o                         
   6   6   7        441.16        430.20        20.80 o                         
   7   6   7         75.12         79.71        12.25 o                         
   8   6   7        156.85        171.91        15.27 o                         
   9   6   7        482.15        451.65        21.94 o                         
  10   6   7       1017.73        989.02        34.27 o                         
  11   6   7          6.36          8.71        15.89 o                         
  12   6   7         47.60         60.75        15.08 o                         
  13   6   7        126.64        125.84        24.07 o                         
  14   6   7          3.10         11.00        14.68 o                         
  15   6   7          0.57          2.13        22.01 o                         
   1   7   7       1169.49       1010.60        34.90 o                         
   2   7   7         35.57         46.24         9.35 o                         
   3   7   7        543.56        590.74        24.16 o                         
   4   7   7         58.10         71.61        11.23 o                         
   5   7   7        265.69        300.04        19.70 o                         
   6   7   7        656.89        708.71        27.45 o                         
   7   7   7        182.15        217.19        15.66 o                         
   8   7   7        156.15        161.10        16.81 o                         
   9   7   7          7.05         11.01        19.67 o                         
  10   7   7          9.69         -7.58        14.31 o                         
  11   7   7        160.58        159.85        15.80 o                         
  12   7   7        404.45        331.52        30.11 o                         
  13   7   7         85.53         89.03        14.07 o                         
  14   7   7          4.85         -1.31        13.46 o                         
  15   7   7          7.24          2.28        15.00 o                         
   0   8   7       1174.00       1284.78        44.17 o                         
   1   8   7          5.70         21.88         8.97 o                         
   2   8   7        608.28        586.98        20.89 o                         
   3   8   7        176.12        173.22        12.74 o                         
   4   8   7        607.87        597.67        24.60 o                         
   5   8   7        785.97        866.48        32.60 o                         
   6   8   7        660.29        642.67        27.93 o                         
   7   8   7        238.19        232.37        16.47 o                         
   8   8   7         73.79         52.75        14.04 o                         
   9   8   7       2053.33       2120.70        69.57 o                         
  10   8   7        505.38        562.12        29.55 o                         
  11   8   7        131.63        147.72        15.09 o                         
  12   8   7         79.06         76.16        13.21 o                         
  13   8   7          1.59          1.00        12.11 o                         
  14   8   7        102.73         98.71        14.05 o                         
   1   9   7          0.01         -5.33         8.75 o                         
   2   9   7          6.93         10.01        12.36 o                         
   3   9   7        238.67        281.08        14.80 o                         
   4   9   7        166.17        177.18        13.08 o                         
   5   9   7       1070.05       1000.08        33.07 o                         
   6   9   7         15.45         15.63        20.81 o                         
   7   9   7        244.85        283.49        18.22 o                         
   8   9   7        245.17        255.12        17.16 o                         
   9   9   7        128.26        152.13        15.97 o                         
  10   9   7        581.27        584.99        32.65 o                         
  11   9   7         46.75         46.20        12.23 o                         
  12   9   7         17.38         50.63        13.85 o                         
  13   9   7         68.65         78.85        12.54 o                         
  14   9   7        144.63        161.72        13.89 o                         
   0  10   7       2860.52       2950.97        91.41 o                         
   1  10   7         52.78         42.87         9.24 o                         
   2  10   7        618.94        659.51        22.47 o                         
   3  10   7        842.59        874.71        27.10 o                         
   4  10   7        257.98        231.20        13.70 o                         
   5  10   7        287.03        326.15        22.31 o                         
   6  10   7        826.03        823.42        30.24 o                         
   7  10   7        166.28        155.82        15.03 o                         
   8  10   7          3.04         -8.85        13.26 o                         
   9  10   7        141.95        142.10        15.31 o                         
  10  10   7         46.17         43.34        16.19 o                         
  11  10   7         56.74         37.48        11.82 o                         
  12  10   7          6.97          1.02        10.80 o                         
  13  10   7        120.17         79.37        10.72 o                         
   1  11   7          2.22          9.24         9.57 o                         
   2  11   7         20.31         16.26        10.38 o                         
   3  11   7        244.78        275.88        14.57 o                         
   4  11   7        242.07        263.35        19.25 o                         
   5  11   7         58.00         67.09        12.10 o                         
   6  11   7        893.65        810.70        28.54 o                         
   7  11   7         12.77         20.06        11.84 o                         
   8  11   7          1.48        -15.84        15.84 o                         
   9  11   7         92.88         96.61        13.81 o                         
  10  11   7        396.19        382.75        26.30 o                         
  11  11   7        213.89        191.28        17.43 o                         
  12  11   7        112.65        131.50        10.69 o                         
   0  12   7         81.90         98.64        15.34 o                         
   1  12   7         59.69         87.32        12.34 o                         
   2  12   7       1846.20       1881.88        41.13 o                         
   3  12   7        175.57        174.46        12.92 o                         
   4  12   7       1155.17       1027.71        31.03 o                         
   5  12   7         15.60         11.55        11.35 o                         
   6  12   7        416.07        404.26        20.17 o                         
   7  12   7          0.02         -1.30        12.41 o                         
   8  12   7        374.09        338.29        20.24 o                         
   9  12   7         10.56          5.59        17.62 o                         
  10  12   7         12.32          2.66        10.52 o                         
  11  12   7        541.29        565.32        23.09 o                         
  12  12   7        118.19        126.77        10.87 o                         
   1  13   7         64.13         64.87        13.83 o                         
   2  13   7        292.39        231.31        13.33 o                         
   3  13   7        468.55        469.30        18.37 o                         
   4  13   7         14.72         21.11        11.01 o                         
   5  13   7        243.95        271.14        16.60 o                         
   6  13   7       1161.65       1087.70        37.54 o                         
   7  13   7         26.06         15.22        13.48 o                         
   8  13   7         42.82         56.26        10.98 o                         
   9  13   7        738.09        724.53        30.46 o                         
  10  13   7          8.00         10.76        12.24 o                         
  11  13   7         35.13         30.95         8.50 o                         
   0  14   7        104.63         71.36        21.34 o                         
   1  14   7        375.49        316.17        17.68 o                         
   2  14   7          0.26        -10.29        10.29 o                         
   3  14   7         13.80         12.52        10.39 o                         
   4  14   7          3.85          0.35        10.79 o                         
   5  14   7        500.14        436.88        19.68 o                         
   6  14   7         48.00         46.92        14.45 o                         
   7  14   7        126.60        113.08        13.72 o                         
   8  14   7        198.43        185.99        21.20 o                         
   9  14   7         25.87         28.90        11.74 o                         
  10  14   7         17.16         18.30         9.82 o                         
   1  15   7        720.67        737.90        25.75 o                         
   2  15   7         11.22         13.26        10.17 o                         
   3  15   7         74.68         55.33        11.10 o                         
   4  15   7        389.68        428.51        26.46 o                         
   5  15   7          6.44         17.32         9.50 o                         
   6  15   7        143.19        121.49        11.61 o                         
   7  15   7        188.99        196.42        17.77 o                         
   8  15   7        133.97        201.44        24.25 o                         
   0  16   7          1.31         -9.86        13.76 o                         
   1  16   7          6.93         29.24        12.05 o                         
   2  16   7        185.14        169.46        12.78 o                         
   3  16   7          6.24          4.98         9.75 o                         
   4  16   7         24.70         18.60         9.34 o                         
   5  16   7        112.23        112.49        11.61 o                         
   6  16   7        126.05        174.19        20.78 o                         
   7  16   7        109.05         82.27        10.77 o                         
   1  17   7          1.22         -5.12         9.75 o                         
   2  17   7          0.07         19.13        10.27 o                         
   3  17   7          0.89         13.76        11.35 o                         
   4  17   7          0.52         -2.24         9.35 o                         
   5  17   7         68.35         59.56        12.20 o                         
   0   0   8       8043.15       8365.49       596.10 o                         
   2   0   8        423.24        436.64        43.46 o                         
   3   0   8       2825.37       2953.20       154.45 o                         
   4   0   8        685.19        615.15        41.22 o                         
   5   0   8        205.56        245.90        26.25 o                         
   6   0   8       2404.75       2140.76        94.18 o                         
   7   0   8        154.03        229.39        19.88 o                         
   8   0   8        362.33        368.03        25.93 o                         
   9   0   8         66.00         80.36        14.82 o                         
  10   0   8        189.37        186.59        18.12 o                         
  11   0   8       1589.27       1581.36        64.97 o                         
  12   0   8         15.44         12.49        15.87 o                         
  13   0   8        493.79        544.28        37.57 o                         
  14   0   8          2.02          8.29        42.11 o                         
  15   0   8        704.01        773.16        69.33 o                         
   1   1   8       8703.50       8928.82       317.53 o                         
   3   1   8         46.19         68.58        11.22 o                         
   4   1   8        291.12        224.83        21.19 o                         
   5   1   8        187.17        257.80        27.80 o                         
   6   1   8          0.39          4.37         9.62 o                         
   7   1   8        659.64        644.74        27.67 o                         
   8   1   8         13.28         11.29         9.49 o                         
   9   1   8          2.02          8.83         9.68 o                         
  10   1   8        417.49        429.27        20.41 o                         
  11   1   8         86.03        100.81        11.92 o                         
  12   1   8         25.04         23.58        11.15 o                         
  13   1   8        170.30        146.03        28.10 o                         
  14   1   8       1534.76       1476.44        72.31 o                         
  15   1   8          7.34         17.11        14.58 o                         
   0   2   8       2796.42       2567.86       132.87 o                         
   1   2   8        115.86         92.16         8.35 o                         
   2   2   8        721.16        725.74        35.27 o                         
   3   2   8        333.05        414.64        21.74 o                         
   4   2   8        933.56       1021.41        62.77 o                         
   5   2   8        179.15        221.23        19.84 o                         
   6   2   8          1.11         11.73         9.75 o                         
   7   2   8       2369.25       2389.52        64.27 o                         
   8   2   8         72.07         77.82        10.63 o                         
   9   2   8          0.07          7.17         9.85 o                         
  10   2   8        169.37        179.30        12.89 o                         
  11   2   8         27.31         41.88        11.10 o                         
  12   2   8       1199.15       1178.76        39.39 o                         
  13   2   8         32.53         36.96        13.57 o                         
  14   2   8         31.33          7.52        13.36 o                         
  15   2   8         37.90         46.31        16.21 o                         
   1   3   8          0.10         -1.14         6.82 o                         
   2   3   8       1926.58       1855.96        62.60 o                         
   3   3   8       3362.78       3168.76       147.23 o                         
   4   3   8        583.61        495.60        25.60 o                         
   5   3   8       2092.13       2185.29        70.83 o                         
   6   3   8          0.00         -8.79        10.14 o                         
   7   3   8        601.88        597.32        24.20 o                         
   8   3   8       1781.17       1803.73        50.30 o                         
   9   3   8        609.16        608.68        25.09 o                         
  10   3   8        464.69        474.48        21.65 o                         
  11   3   8        229.46        223.06        14.68 o                         
  12   3   8         61.36         49.25        14.71 o                         
  13   3   8        227.68        173.01        16.17 o                         
  14   3   8          8.74          2.64        17.90 o                         
  15   3   8        110.31        144.63        33.50 o                         
   0   4   8       2761.66       2746.13       119.36 o                         
   1   4   8        665.57        712.83        31.11 o                         
   2   4   8        385.31        457.86        18.97 o                         
   3   4   8       2004.72       1915.70        72.75 o                         
   4   4   8       3298.92       3290.60       120.91 o                         
   5   4   8        278.53        283.98        16.11 o                         
   6   4   8       1444.82       1464.68        45.10 o                         
   7   4   8       2202.98       2095.07        61.24 o                         
   8   4   8       1553.01       1511.67        46.80 o                         
   9   4   8         34.68         25.82        10.49 o                         
  10   4   8          0.21          2.91        11.87 o                         
  11   4   8        304.69        280.81        18.42 o                         
  12   4   8          8.96         -5.63        12.00 o                         
  13   4   8        116.32        100.88        19.84 o                         
  14   4   8         52.15         44.33        12.93 o                         
  15   4   8          2.41         11.02        13.91 o                         
   1   5   8        229.11        216.77        14.00 o                         
   2   5   8       1372.97       1317.27        43.45 o                         
   3   5   8       2496.12       2333.13        72.24 o                         
   4   5   8       5189.63       5108.28       139.67 o                         
   5   5   8         84.97        112.40        11.33 o                         
   6   5   8        223.56        258.46        14.59 o                         
   7   5   8        529.72        583.82        24.45 o                         
   8   5   8        614.76        657.10        28.63 o                         
   9   5   8        979.36        964.75        34.26 o                         
  10   5   8         15.61          9.60        16.11 o                         
  11   5   8          1.08          3.27        16.79 o                         
  12   5   8         12.78         10.96        12.10 o                         
  13   5   8        235.29        201.83        27.59 o                         
  14   5   8        167.16        139.38        14.30 o                         
  15   5   8          0.50         13.31        12.50 o                         
   0   6   8        369.47        371.11        25.36 o                         
   1   6   8         93.70        121.59        13.89 o                         
   2   6   8        610.81        656.97        24.71 o                         
   3   6   8         26.42         25.17         8.90 o                         
   4   6   8        520.23        543.49        23.19 o                         
   5   6   8         33.43         20.74        10.03 o                         
   6   6   8         69.79         88.11        11.99 o                         
   7   6   8        273.59        300.07        18.28 o                         
   8   6   8       1210.60       1220.09        44.18 o                         
   9   6   8        145.25        154.17        15.40 o                         
  10   6   8         38.40         54.43        12.20 o                         
  11   6   8         25.85         40.84        12.83 o                         
  12   6   8          6.41         -3.10        12.05 o                         
  13   6   8         21.12         18.86        12.50 o                         
  14   6   8          6.26         23.38        17.60 o                         
   1   7   8        607.89        680.01        22.05 o                         
   2   7   8        202.65        213.18        13.17 o                         
   3   7   8        548.27        504.69        21.77 o                         
   4   7   8        479.42        499.59        23.75 o                         
   5   7   8        853.73        901.93        37.23 o                         
   6   7   8        361.93        376.60        21.24 o                         
   7   7   8        471.37        445.12        22.80 o                         
   8   7   8       1264.65       1249.33        56.61 o                         
   9   7   8       2000.67       2028.19        68.10 o                         
  10   7   8        378.21        375.51        21.70 o                         
  11   7   8        582.93        466.57        48.20 o                         
  12   7   8        966.23        858.63        34.83 o                         
  13   7   8        534.32        478.44        27.75 o                         
  14   7   8        218.26        228.90        19.53 o                         
   0   8   8        806.05        804.14        31.99 o                         
   1   8   8          0.06          8.42         9.02 o                         
   2   8   8        582.51        552.23        20.74 o                         
   3   8   8         72.72         84.09        11.15 o                         
   4   8   8          0.78         18.82        10.78 o                         
   5   8   8          0.11        -10.29        11.31 o                         
   6   8   8        236.69        233.86        16.87 o                         
   7   8   8         63.52         86.95        14.66 o                         
   8   8   8         59.59         62.54        18.08 o                         
   9   8   8          7.90         18.59        17.20 o                         
  10   8   8          3.82         14.81        13.53 o                         
  11   8   8        342.58        307.76        26.16 o                         
  12   8   8         92.72         68.55        12.14 o                         
  13   8   8          0.22         -7.33        10.84 o                         
  14   8   8         90.75         92.54        10.92 o                         
   1   9   8        348.39        372.18        15.90 o                         
   2   9   8         23.35         31.45         9.69 o                         
   3   9   8        230.32        248.48        16.71 o                         
   4   9   8       3275.90       3418.10        90.62 o                         
   5   9   8        505.85        505.20        22.83 o                         
   6   9   8         46.20         55.87        13.76 o                         
   7   9   8        154.56        171.99        18.52 o                         
   8   9   8        321.89        317.21        21.17 o                         
   9   9   8        427.25        410.92        34.43 o                         
  10   9   8        158.69        148.01        14.80 o                         
  11   9   8        299.07        202.66        21.91 o                         
  12   9   8        124.98        109.54        12.31 o                         
  13   9   8         61.58         27.82        14.27 o                         
   0  10   8          4.03         22.73        14.13 o                         
   1  10   8       1322.86       1419.68        36.28 o                         
   2  10   8          0.99          3.77        10.02 o                         
   3  10   8         21.62         47.23        10.34 o                         
   4  10   8       1128.19       1087.47        32.28 o                         
   5  10   8        146.94        144.53        13.30 o                         
   6  10   8       2380.33       2428.08        63.76 o                         
   7  10   8        668.13        755.88        27.89 o                         
   8  10   8         14.54         18.94        15.37 o                         
   9  10   8       1018.11       1001.78        47.89 o                         
  10  10   8        169.80        155.98        19.25 o                         
  11  10   8        203.92        181.62        14.16 o                         
  12  10   8        203.47        230.06        14.08 o                         
  13  10   8         14.56          3.03        11.79 o                         
   1  11   8        115.09        115.64        11.85 o                         
   2  11   8          7.43         30.77        10.56 o                         
   3  11   8        503.11        508.03        20.27 o                         
   4  11   8         14.91         10.67        11.86 o                         
   5  11   8        205.72        220.31        14.39 o                         
   6  11   8        105.22         95.40        14.12 o                         
   7  11   8         41.48         42.53        12.04 o                         
   8  11   8       1323.45       1427.42        45.89 o                         
   9  11   8         58.91         46.20        11.31 o                         
  10  11   8        298.24        342.13        22.24 o                         
  11  11   8        147.42        148.00        12.88 o                         
  12  11   8        107.55        121.44        12.14 o                         
   0  12   8       1564.05       1532.89        66.26 o                         
   1  12   8        104.95        111.92        12.61 o                         
   2  12   8        270.71        264.54        17.24 o                         
   3  12   8       1432.27       1373.98        36.05 o                         
   4  12   8        112.61        107.31        12.40 o                         
   5  12   8        383.63        377.00        17.61 o                         
   6  12   8        217.02        244.91        15.55 o                         
   7  12   8        763.57        744.38        28.61 o                         
   8  12   8         16.28         30.14        10.95 o                         
   9  12   8         45.03         61.25        10.84 o                         
  10  12   8        158.75        137.12        15.26 o                         
  11  12   8        196.27        231.82        16.04 o                         
   1  13   8          1.33         12.11        11.25 o                         
   2  13   8        130.12        140.67        12.89 o                         
   3  13   8          5.16          2.67        10.98 o                         
   4  13   8          4.99         12.53        10.88 o                         
   5  13   8         50.11         59.06        21.66 o                         
   6  13   8        103.57        132.36        12.63 o                         
   7  13   8         20.80         17.43        14.37 o                         
   8  13   8          1.47          4.90        13.61 o                         
   9  13   8        149.12        129.40        11.45 o                         
  10  13   8        190.06        195.67        24.74 o                         
   0  14   8        197.46        198.45        18.51 o                         
   1  14   8        693.75        603.31        23.63 o                         
   2  14   8          2.96         24.40        11.06 o                         
   3  14   8        492.84        438.98        22.17 o                         
   4  14   8         50.64         28.50        14.04 o                         
   5  14   8         16.96         13.10        11.65 o                         
   6  14   8          3.87          6.88        11.13 o                         
   7  14   8         13.07          7.68        10.37 o                         
   8  14   8          1.38          4.04         9.81 o                         
   9  14   8         23.28         29.89         8.96 o                         
   1  15   8        575.43        517.02        21.18 o                         
   2  15   8          0.34          8.10        10.20 o                         
   3  15   8          0.49          3.74        11.03 o                         
   4  15   8        157.35        154.48        13.31 o                         
   5  15   8         27.03         14.25        10.54 o                         
   6  15   8        108.88         93.07        11.91 o                         
   7  15   8        130.49        137.59        11.91 o                         
   8  15   8          0.11         -5.86        11.29 o                         
   0  16   8          2.30         -5.16        19.02 o                         
   1  16   8         93.76        119.99        15.26 o                         
   2  16   8          4.67          2.36         9.50 o                         
   3  16   8         64.61         49.06        10.22 o                         
   4  16   8        127.73        120.36        12.03 o                         
   5  16   8          3.11         -0.26         9.31 o                         
   6  16   8          2.74         13.47        11.37 o                         
   1  17   8         24.69         18.20         8.92 o                         
   2  17   8         28.51         51.21        16.75 o                         
   3  17   8          6.84         30.33        15.34 o                         
   1   1   9        194.46        205.60        19.66 o                         
   2   1   9       1689.44       1668.60        64.28 o                         
   3   1   9        538.00        625.30        30.03 o                         
   4   1   9          0.02         -8.91        10.85 o                         
   5   1   9        189.60        195.48        13.55 o                         
   6   1   9         17.02         47.31         9.46 o                         
   7   1   9         46.84         56.07         9.91 o                         
   8   1   9         54.46         51.55         9.79 o                         
   9   1   9        364.26        364.76        18.06 o                         
  10   1   9          6.62         22.29        10.38 o                         
  11   1   9          3.91          2.27        10.72 o                         
  12   1   9         31.89         15.95        13.26 o                         
  13   1   9          1.02         23.00        11.64 o                         
  14   1   9          3.92          9.26        15.65 o                         
  15   1   9         70.63         40.22        13.82 o                         
   0   2   9        189.16        206.39        19.05 o                         
   1   2   9       2045.38       2016.33        67.84 o                         
   2   2   9       2151.86       1955.38        66.32 o                         
   3   2   9       1027.10        986.59        41.53 o                         
   4   2   9       2183.16       2186.84        67.62 o                         
   5   2   9        652.23        672.55        24.38 o                         
   6   2   9       1089.46       1058.41        29.98 o                         
   7   2   9         77.40        113.14        10.64 o                         
   8   2   9        362.34        374.66        17.53 o                         
   9   2   9        613.17        640.99        23.40 o                         
  10   2   9         81.53         79.83        10.91 o                         
  11   2   9        382.15        386.34        20.79 o                         
  12   2   9       1200.79       1081.29        37.71 o                         
  13   2   9          3.44         -6.37        12.32 o                         
  14   2   9        388.43        402.01        36.81 o                         
  15   2   9          0.91         11.54        13.08 o                         
   1   3   9        890.20        958.54        36.36 o                         
   3   3   9        150.27        152.65        14.07 o                         
   4   3   9         91.95         95.94        10.91 o                         
   5   3   9         55.41         55.89        11.16 o                         
   6   3   9        119.44        145.77        11.30 o                         
   7   3   9          2.06         16.04         9.46 o                         
   8   3   9         67.60         81.62        10.44 o                         
   9   3   9        865.33        939.27        30.85 o                         
  10   3   9          3.52          0.06        11.23 o                         
  11   3   9        139.32        143.73        13.38 o                         
  12   3   9        749.35        782.53        30.96 o                         
  13   3   9         11.69          5.57        12.28 o                         
  14   3   9         96.98        138.75        21.27 o                         
  15   3   9         38.98         55.88        13.70 o                         
   0   4   9       1690.14       1857.63        82.09 o                         
   1   4   9         81.20        113.63        11.46 o                         
   2   4   9         68.70         22.60        12.96 o                         
   3   4   9         41.05         49.17        11.94 o                         
   4   4   9         77.26         60.61        10.70 o                         
   5   4   9       1181.39       1163.99        35.67 o                         
   6   4   9        357.75        329.95        18.45 o                         
   7   4   9       1235.16       1316.66        38.82 o                         
   8   4   9        607.96        631.96        23.92 o                         
   9   4   9        233.80        233.91        14.25 o                         
  10   4   9       1351.88       1351.08        43.66 o                         
  11   4   9        831.40        849.51        31.86 o                         
  12   4   9         83.41        101.55        13.42 o                         
  13   4   9          3.58          2.24        16.84 o                         
  14   4   9          4.68          2.58        11.52 o                         
  15   4   9         45.54         36.22        12.33 o                         
   1   5   9        792.23        735.62        27.91 o                         
   2   5   9         39.69         49.39         8.97 o                         
   3   5   9         71.57         41.62        11.76 o                         
   4   5   9        930.93        891.20        27.76 o                         
   5   5   9        201.55        220.04        14.11 o                         
   6   5   9         20.59         21.48        11.06 o                         
   7   5   9        529.46        513.72        23.01 o                         
   8   5   9        581.23        594.89        25.21 o                         
   9   5   9         22.06         31.18        11.65 o                         
  10   5   9         22.58         -1.76        11.39 o                         
  11   5   9         90.57         94.50        12.27 o                         
  12   5   9        101.13        121.13        13.98 o                         
  13   5   9        161.51        156.03        15.81 o                         
  14   5   9          3.58          7.57        11.18 o                         
   0   6   9       5983.05       5980.62       193.92 o                         
   1   6   9        489.22        504.15        19.68 o                         
   2   6   9         37.46         42.00        10.30 o                         
   3   6   9       1014.56        986.01        32.17 o                         
   4   6   9        539.31        509.34        22.47 o                         
   5   6   9         22.88          9.50        10.45 o                         
   6   6   9       1770.47       1717.31        52.13 o                         
   7   6   9        121.93        108.21        13.68 o                         
   8   6   9         14.21         19.25        12.89 o                         
   9   6   9         39.43         30.53        11.58 o                         
  10   6   9         66.24         81.12        13.57 o                         
  11   6   9        361.82        356.83        23.97 o                         
  12   6   9          1.40         22.48        11.25 o                         
  13   6   9         32.02         19.02        11.88 o                         
  14   6   9         68.22         52.65        12.08 o                         
   1   7   9        187.18        183.25        11.00 o                         
   2   7   9         70.80        132.28        11.36 o                         
   3   7   9        129.04        129.42        11.63 o                         
   4   7   9         11.10         27.79        19.55 o                         
   5   7   9       1853.03       1715.34        51.93 o                         
   6   7   9        145.50        153.69        13.98 o                         
   7   7   9        382.59        380.35        25.75 o                         
   8   7   9          1.70          5.77        13.21 o                         
   9   7   9        250.48        300.41        36.04 o                         
  10   7   9          1.00          4.57        14.07 o                         
  11   7   9         37.46         27.03        16.66 o                         
  12   7   9          0.99         -9.82        11.05 o                         
  13   7   9        145.21        127.14        18.58 o                         
  14   7   9         35.36         32.77        11.63 o                         
   0   8   9        199.89        181.52        15.30 o                         
   1   8   9         40.96         41.82        12.02 o                         
   2   8   9         25.78         26.61        11.58 o                         
   3   8   9          5.82         11.65        10.48 o                         
   4   8   9       1821.53       1871.04        52.96 o                         
   5   8   9       1113.94       1070.99        36.38 o                         
   6   8   9         33.81         20.07        16.38 o                         
   7   8   9         24.67         26.46        13.39 o                         
   8   8   9         96.52         97.87        15.16 o                         
   9   8   9        137.74        139.21        15.60 o                         
  10   8   9          2.57         15.54        18.16 o                         
  11   8   9          0.31         17.22        18.10 o                         
  12   8   9        482.25        481.28        28.13 o                         
  13   8   9          8.07        -11.32        12.17 o                         
   1   9   9          0.00         11.53         9.66 o                         
   2   9   9        220.07        189.69        12.40 o                         
   3   9   9       4021.81       3879.20       102.07 o                         
   4   9   9         58.18         65.54        13.70 o                         
   5   9   9         58.33         54.51        11.74 o                         
   6   9   9         71.08         65.63        12.34 o                         
   7   9   9       1367.85       1405.54        45.46 o                         
   8   9   9        606.68        619.56        28.37 o                         
   9   9   9         19.15         -1.30        15.55 o                         
  10   9   9        191.24        197.87        16.28 o                         
  11   9   9          6.41         23.55         9.27 o                         
  12   9   9         10.08         12.70        12.74 o                         
  13   9   9        185.58        167.66        18.24 o                         
   0  10   9        174.99        177.37        18.36 o                         
   1  10   9          3.72         -7.12        10.99 o                         
   2  10   9         40.71         47.49        10.89 o                         
   3  10   9        534.03        568.11        22.71 o                         
   4  10   9        462.17        500.84        21.77 o                         
   5  10   9       2219.51       2072.44        53.23 o                         
   6  10   9        239.73        255.65        16.46 o                         
   7  10   9       3024.99       3020.54        86.84 o                         
   8  10   9         67.98         65.85        12.00 o                         
   9  10   9        424.43        404.94        28.56 o                         
  10  10   9         44.44         44.03        10.64 o                         
  11  10   9          1.33         -1.65         8.57 o                         
  12  10   9         90.04         83.70        11.77 o                         
   1  11   9         52.84         38.54        11.59 o                         
   2  11   9        298.61        277.89        17.82 o                         
   3  11   9        182.04        170.84        14.73 o                         
   4  11   9        301.88        278.24        16.80 o                         
   5  11   9         15.07        -11.12        11.12 o                         
   6  11   9         18.48         31.82        13.36 o                         
   7  11   9          2.14        -10.93        10.93 o                         
   8  11   9         11.77         -7.56        10.67 o                         
   9  11   9        663.50        595.18        25.64 o                         
  10  11   9         24.77         23.31         9.06 o                         
  11  11   9         54.51         61.43        15.97 o                         
   0  12   9        360.82        350.17        39.45 o                         
   1  12   9        249.11        243.86        14.62 o                         
   2  12   9          3.53          7.32        14.20 o                         
   3  12   9          0.19         18.55        11.84 o                         
   4  12   9       1501.56       1350.08        42.88 o                         
   5  12   9        135.06        125.01        14.16 o                         
   6  12   9         45.99         32.26        18.77 o                         
   7  12   9        104.09        106.54        12.07 o                         
   8  12   9        151.82        195.69        13.83 o                         
   9  12   9        177.53        178.69        14.62 o                         
  10  12   9         31.96         17.65         9.02 o                         
   1  13   9         66.87         90.90        17.10 o                         
   2  13   9        171.02        120.43        13.00 o                         
   3  13   9        182.72        178.75        16.96 o                         
   4  13   9          7.83         13.96        17.18 o                         
   5  13   9         53.35         68.06        14.26 o                         
   6  13   9        111.38        100.93        12.43 o                         
   7  13   9          4.35         -2.14        10.75 o                         
   8  13   9          0.15          9.46        10.09 o                         
   9  13   9          4.82         16.87        11.16 o                         
   0  14   9        474.52        451.26        29.81 o                         
   1  14   9         30.68         17.39        10.58 o                         
   2  14   9        361.51        368.83        21.11 o                         
   3  14   9         25.36         27.06        10.91 o                         
   4  14   9         54.34         51.93        12.13 o                         
   5  14   9        466.47        398.24        23.58 o                         
   6  14   9        212.71        199.11        15.51 o                         
   7  14   9         85.56         80.19        10.80 o                         
   8  14   9         48.35         39.86        16.79 o                         
   1  15   9         13.36          1.15        10.26 o                         
   2  15   9        236.24        282.38        20.21 o                         
   3  15   9         94.67         83.95        21.84 o                         
   4  15   9        249.53        258.36        18.55 o                         
   5  15   9        316.90        328.08        22.43 o                         
   6  15   9         88.35         84.74        10.72 o                         
   7  15   9        234.85        263.23        17.36 o                         
   0  16   9          2.39         -1.12        12.94 o                         
   1  16   9        101.39        102.58        12.51 o                         
   2  16   9        189.76        190.78        23.45 o                         
   3  16   9        103.98         94.80        12.45 o                         
   4  16   9         77.09         90.21        13.37 o                         
   5  16   9         61.49         60.99        12.27 o                         
   0   0  10         83.66         46.01        19.90 o                         
   1   0  10        974.45       1033.05        64.41 o                         
   2   0  10       2225.18       2212.96       118.58 o                         
   3   0  10        215.98        196.49        26.94 o                         
   4   0  10         16.56         41.22        14.60 o                         
   5   0  10          2.39          8.92        14.97 o                         
   6   0  10         45.18         27.68        12.93 o                         
   7   0  10       1187.57       1263.89        52.64 o                         
   8   0  10         87.21        109.45        19.69 o                         
   9   0  10        707.48        664.96        35.04 o                         
  10   0  10        532.61        535.79        29.11 o                         
  11   0  10          6.45        -13.07        13.07 o                         
  12   0  10        218.02        175.76        15.96 o                         
  13   0  10        197.11        130.67        17.39 o                         
  14   0  10        160.05        145.66        25.39 o                         
   1   1  10        439.30        307.11        41.68 o                         
   2   1  10       1796.82       1765.30        78.78 o                         
   3   1  10         10.44          6.34        11.57 o                         
   4   1  10         56.68         48.70        10.33 o                         
   5   1  10          0.96          3.63         8.82 o                         
   6   1  10        127.38        118.45        10.27 o                         
   7   1  10        162.41        173.57        11.59 o                         
   8   1  10        332.90        323.82        16.05 o                         
   9   1  10        164.82        183.57        12.22 o                         
  10   1  10        469.85        454.18        20.17 o                         
  11   1  10        879.02        958.58        30.06 o                         
  12   1  10         72.96         83.91         9.88 o                         
  13   1  10          1.76          0.72        11.79 o                         
  14   1  10         22.51         34.87        14.08 o                         
   0   2  10        941.41        783.42        42.64 o                         
   1   2  10        399.36        366.79        19.99 o                         
   2   2  10       2202.04       2211.45        70.21 o                         
   3   2  10       1923.23       1828.52        45.92 o                         
   4   2  10        275.40        329.22        15.87 o                         
   5   2  10        495.24        503.99        18.62 o                         
   6   2  10        249.53        268.97        14.53 o                         
   7   2  10        219.98        217.48        13.12 o                         
   8   2  10       1182.83       1143.16        33.39 o                         
   9   2  10         75.63         48.12         9.95 o                         
  10   2  10        993.07       1001.83        32.31 o                         
  11   2  10        288.34        271.38        15.23 o                         
  12   2  10         26.92         42.95        11.09 o                         
  13   2  10         68.02         50.64        22.46 o                         
  14   2  10        168.49        155.84        25.17 o                         
   1   3  10        246.91        264.80        15.15 o                         
   2   3  10        875.33        944.23        29.67 o                         
   3   3  10        176.31        167.11        11.88 o                         
   4   3  10          6.61          9.89         9.53 o                         
   5   3  10        617.50        599.79        20.78 o                         
   6   3  10          3.72         10.01         9.40 o                         
   7   3  10       1605.06       1630.14        44.20 o                         
   8   3  10         22.55         35.34        10.26 o                         
   9   3  10        487.10        512.85        21.89 o                         
  10   3  10        765.22        770.08        27.14 o                         
  11   3  10          0.18         -2.12        10.65 o                         
  12   3  10          2.87        -10.31        10.31 o                         
  13   3  10          0.83         23.72        10.70 o                         
  14   3  10         20.55         15.79        10.31 o                         
   0   4  10        413.39        479.76        26.21 o                         
   1   4  10        506.67        537.00        19.42 o                         
   2   4  10        593.53        571.61        20.95 o                         
   3   4  10         28.04         27.29         8.67 o                         
   4   4  10         32.74         26.85         9.68 o                         
   5   4  10        240.52        241.90        14.66 o                         
   6   4  10        194.39        199.88        13.23 o                         
   7   4  10        115.04        126.03        11.65 o                         
   8   4  10       1767.41       1771.22        50.02 o                         
   9   4  10       1522.71       1591.88        45.99 o                         
  10   4  10          0.13         24.37        11.10 o                         
  11   4  10        179.75        228.73        17.25 o                         
  12   4  10        399.28        362.29        20.19 o                         
  13   4  10         63.26         82.66        18.42 o                         
  14   4  10        151.76        184.31        15.51 o                         
   1   5  10        116.92         94.75        10.61 o                         
   2   5  10         47.77         39.12         8.73 o                         
   3   5  10       1192.23       1242.90        35.02 o                         
   4   5  10       1577.25       1576.19        46.11 o                         
   5   5  10         21.59         -1.09        11.10 o                         
   6   5  10       1680.57       1658.39        50.70 o                         
   7   5  10        129.14        135.70        13.03 o                         
   8   5  10        820.93        816.44        30.53 o                         
   9   5  10        659.49        721.51        28.50 o                         
  10   5  10         26.08         12.92        10.61 o                         
  11   5  10        204.35        176.06        15.43 o                         
  12   5  10        158.75        147.33        12.11 o                         
  13   5  10         50.44         80.10        12.82 o                         
  14   5  10        259.07        274.76        19.05 o                         
   0   6  10       3858.79       3781.88       106.02 o                         
   1   6  10        218.22        219.02        12.37 o                         
   2   6  10          5.82          6.42         9.29 o                         
   3   6  10        118.14        134.56        12.10 o                         
   4   6  10         89.64         70.38        11.16 o                         
   5   6  10       2765.84       2790.41        79.81 o                         
   6   6  10        368.19        374.66        20.73 o                         
   7   6  10        137.69        140.70        14.80 o                         
   8   6  10        354.00        344.74        19.25 o                         
   9   6  10          0.64        -11.09        11.09 o                         
  10   6  10          0.29        -10.47        10.47 o                         
  11   6  10          1.16         18.56        11.89 o                         
  12   6  10        242.19        271.77        20.17 o                         
  13   6  10        185.59        165.78        13.66 o                         
   1   7  10        689.56        715.30        21.24 o                         
   2   7  10       3440.58       3379.66        79.94 o                         
   3   7  10       4374.41       4347.51       121.20 o                         
   4   7  10       2355.45       2208.18        65.55 o                         
   5   7  10        530.50        488.06        27.80 o                         
   6   7  10       4874.64       4948.69       136.61 o                         
   7   7  10        407.12        407.16        25.35 o                         
   8   7  10         15.82         16.47        12.20 o                         
   9   7  10          0.01          2.44        10.08 o                         
  10   7  10         36.90         62.15        10.29 o                         
  11   7  10         54.10         59.03        11.07 o                         
  12   7  10         12.81         23.81         9.27 o                         
  13   7  10         53.36         57.91        21.38 o                         
   0   8  10       2085.51       2165.47        70.04 o                         
   1   8  10        277.33        269.21        14.04 o                         
   2   8  10         19.67         10.22        10.39 o                         
   3   8  10        154.61        134.95        13.17 o                         
   4   8  10       1004.83       1069.81        37.51 o                         
   5   8  10        556.84        546.85        27.00 o                         
   6   8  10         69.65         81.65        12.70 o                         
   7   8  10         72.33         66.95        13.53 o                         
   8   8  10         31.99         31.04        11.69 o                         
   9   8  10          4.98          5.33        10.95 o                         
  10   8  10          2.48         11.30         9.60 o                         
  11   8  10          1.41        -11.71        11.71 o                         
  12   8  10        205.85        228.04        15.26 o                         
  13   8  10         17.59         39.40        14.85 o                         
   1   9  10          0.14         -3.93        10.23 o                         
   2   9  10        533.25        523.62        20.04 o                         
   3   9  10         51.75         65.73        11.87 o                         
   4   9  10         67.44         58.92        12.21 o                         
   5   9  10        129.30        152.38        15.15 o                         
   6   9  10        887.16        944.04        40.56 o                         
   7   9  10        523.78        539.55        26.16 o                         
   8   9  10        194.45        214.67        15.63 o                         
   9   9  10         89.82         89.15        16.61 o                         
  10   9  10          0.29          8.47         8.96 o                         
  11   9  10         58.34         62.55         9.53 o                         
  12   9  10        353.12        376.05        25.12 o                         
   0  10  10        212.80        207.45        21.13 o                         
   1  10  10          7.05          5.90        11.28 o                         
   2  10  10        385.09        382.73        18.04 o                         
   3  10  10         97.88        103.46        12.30 o                         
   4  10  10          0.52         -9.14        11.94 o                         
   5  10  10          1.86         11.91        12.25 o                         
   6  10  10         34.61         38.15        12.48 o                         
   7  10  10        446.50        455.99        25.42 o                         
   8  10  10        163.03        156.02        13.94 o                         
   9  10  10       1460.49       1384.93        47.67 o                         
  10  10  10         24.84         13.18         9.43 o                         
  11  10  10          0.02         10.17         8.84 o                         
   1  11  10        278.71        285.93        18.57 o                         
   2  11  10         41.04         67.31        11.80 o                         
   3  11  10       1091.62       1050.56        33.69 o                         
   4  11  10          2.89         11.07        12.58 o                         
   5  11  10        506.08        479.54        25.89 o                         
   6  11  10          0.12        -12.58        14.53 o                         
   7  11  10       2091.25       1996.07        81.28 o                         
   8  11  10        373.22        370.04        24.73 o                         
   9  11  10         12.41         18.40         9.68 o                         
  10  11  10        193.78        214.21        31.85 o                         
  11  11  10         73.99         70.43         8.72 o                         
   0  12  10         11.18         25.56        15.37 o                         
   1  12  10          0.11         13.81        13.08 o                         
   2  12  10        219.00        230.57        15.54 o                         
   3  12  10          4.17          9.40        12.28 o                         
   4  12  10        592.99        517.41        24.57 o                         
   5  12  10         25.69         63.69        12.90 o                         
   6  12  10        207.02        209.96        16.98 o                         
   7  12  10          1.38         -9.88        13.61 o                         
   8  12  10          5.70          3.95        12.09 o                         
   9  12  10          6.95         20.43         7.83 o                         
  10  12  10        111.83        131.76        23.31 o                         
   1  13  10         14.03          1.80        10.72 o                         
   2  13  10        221.92        201.09        19.39 o                         
   3  13  10         10.13         19.74        11.33 o                         
   4  13  10         11.66         26.02        11.84 o                         
   5  13  10        757.57        683.84        29.60 o                         
   6  13  10         28.19         30.82        10.74 o                         
   7  13  10         11.95         12.41         9.82 o                         
   8  13  10          4.33         15.83         9.98 o                         
   9  13  10        288.33        285.57        15.94 o                         
   0  14  10        768.05        797.12        40.85 o                         
   1  14  10        362.13        331.13        24.22 o                         
   2  14  10         68.04         94.09        14.42 o                         
   3  14  10         42.42         29.47        11.07 o                         
   4  14  10        108.60        106.81        12.96 o                         
   5  14  10         16.22         21.56        16.18 o                         
   6  14  10          8.73          9.67         9.67 o                         
   7  14  10         32.96         27.83         8.95 o                         
   1  15  10        485.03        528.63        23.95 o                         
   2  15  10         76.03         74.49        10.68 o                         
   3  15  10         41.94         40.44        10.63 o                         
   4  15  10          6.33         -5.42         9.50 o                         
   5  15  10         33.89         27.90        16.18 o                         
   6  15  10          2.01          4.62         8.64 o                         
   0  16  10        187.47        246.25        25.51 o                         
   1  16  10          0.18         -7.56         9.32 o                         
   2  16  10        159.91        128.30        11.91 o                         
   3  16  10         82.91         82.25        13.94 o                         
   1   1  11       2515.27       2550.96        68.90 o                         
   2   1  11          0.05         19.97         9.68 o                         
   3   1  11        193.31        210.94        12.44 o                         
   4   1  11          0.30         -4.30         8.70 o                         
   5   1  11          1.20          5.14         8.95 o                         
   6   1  11          2.09         14.53         8.60 o                         
   7   1  11        234.51        214.35        11.75 o                         
   8   1  11        599.44        608.79        21.39 o                         
   9   1  11          0.39          6.03         9.29 o                         
  10   1  11         87.52         98.02        10.75 o                         
  11   1  11         22.94         33.83        12.84 o                         
  12   1  11         46.61         16.13         8.67 o                         
  13   1  11          0.08         10.10        10.44 o                         
  14   1  11         65.31         55.01        14.08 o                         
   0   2  11         69.19         64.22        19.21 o                         
   1   2  11         70.33         70.43        10.57 o                         
   2   2  11         75.56         70.42        10.84 o                         
   3   2  11       1037.31       1043.15        29.84 o                         
   4   2  11        205.04        222.15        12.21 o                         
   5   2  11          1.79          9.64         9.44 o                         
   6   2  11       1996.41       1940.98        48.50 o                         
   7   2  11         36.92         39.64        11.15 o                         
   8   2  11       1139.48       1012.63        30.65 o                         
   9   2  11          2.79         10.44         9.51 o                         
  10   2  11        117.08        115.43        10.33 o                         
  11   2  11        254.59        204.51        12.22 o                         
  12   2  11          8.77          7.34         9.69 o                         
  13   2  11          0.03          9.23        13.50 o                         
  14   2  11         39.17         57.38        13.45 o                         
   1   3  11         68.27         93.90        10.63 o                         
   2   3  11         27.03          7.49         9.15 o                         
   3   3  11        108.08         93.03        10.22 o                         
   4   3  11         70.62         69.50         9.60 o                         
   5   3  11         10.68         39.38        12.86 o                         
   6   3  11        425.18        433.25        19.17 o                         
   7   3  11       1094.27       1123.33        33.30 o                         
   8   3  11          9.67         21.63         9.89 o                         
   9   3  11          3.61         31.11        14.16 o                         
  10   3  11         80.02         90.17        10.46 o                         
  11   3  11        355.64        331.47        17.54 o                         
  12   3  11        121.85        111.83        11.04 o                         
  13   3  11          4.87          3.74        11.40 o                         
  14   3  11          3.35         12.61        24.27 o                         
   0   4  11       3006.46       2928.94        90.29 o                         
   1   4  11        686.08        674.61        24.97 o                         
   2   4  11        560.77        542.36        21.48 o                         
   3   4  11        160.63        178.99        11.66 o                         
   4   4  11        772.82        857.88        28.16 o                         
   5   4  11        803.84        839.72        27.92 o                         
   6   4  11          6.81          1.88        13.60 o                         
   7   4  11        284.41        278.67        16.81 o                         
   8   4  11         37.79         30.42        10.27 o                         
   9   4  11        296.83        303.02        18.22 o                         
  10   4  11         15.56         29.23        10.51 o                         
  11   4  11         28.05         22.70        16.39 o                         
  12   4  11        171.63        176.10        12.37 o                         
  13   4  11          1.07        -10.26        11.87 o                         
   1   5  11        456.34        474.20        17.35 o                         
   2   5  11         38.96         26.20         9.64 o                         
   3   5  11       2123.12       2066.62        52.16 o                         
   4   5  11         39.13         35.28        10.32 o                         
   5   5  11          1.10         -3.24        12.29 o                         
   6   5  11        393.89        401.65        21.68 o                         
   7   5  11        889.52        887.00        30.18 o                         
   8   5  11       1043.50       1004.43        32.53 o                         
   9   5  11        663.37        719.61        28.16 o                         
  10   5  11        170.25        165.56        12.70 o                         
  11   5  11        384.34        349.32        20.41 o                         
  12   5  11          3.65         -0.52         8.68 o                         
  13   5  11          3.17         23.81        17.24 o                         
   0   6  11       3525.47       3320.01        94.40 o                         
   1   6  11       1728.85       1529.66        35.53 o                         
   2   6  11          0.27         -0.27         9.90 o                         
   3   6  11        988.67        931.81        29.26 o                         
   4   6  11       1044.92       1105.46        40.38 o                         
   5   6  11       3336.03       3229.52       108.19 o                         
   6   6  11        947.27        985.97        34.32 o                         
   7   6  11          0.10          3.02        10.95 o                         
   8   6  11        962.23        991.81        32.44 o                         
   9   6  11         33.55         37.39        10.31 o                         
  10   6  11         82.64         59.56        11.41 o                         
  11   6  11          3.03         15.57        10.41 o                         
  12   6  11        361.29        402.61        23.07 o                         
  13   6  11        140.83        116.87        12.31 o                         
   1   7  11         66.66         64.27        10.24 o                         
   2   7  11        395.39        400.38        19.09 o                         
   3   7  11        155.38        134.32        12.43 o                         
   4   7  11         67.92         45.07        13.29 o                         
   5   7  11        135.42        100.80        13.97 o                         
   6   7  11       1032.47       1022.09        41.52 o                         
   7   7  11        356.40        367.65        23.51 o                         
   8   7  11        117.27        121.13        12.00 o                         
   9   7  11         28.81         34.84        10.40 o                         
  10   7  11         63.81         50.58         9.84 o                         
  11   7  11         21.69         17.37         9.62 o                         
  12   7  11        214.53        224.00        29.52 o                         
   0   8  11          0.90        -10.64        14.41 o                         
   1   8  11         44.84         40.90        10.61 o                         
   2   8  11        983.29        923.42        29.07 o                         
   3   8  11         17.68         17.63        11.04 o                         
   4   8  11       1723.60       1715.01        53.92 o                         
   5   8  11       2222.20       2143.68        69.49 o                         
   6   8  11         99.59        107.08        14.30 o                         
   7   8  11        225.34        214.29        16.05 o                         
   8   8  11        173.42        161.99        13.50 o                         
   9   8  11          2.49          7.31        10.27 o                         
  10   8  11         10.98          8.22        15.92 o                         
  11   8  11         51.68         74.54        14.08 o                         
  12   8  11         40.22         56.58        16.74 o                         
   1   9  11         45.92         34.66        11.27 o                         
   2   9  11        300.67        311.81        16.23 o                         
   3   9  11        420.94        390.96        20.42 o                         
   4   9  11        250.74        262.35        15.47 o                         
   5   9  11          4.25         28.61        13.67 o                         
   6   9  11        221.42        242.55        18.46 o                         
   7   9  11         69.81         68.69        15.12 o                         
   8   9  11         64.84         90.23        11.82 o                         
   9   9  11        174.25        181.81        13.48 o                         
  10   9  11        470.26        502.87        23.27 o                         
  11   9  11        107.60        107.25        17.17 o                         
   0  10  11          0.13         -1.00        15.93 o                         
   1  10  11         58.64         39.09        11.28 o                         
   2  10  11        301.13        298.71        17.34 o                         
   3  10  11         43.55         33.39        11.61 o                         
   4  10  11        278.89        263.29        16.82 o                         
   5  10  11         37.69         39.81        11.97 o                         
   6  10  11        285.27        257.48        19.08 o                         
   7  10  11         22.36         30.37        13.53 o                         
   8  10  11        363.47        362.65        20.08 o                         
   9  10  11        306.96        294.53        20.12 o                         
  10  10  11         22.26         12.50         9.64 o                         
  11  10  11         84.16         89.60         9.54 o                         
   1  11  11         34.22         14.14        11.33 o                         
   2  11  11         42.06         29.70        12.96 o                         
   3  11  11         64.31         65.44        12.18 o                         
   4  11  11         96.33         72.20        12.00 o                         
   5  11  11        119.55        125.30        13.08 o                         
   6  11  11         59.46         56.28        11.77 o                         
   7  11  11        352.65        328.09        19.25 o                         
   8  11  11        138.97        127.63        10.35 o                         
   9  11  11          5.79          2.65         7.88 o                         
  10  11  11          7.48          1.27         8.04 o                         
   0  12  11          7.73          0.75        15.74 o                         
   1  12  11         55.08         78.66        13.69 o                         
   2  12  11        155.72        167.86        18.40 o                         
   3  12  11         81.22         97.22        13.00 o                         
   4  12  11         94.72        110.59        13.59 o                         
   5  12  11          3.94         -5.71        10.69 o                         
   6  12  11         81.13         76.70        11.08 o                         
   7  12  11         65.48         60.55         9.01 o                         
   8  12  11         97.54         92.73         9.33 o                         
   9  12  11         33.17         37.21         7.92 o                         
   1  13  11         52.22         33.40        11.11 o                         
   2  13  11         39.73         14.39        11.77 o                         
   3  13  11         28.82         32.54        11.37 o                         
   4  13  11          8.89         16.71        10.77 o                         
   5  13  11        151.78        143.32        13.11 o                         
   6  13  11        199.70        200.62        15.17 o                         
   7  13  11        210.31        233.84        14.88 o                         
   8  13  11          4.87         22.51         7.79 o                         
   0  14  11         21.77          6.25        14.49 o                         
   1  14  11         12.02          3.50        10.16 o                         
   2  14  11        475.92        512.07        32.11 o                         
   3  14  11         33.45         28.14        10.59 o                         
   4  14  11        201.43        190.71        16.75 o                         
   5  14  11          4.80         16.38         9.23 o                         
   6  14  11        120.71        103.99        12.44 o                         
   1  15  11        263.20        318.85        17.63 o                         
   2  15  11        100.85         98.42        10.57 o                         
   3  15  11        206.39        190.35        19.11 o                         
   4  15  11          8.26          6.81         8.64 o                         
   0   0  12        174.71        182.01        35.60 o                         
   1   0  12        458.87        504.11        32.09 o                         
   2   0  12       1777.54       1815.30        72.53 o                         
   3   0  12        171.64        176.23        17.60 o                         
   4   0  12        274.68        291.37        19.61 o                         
   5   0  12        778.43        739.38        33.57 o                         
   6   0  12          5.95         21.40        12.00 o                         
   7   0  12          1.64         16.39        13.97 o                         
   8   0  12        892.90        903.76        38.08 o                         
   9   0  12         53.46         42.38        13.46 o                         
  10   0  12          4.61         19.30        12.14 o                         
  11   0  12         37.96         35.45        19.05 o                         
  12   0  12        172.08        152.91        21.23 o                         
  13   0  12        263.77        322.53        41.29 o                         
   1   1  12        115.02         99.44        12.41 o                         
   2   1  12        259.55        263.62        15.18 o                         
   3   1  12        294.05        337.64        17.02 o                         
   4   1  12        770.72        734.21        23.57 o                         
   5   1  12       1003.06        934.27        26.35 o                         
   6   1  12        162.23        178.51        11.04 o                         
   7   1  12         10.48          4.41         8.89 o                         
   8   1  12        282.95        307.94        14.51 o                         
   9   1  12         63.24         64.90         9.18 o                         
  10   1  12         15.92         19.15         8.38 o                         
  11   1  12        388.03        400.28        17.11 o                         
  12   1  12        282.75        309.10        17.28 o                         
  13   1  12        119.41        108.39        16.21 o                         
   0   2  12        134.02        155.65        18.82 o                         
   1   2  12       1528.22       1494.58        43.86 o                         
   2   2  12        209.07        195.18        13.14 o                         
   3   2  12         11.89         14.19         9.73 o                         
   4   2  12        108.50         86.91         9.96 o                         
   5   2  12        765.96        759.10        23.29 o                         
   6   2  12        987.89        940.03        27.94 o                         
   7   2  12        146.79        142.42        10.93 o                         
   8   2  12        177.58        170.39        11.21 o                         
   9   2  12        764.70        793.86        24.80 o                         
  10   2  12        290.96        294.98        22.04 o                         
  11   2  12         92.83         79.92        10.22 o                         
  12   2  12          1.34         -5.84        12.11 o                         
  13   2  12          0.17         15.27        16.30 o                         
   1   3  12        188.63        184.26        13.16 o                         
   2   3  12         81.61        101.98        11.45 o                         
   3   3  12         33.19         19.25         9.67 o                         
   4   3  12          3.23          0.18         8.96 o                         
   5   3  12        235.45        288.47        14.43 o                         
   6   3  12       2239.15       2191.44        54.29 o                         
   7   3  12        125.73        136.64        11.36 o                         
   8   3  12          4.96         -3.18        12.24 o                         
   9   3  12        188.83        167.49        12.67 o                         
  10   3  12        292.37        315.63        16.52 o                         
  11   3  12         46.50         37.67         9.63 o                         
  12   3  12          0.09          4.61        10.76 o                         
  13   3  12         38.81         76.66        11.68 o                         
   0   4  12        363.85        392.98        27.04 o                         
   1   4  12        317.50        352.23        17.75 o                         
   2   4  12          0.77         13.55        11.35 o                         
   3   4  12        336.47        317.69        16.50 o                         
   4   4  12        201.67        196.93        11.96 o                         
   5   4  12         20.25         24.18         9.77 o                         
   6   4  12        441.77        408.95        18.53 o                         
   7   4  12        906.43       1003.63        34.89 o                         
   8   4  12          8.49         12.12        15.53 o                         
   9   4  12          4.66         -9.34         9.34 o                         
  10   4  12        125.93         99.16        10.56 o                         
  11   4  12        100.70         92.20        10.28 o                         
  12   4  12         60.97         83.75        10.44 o                         
  13   4  12        252.68        260.26        20.03 o                         
   1   5  12        172.44        194.86        14.29 o                         
   2   5  12        670.83        731.39        23.55 o                         
   3   5  12        699.52        693.57        25.09 o                         
   4   5  12        131.01        125.70        12.39 o                         
   5   5  12        950.20        888.52        30.85 o                         
   6   5  12       1409.20       1448.18        46.18 o                         
   7   5  12        347.15        375.95        22.23 o                         
   8   5  12        144.97        157.10        14.44 o                         
   9   5  12        160.84        144.15        12.65 o                         
  10   5  12         30.83         20.02        11.69 o                         
  11   5  12         35.43         33.59        12.24 o                         
  12   5  12         24.48         20.79         9.45 o                         
   0   6  12        759.88        756.83        29.39 o                         
   1   6  12        459.22        451.31        18.16 o                         
   2   6  12        639.36        642.87        21.63 o                         
   3   6  12       1549.96       1546.21        39.29 o                         
   4   6  12       1145.97       1163.30        35.29 o                         
   5   6  12          3.20         11.59        11.26 o                         
   6   6  12        210.44        227.55        17.82 o                         
   7   6  12        133.58        110.20        15.29 o                         
   8   6  12        226.56        224.99        17.98 o                         
   9   6  12        396.46        375.80        21.61 o                         
  10   6  12        224.51        260.43        20.45 o                         
  11   6  12        268.52        290.51        17.90 o                         
  12   6  12         18.05         12.38        13.73 o                         
   1   7  12       2581.10       2413.22        50.33 o                         
   2   7  12       2717.34       2876.53        66.29 o                         
   3   7  12         56.70         46.99        10.87 o                         
   4   7  12        608.29        575.25        24.02 o                         
   5   7  12        233.94        217.35        14.18 o                         
   6   7  12         39.74         43.95        10.84 o                         
   7   7  12        145.43        117.99        13.29 o                         
   8   7  12        159.18        147.35        18.37 o                         
   9   7  12          3.01         12.98        10.51 o                         
  10   7  12        141.90        117.79        10.89 o                         
  11   7  12         36.36         30.27         9.13 o                         
  12   7  12          8.65          2.93         8.65 o                         
   0   8  12       2749.36       2646.31        83.35 o                         
   1   8  12         76.85         82.79        12.02 o                         
   2   8  12         56.67         58.36        11.81 o                         
   3   8  12       1338.38       1362.32        42.11 o                         
   4   8  12       1726.44       1771.73        58.30 o                         
   5   8  12         81.60         58.59        11.16 o                         
   6   8  12          2.12         -1.86        10.01 o                         
   7   8  12        101.44        108.63        11.40 o                         
   8   8  12        176.55        150.38        12.28 o                         
   9   8  12         12.70         23.44         9.44 o                         
  10   8  12        177.55        173.69        14.01 o                         
  11   8  12        221.89        219.28        14.17 o                         
   1   9  12        191.83        225.56        17.28 o                         
   2   9  12        603.22        632.61        24.51 o                         
   3   9  12        198.76        174.72        15.65 o                         
   4   9  12          5.94         -1.43        17.76 o                         
   5   9  12        413.54        391.00        21.06 o                         
   6   9  12       2139.54       2199.39        69.63 o                         
   7   9  12          0.07        -10.12        10.12 o                         
   8   9  12        210.13        193.41        12.78 o                         
   9   9  12         14.57         19.42         8.95 o                         
  10   9  12          1.09         -7.95         7.95 o                         
  11   9  12          0.08         -6.34        16.56 o                         
   0  10  12         28.88         18.52        14.58 o                         
   1  10  12        668.03        638.13        24.65 o                         
   2  10  12          4.64         -3.19        11.46 o                         
   3  10  12          8.50         10.47        11.92 o                         
   4  10  12          2.14         10.96        10.83 o                         
   5  10  12          1.36          7.93        11.62 o                         
   6  10  12         54.10         51.99         9.95 o                         
   7  10  12         92.04         89.66        10.27 o                         
   8  10  12         43.30         40.49         8.41 o                         
   9  10  12          0.85         -3.32         8.04 o                         
  10  10  12        103.14         85.06        10.06 o                         
   1  11  12        228.16        250.15        15.98 o                         
   2  11  12        179.56        154.82        13.64 o                         
   3  11  12         47.39         49.53        11.10 o                         
   4  11  12          1.02         16.57        10.85 o                         
   5  11  12        434.02        419.48        19.96 o                         
   6  11  12       1479.21       1451.52        44.99 o                         
   7  11  12          9.99         14.22         8.47 o                         
   8  11  12         29.50         42.80         8.91 o                         
   9  11  12        161.77        165.94        14.02 o                         
   0  12  12         65.91        108.45        17.53 o                         
   1  12  12         67.88         82.29        11.17 o                         
   2  12  12          3.73         14.04        11.23 o                         
   3  12  12          0.22          4.49        10.80 o                         
   4  12  12          1.85          6.85        11.21 o                         
   5  12  12         72.08         77.45         9.45 o                         
   6  12  12        404.41        403.81        22.29 o                         
   7  12  12        111.75        110.49         9.37 o                         
   8  12  12        256.63        258.06        23.97 o                         
   1  13  12          1.85          4.25        10.25 o                         
   2  13  12          3.88         15.42         9.93 o                         
   3  13  12         47.57         55.66        10.25 o                         
   4  13  12         30.99         45.75         9.57 o                         
   5  13  12        286.93        277.22        17.43 o                         
   6  13  12        505.26        478.32        21.93 o                         
   0  14  12        142.14        181.04        30.94 o                         
   1  14  12         67.71         74.41        10.79 o                         
   2  14  12         71.20         51.78        10.55 o                         
   3  14  12          0.01         22.11        15.46 o                         
   4  14  12         18.93         39.86        10.78 o                         
   5  14  12        130.38        169.92        17.76 o                         
   1  15  12          0.02          2.80        10.55 o                         
   1   1  13          4.90         -1.10        11.03 o                         
   2   1  13        620.69        585.61        23.79 o                         
   3   1  13        314.27        349.21        18.29 o                         
   4   1  13        747.26        654.93        23.65 o                         
   5   1  13        241.85        319.94        19.31 o                         
   6   1  13         15.86         23.54         9.57 o                         
   7   1  13          0.51         -1.81        10.56 o                         
   8   1  13        493.45        492.37        21.64 o                         
   9   1  13         76.91        105.00        10.45 o                         
  10   1  13        353.72        359.96        16.52 o                         
  11   1  13        333.82        399.63        29.50 o                         
  12   1  13         62.37         63.84        11.11 o                         
   0   2  13        171.23        187.22        19.73 o                         
   1   2  13         51.74         67.67        11.74 o                         
   2   2  13       1077.35       1051.71        33.41 o                         
   3   2  13          5.55         -2.17         9.47 o                         
   4   2  13          0.15         -9.39         9.39 o                         
   5   2  13         25.56         44.52         9.86 o                         
   6   2  13        128.71        135.35        11.11 o                         
   7   2  13        234.76        198.70        12.37 o                         
   8   2  13        469.37        448.37        27.43 o                         
   9   2  13        338.44        338.89        16.74 o                         
  10   2  13         75.30         98.33        11.50 o                         
  11   2  13         56.88         66.79        10.69 o                         
  12   2  13         18.11         38.04         9.77 o                         
   1   3  13        222.63        240.04        17.28 o                         
   2   3  13        105.56         72.10        12.06 o                         
   3   3  13         35.45         54.66        10.64 o                         
   4   3  13       3001.31       2971.82        74.98 o                         
   5   3  13         18.26         12.47         9.36 o                         
   6   3  13        444.16        463.92        19.85 o                         
   7   3  13        961.18        965.56        30.12 o                         
   8   3  13        461.80        482.76        20.08 o                         
   9   3  13          3.38          7.83         9.57 o                         
  10   3  13         17.98         -8.20         9.56 o                         
  11   3  13         59.78         71.96        11.00 o                         
  12   3  13        157.72        181.35        13.55 o                         
   0   4  13          0.57         -2.58        14.98 o                         
   1   4  13         37.88         20.26        10.85 o                         
   2   4  13        264.74        306.71        15.78 o                         
   3   4  13        658.22        639.48        25.55 o                         
   4   4  13        476.68        457.85        20.80 o                         
   5   4  13         36.97         55.01        11.03 o                         
   6   4  13        192.15        199.64        12.87 o                         
   7   4  13        292.06        321.11        17.33 o                         
   8   4  13        380.15        381.47        19.94 o                         
   9   4  13        752.18        734.97        32.76 o                         
  10   4  13         63.31         48.07        10.42 o                         
  11   4  13        164.89        159.75        16.68 o                         
  12   4  13        131.84        113.37        13.03 o                         
   1   5  13        449.04        444.39        21.35 o                         
   2   5  13          0.80          8.66        10.93 o                         
   3   5  13        551.58        562.32        22.96 o                         
   4   5  13       1175.89       1222.30        40.14 o                         
   5   5  13       1048.13       1063.99        34.57 o                         
   6   5  13        176.76        200.53        27.79 o                         
   7   5  13        760.83        780.61        30.01 o                         
   8   5  13        745.17        752.13        28.48 o                         
   9   5  13         50.51         61.36        10.59 o                         
  10   5  13          0.29         -0.46         9.04 o                         
  11   5  13         17.92         25.27         9.35 o                         
  12   5  13         10.43         12.71         9.04 o                         
   0   6  13        592.14        563.72        30.30 o                         
   1   6  13       1719.33       1726.79        44.82 o                         
   2   6  13         34.39         40.32        10.74 o                         
   3   6  13          0.01          3.82        13.22 o                         
   4   6  13          6.74          8.84        10.88 o                         
   5   6  13        149.53        130.27        13.28 o                         
   6   6  13        322.37        324.18        20.11 o                         
   7   6  13        461.19        474.98        23.30 o                         
   8   6  13          0.53         13.79         9.89 o                         
   9   6  13         43.20         37.53         9.20 o                         
  10   6  13        605.13        580.63        25.38 o                         
  11   6  13        203.47        218.92        18.33 o                         
   1   7  13        343.48        342.24        17.75 o                         
   2   7  13        446.31        451.54        21.43 o                         
   3   7  13         72.56         73.26        13.96 o                         
   4   7  13        162.82        171.14        16.25 o                         
   5   7  13        516.56        537.82        28.19 o                         
   6   7  13          0.27          0.49        10.47 o                         
   7   7  13         38.95         47.09        10.62 o                         
   8   7  13          6.55         -1.00         9.08 o                         
   9   7  13         67.45         61.15        10.31 o                         
  10   7  13          2.37         -2.88         8.11 o                         
  11   7  13          3.61         -1.76         8.07 o                         
   0   8  13       2234.05       2209.97        67.42 o                         
   1   8  13       1606.17       1556.67        40.92 o                         
   2   8  13         11.72         19.50        11.49 o                         
   3   8  13        196.60        204.18        13.73 o                         
   4   8  13        901.81        892.09        31.81 o                         
   5   8  13         41.89         40.84        11.37 o                         
   6   8  13        240.81        250.25        17.13 o                         
   7   8  13        561.46        557.01        30.39 o                         
   8   8  13          0.03         -9.31         9.31 o                         
   9   8  13         30.99         34.77         8.74 o                         
  10   8  13         16.34         28.88         8.84 o                         
   1   9  13        914.29        953.30        32.35 o                         
   2   9  13        368.35        353.01        22.15 o                         
   3   9  13         59.02         52.38        11.02 o                         
   4   9  13        145.67        159.01        17.23 o                         
   5   9  13        757.03        749.39        28.18 o                         
   6   9  13          1.42          1.25        12.40 o                         
   7   9  13        548.95        532.91        23.97 o                         
   8   9  13         66.65         57.99         9.17 o                         
   9   9  13         24.93         17.83         8.22 o                         
  10   9  13         31.08         16.32         7.92 o                         
   0  10  13        216.62        242.48        20.11 o                         
   1  10  13        116.17        140.19        12.31 o                         
   2  10  13        385.01        433.97        23.73 o                         
   3  10  13        565.03        554.65        23.93 o                         
   4  10  13        147.26        140.66        14.02 o                         
   5  10  13         29.10         17.42         9.43 o                         
   6  10  13         63.27         54.94         9.99 o                         
   7  10  13        349.03        336.63        18.79 o                         
   8  10  13         15.76          7.99         8.40 o                         
   9  10  13        225.26        272.36        15.35 o                         
   1  11  13         52.12         40.75        12.28 o                         
   2  11  13          9.64          0.74        10.39 o                         
   3  11  13         10.58         15.36        10.17 o                         
   4  11  13        178.65        161.63        11.90 o                         
   5  11  13          9.97         21.16         9.08 o                         
   6  11  13         46.08         48.11         9.61 o                         
   7  11  13         73.61         44.98         9.06 o                         
   8  11  13          0.04         10.92         8.21 o                         
   0  12  13         65.08         82.90        19.84 o                         
   1  12  13         45.77         61.24        12.82 o                         
   2  12  13         10.94         20.25        10.50 o                         
   3  12  13         19.45         20.69         9.97 o                         
   4  12  13          4.60         10.04         9.54 o                         
   5  12  13        185.72        181.92        13.02 o                         
   6  12  13        227.09        234.89        15.44 o                         
   1  13  13        125.56         94.11        11.68 o                         
   2  13  13        159.06        200.20        14.73 o                         
   3  13  13         93.00         85.59        12.91 o                         
   4  13  13          9.21         -6.14        10.24 o                         
   5  13  13        178.63        185.43        17.51 o                         
   0  14  13         92.23         81.13        16.90 o                         
   1  14  13         62.41         81.69        19.64 o                         
   2  14  13         53.80         66.73        14.40 o                         
   0   0  14        744.58        739.22        66.12 o                         
   1   0  14        353.51        356.56        30.24 o                         
   2   0  14       1346.83       1261.84        55.26 o                         
   3   0  14        200.81        169.08        32.98 o                         
   4   0  14       3532.57       3614.61       134.17 o                         
   5   0  14       2820.53       2793.54       105.74 o                         
   6   0  14        786.24        785.43        39.77 o                         
   7   0  14         65.04         57.35        14.33 o                         
   8   0  14        130.03        144.55        24.68 o                         
   9   0  14         27.86         13.94        15.36 o                         
  10   0  14        356.94        418.79        29.02 o                         
  11   0  14         31.20         34.70        19.81 o                         
  12   0  14        539.99        580.89        66.48 o                         
   1   1  14          0.00          4.34        11.54 o                         
   2   1  14        117.85        118.17        12.56 o                         
   3   1  14        159.28        121.35        11.67 o                         
   4   1  14        718.49        819.27        28.08 o                         
   5   1  14        420.67        362.95        17.32 o                         
   6   1  14        277.96        305.24        16.99 o                         
   7   1  14          1.95         -3.45        10.85 o                         
   8   1  14         60.16         59.21        17.47 o                         
   9   1  14        157.21        172.88        19.08 o                         
  10   1  14        168.31        175.47        13.89 o                         
  11   1  14        289.55        332.76        22.28 o                         
  12   1  14         19.16        -21.64        21.64 o                         
   0   2  14        745.61        812.90        41.08 o                         
   1   2  14         59.09         81.34        12.84 o                         
   2   2  14         71.04         47.93        11.63 o                         
   3   2  14        130.65        134.81        12.09 o                         
   4   2  14       1569.94       1619.41        46.50 o                         
   5   2  14         14.06         20.51         9.99 o                         
   6   2  14       1091.88       1092.38        35.06 o                         
   7   2  14        630.83        737.46        28.11 o                         
   8   2  14        507.23        510.46        25.33 o                         
   9   2  14        178.59        180.59        17.17 o                         
  10   2  14        175.79        177.00        14.63 o                         
  11   2  14          0.33         -3.79        11.47 o                         
   1   3  14         49.00         61.94        12.82 o                         
   2   3  14        281.35        293.86        18.30 o                         
   3   3  14        428.72        409.89        23.45 o                         
   4   3  14        401.91        386.82        20.40 o                         
   5   3  14        455.48        468.11        22.92 o                         
   6   3  14         78.33         69.35        15.14 o                         
   7   3  14        222.91        225.74        21.09 o                         
   8   3  14        305.67        375.57        20.13 o                         
   9   3  14         32.51         50.39        18.94 o                         
  10   3  14        137.09        105.36        11.93 o                         
  11   3  14         21.13         27.88        10.19 o                         
   0   4  14       1334.38       1284.15        56.08 o                         
   1   4  14        157.95        141.62        19.64 o                         
   2   4  14        573.93        617.01        25.05 o                         
   3   4  14        263.85        239.15        14.98 o                         
   4   4  14        154.43        159.17        13.70 o                         
   5   4  14         15.57         28.12        11.02 o                         
   6   4  14         66.10         91.61        13.30 o                         
   7   4  14         87.18         88.42        19.75 o                         
   8   4  14        230.76        220.56        15.74 o                         
   9   4  14          0.03          2.94         9.10 o                         
  10   4  14         11.03         18.37         9.94 o                         
  11   4  14         32.73         14.60        11.40 o                         
   1   5  14        445.80        463.45        24.78 o                         
   2   5  14        516.61        515.95        22.00 o                         
   3   5  14         61.31         68.79        12.39 o                         
   4   5  14        148.44        162.32        17.95 o                         
   5   5  14        317.38        339.54        17.94 o                         
   6   5  14        461.82        519.44        25.68 o                         
   7   5  14        213.05        209.57        15.64 o                         
   8   5  14       1442.89       1512.81        59.04 o                         
   9   5  14        343.50        345.00        19.55 o                         
  10   5  14         24.07         32.44         9.99 o                         
  11   5  14         69.12         64.41        10.37 o                         
   0   6  14        239.89        251.12        23.21 o                         
   1   6  14        765.30        752.81        29.02 o                         
   2   6  14        225.90        235.05        20.86 o                         
   3   6  14         60.02         35.87        11.69 o                         
   4   6  14         36.27         28.45        10.72 o                         
   5   6  14         59.84         45.01        15.40 o                         
   6   6  14        213.54        205.87        14.88 o                         
   7   6  14         55.74         50.94        10.43 o                         
   8   6  14         29.36         14.31         9.19 o                         
   9   6  14          6.37         -1.01         8.17 o                         
  10   6  14          1.18         10.96         8.98 o                         
   1   7  14        583.24        515.90        25.45 o                         
   2   7  14        211.80        202.56        15.33 o                         
   3   7  14         22.48         20.29        11.00 o                         
   4   7  14         23.26         15.35        15.00 o                         
   5   7  14        368.07        348.92        20.47 o                         
   6   7  14        199.44        134.13        20.46 o                         
   7   7  14         12.43         25.93        15.21 o                         
   8   7  14        367.94        353.31        19.53 o                         
   9   7  14          7.24          4.39         8.14 o                         
  10   7  14         10.86         22.88        11.34 o                         
   0   8  14         11.06        -20.88        20.88 o                         
   1   8  14        422.85        470.09        26.06 o                         
   2   8  14        108.45         76.50        12.18 o                         
   3   8  14        276.67        260.92        17.16 o                         
   4   8  14          5.44          4.80        14.37 o                         
   5   8  14          1.33         -5.30        10.39 o                         
   6   8  14         99.22         67.14        11.74 o                         
   7   8  14        214.42        200.14        18.04 o                         
   8   8  14          1.72          4.77        10.45 o                         
   9   8  14         20.59         11.74         8.06 o                         
   1   9  14        466.80        477.28        25.67 o                         
   2   9  14        139.29        128.02        13.25 o                         
   3   9  14         15.16          6.05        13.03 o                         
   4   9  14         50.66         36.87        11.40 o                         
   5   9  14         22.56          9.11        10.22 o                         
   6   9  14        167.04        163.94        12.17 o                         
   7   9  14          0.30         14.13         8.08 o                         
   8   9  14        633.86        642.51        26.04 o                         
   0  10  14        624.25        579.42        44.70 o                         
   1  10  14        358.23        396.81        21.39 o                         
   2  10  14        341.99        384.62        21.71 o                         
   3  10  14        346.57        327.09        21.47 o                         
   4  10  14         24.79         29.36        10.52 o                         
   5  10  14         58.72         49.33        10.25 o                         
   6  10  14        538.78        551.47        24.14 o                         
   7  10  14          8.89         32.53        10.04 o                         
   1  11  14          3.02          1.24        14.08 o                         
   2  11  14          2.61          8.30        17.39 o                         
   3  11  14        709.23        692.10        30.03 o                         
   4  11  14        325.39        341.52        20.31 o                         
   5  11  14        455.77        457.37        26.13 o                         
   6  11  14          0.02          8.13         8.65 o                         
   0  12  14        342.27        447.63        66.37 o                         
   1  12  14        103.98        108.67        28.02 o                         
   2  12  14         16.67         -3.88        12.52 o                         
   3  12  14         98.64        110.38        18.52 o                         
   4  12  14        307.57        288.95        18.68 o                         
   5  12  14          9.09        -10.91        27.08 o                         
   1  13  14          7.02         31.67        27.17 o                         
   2  13  14        189.14        407.82        58.22 o                         
   1   1  15         15.83         19.86        13.16 o                         
   2   1  15          1.61         14.90        11.92 o                         
   3   1  15          0.01         11.27        12.10 o                         
   4   1  15        480.45        596.32        27.91 o                         
   5   1  15        273.13        284.52        17.00 o                         
   6   1  15          4.71         22.37        11.77 o                         
   7   1  15        291.59        312.47        17.87 o                         
   8   1  15          0.10         -8.85         8.85 o                         
   9   1  15        112.66        122.26        11.90 o                         
  10   1  15          2.55         11.78        10.08 o                         
  11   1  15         68.31         71.79        19.06 o                         
   0   2  15        419.28        390.93        29.11 o                         
   1   2  15          7.99         -6.50        12.52 o                         
   2   2  15          0.56          1.23        11.82 o                         
   3   2  15        118.25        128.78        12.72 o                         
   4   2  15          2.83         17.86        10.48 o                         
   5   2  15        864.67        914.85        34.03 o                         
   6   2  15          3.27         27.61        14.27 o                         
   7   2  15         28.19         37.81        13.87 o                         
   8   2  15       1187.64       1196.45        44.10 o                         
   9   2  15        458.52        471.23        28.65 o                         
  10   2  15         20.63         39.89        10.54 o                         
   1   3  15          0.78        -10.32        12.39 o                         
   2   3  15        992.94       1059.98        38.93 o                         
   3   3  15         24.97         22.95        10.72 o                         
   4   3  15          4.21          4.41        11.10 o                         
   5   3  15        292.82        346.43        19.92 o                         
   6   3  15       1132.60       1166.13        42.05 o                         
   7   3  15         98.32         72.61        11.80 o                         
   8   3  15         77.37         76.51        11.19 o                         
   9   3  15         14.84          1.68        10.01 o                         
  10   3  15          0.06         10.30         9.72 o                         
   0   4  15         27.96         55.25        17.27 o                         
   1   4  15        248.29        259.69        18.06 o                         
   2   4  15         82.47         71.66        12.04 o                         
   3   4  15        429.49        419.28        21.87 o                         
   4   4  15        133.91        125.78        12.63 o                         
   5   4  15        418.10        383.53        22.54 o                         
   6   4  15         51.52         53.05        11.49 o                         
   7   4  15       1319.27       1368.08        54.98 o                         
   8   4  15         20.24         17.98         9.53 o                         
   9   4  15          0.34         11.21        12.67 o                         
  10   4  15        238.38        269.54        19.41 o                         
   1   5  15        208.85        208.63        15.55 o                         
   2   5  15        257.95        271.67        16.79 o                         
   3   5  15         58.84         69.15        13.94 o                         
   4   5  15          0.07         14.37        11.10 o                         
   5   5  15        109.57        121.72        13.20 o                         
   6   5  15        321.08        322.32        21.67 o                         
   7   5  15         99.34         83.41        11.80 o                         
   8   5  15          0.50          4.90         9.98 o                         
   9   5  15         23.40         41.30        10.68 o                         
  10   5  15         64.05         69.18        10.16 o                         
   0   6  15        103.65         88.92        22.37 o                         
   1   6  15         63.70         63.05        13.67 o                         
   2   6  15         12.75         -7.23        12.90 o                         
   3   6  15          0.10         -1.66        17.78 o                         
   4   6  15         61.07         38.14        11.53 o                         
   5   6  15         53.14         66.17        17.63 o                         
   6   6  15        106.60        148.52        21.95 o                         
   7   6  15        262.09        262.05        24.34 o                         
   8   6  15         73.35         72.18        12.72 o                         
   9   6  15          8.41          7.84        10.96 o                         
   1   7  15         52.75         84.14        17.87 o                         
   2   7  15          0.59         -7.32        12.64 o                         
   3   7  15        115.31        116.44        19.32 o                         
   4   7  15          0.88        -11.88        11.88 o                         
   5   7  15          1.96         -2.36        11.01 o                         
   6   7  15         67.92         71.46        11.39 o                         
   7   7  15          1.04         -2.00        11.43 o                         
   8   7  15         13.09          9.03         9.19 o                         
   9   7  15          6.11         -6.76         8.63 o                         
   0   8  15        143.01        162.60        41.24 o                         
   1   8  15         31.13         40.70        15.29 o                         
   2   8  15         72.20         64.95        14.08 o                         
   3   8  15        344.76        353.90        29.01 o                         
   4   8  15        173.31        154.42        14.58 o                         
   5   8  15         22.04         14.30        16.63 o                         
   6   8  15        366.99        368.57        28.39 o                         
   7   8  15        125.37        131.46        12.55 o                         
   8   8  15        264.74        266.41        17.49 o                         
   1   9  15        483.98        386.23        37.16 o                         
   2   9  15          2.04        -14.03        14.03 o                         
   3   9  15          1.01         -2.62        12.88 o                         
   4   9  15        199.15        206.07        24.54 o                         
   5   9  15         31.17         24.98        10.91 o                         
   6   9  15          0.07         -2.13        10.07 o                         
   7   9  15        338.32        379.79        21.84 o                         
   0  10  15        170.66        216.88        46.56 o                         
   1  10  15        534.86        451.25        44.81 o                         
   2  10  15        174.66        161.33        22.57 o                         
   3  10  15        286.18        290.46        22.11 o                         
   4  10  15        418.78        492.59        27.47 o                         
   5  10  15         37.16         36.98        10.98 o                         
   6  10  15        232.53        243.18        17.58 o                         
   1  11  15         27.71         73.31        29.06 o                         
   2  11  15        275.89        287.62        43.77 o                         
   3  11  15          6.81        -15.79        15.79 o                         
   4  11  15          0.05         -8.72        14.65 o                         
   0  12  15        748.32        846.82        92.76 o                         
   1  12  15         11.37         29.96        35.95 o                         
   0   0  16         26.86         73.51        23.20 o                         
   1   0  16          3.76        -13.63        16.47 o                         
   2   0  16        129.66        148.82        33.49 o                         
   3   0  16         30.22         39.75        27.81 o                         
   4   0  16        511.68        511.94        30.00 o                         
   5   0  16       1104.31       1011.45        50.37 o                         
   6   0  16        197.02        182.05        18.29 o                         
   7   0  16        182.45        176.51        30.12 o                         
   8   0  16         11.25         48.10        20.26 o                         
   9   0  16        151.67        178.79        21.27 o                         
   1   1  16         47.60         42.58        12.20 o                         
   2   1  16        381.71        296.02        20.03 o                         
   3   1  16        961.85        855.66        32.91 o                         
   4   1  16         57.99         51.82        10.32 o                         
   5   1  16        114.13        126.29        20.77 o                         
   6   1  16          0.33         -1.12        10.09 o                         
   7   1  16        285.38        229.32        15.73 o                         
   8   1  16        328.15        390.19        21.09 o                         
   9   1  16          0.72         -4.17        12.26 o                         
   0   2  16        107.97        145.39        18.48 o                         
   1   2  16         14.76          8.20        11.85 o                         
   2   2  16          7.47         13.49        10.97 o                         
   3   2  16         14.39         31.56        10.84 o                         
   4   2  16        722.70        729.63        29.29 o                         
   5   2  16         60.59         47.56        11.45 o                         
   6   2  16        265.39        328.44        20.95 o                         
   7   2  16          3.37          4.54        10.36 o                         
   8   2  16         25.31         27.33         9.87 o                         
   9   2  16        754.31        816.26        40.53 o                         
   1   3  16         94.93        107.93        13.80 o                         
   2   3  16        220.91        202.98        17.05 o                         
   3   3  16        123.11        113.73        11.67 o                         
   4   3  16         28.41         22.59        11.25 o                         
   5   3  16          8.93         12.56        10.98 o                         
   6   3  16         98.49        117.98        14.69 o                         
   7   3  16        390.43        408.00        21.96 o                         
   8   3  16        200.99        196.22        15.54 o                         
   9   3  16        170.95        174.08        14.43 o                         
   0   4  16          0.29        -12.33        16.92 o                         
   1   4  16         19.15         14.83        12.62 o                         
   2   4  16        191.64        196.20        14.56 o                         
   3   4  16        176.97        206.16        18.69 o                         
   4   4  16        413.05        405.66        22.01 o                         
   5   4  16        216.84        243.27        16.98 o                         
   6   4  16         40.02         49.78        13.19 o                         
   7   4  16         18.51         28.28        10.40 o                         
   8   4  16          2.34          4.29         9.71 o                         
   9   4  16        358.49        386.22        24.62 o                         
   1   5  16         11.42         29.19        12.44 o                         
   2   5  16         74.67         37.85        12.57 o                         
   3   5  16        107.42        106.14        12.96 o                         
   4   5  16         83.44        101.89        12.10 o                         
   5   5  16          0.19         17.93        11.19 o                         
   6   5  16         24.57         34.61        10.95 o                         
   7   5  16         29.81         24.07        11.24 o                         
   8   5  16         44.87         37.06        10.07 o                         
   0   6  16        134.01        166.65        28.90 o                         
   1   6  16         29.62         26.96        19.58 o                         
   2   6  16        145.23        180.85        19.12 o                         
   3   6  16         13.81         29.64        11.29 o                         
   4   6  16         85.26        112.78        13.41 o                         
   5   6  16        614.14        685.36        32.60 o                         
   6   6  16         34.75         37.77        10.51 o                         
   7   6  16         43.07         30.44        12.62 o                         
   8   6  16        176.71        176.50        15.72 o                         
   1   7  16         77.04         93.96        16.67 o                         
   2   7  16         73.80         51.09        15.01 o                         
   3   7  16        328.74        344.89        22.86 o                         
   4   7  16        164.33        138.07        17.50 o                         
   5   7  16         22.67         16.56        10.77 o                         
   6   7  16        123.17        134.97        12.74 o                         
   7   7  16         11.09         16.13         9.46 o                         
   0   8  16          8.10         -0.83        22.09 o                         
   1   8  16          2.58         32.61        16.66 o                         
   2   8  16        159.40        207.01        23.85 o                         
   3   8  16         18.28          7.28        14.55 o                         
   4   8  16          2.45         18.64        15.30 o                         
   5   8  16         32.55         27.84        11.14 o                         
   6   8  16         16.18         36.28        10.28 o                         
   1   9  16        235.57        254.68        42.52 o                         
   2   9  16         89.57         72.00        23.45 o                         
   3   9  16         45.63         78.23        16.79 o                         
   4   9  16         67.73         60.76        12.62 o                         
   5   9  16        256.89        249.26        17.75 o                         
   0  10  16        162.93        211.95        51.15 o                         
   1  10  16        225.47        278.72        46.58 o                         
   2  10  16        339.00        380.61        63.91 o                         
   3  10  16         21.68        -29.61        29.61 o                         
   1   1  17         42.42         55.17        13.01 o                         
   2   1  17        233.99        215.53        15.05 o                         
   3   1  17        511.30        554.04        25.02 o                         
   4   1  17         14.82         -5.55        15.16 o                         
   5   1  17        385.43        384.17        24.84 o                         
   6   1  17        221.40        204.15        16.56 o                         
   7   1  17          2.32         -2.30        10.97 o                         
   8   1  17        136.98        181.02        25.90 o                         
   0   2  17         11.90        -17.08        17.08 o                         
   1   2  17         40.36         44.89        11.74 o                         
   2   2  17        116.56         90.03        11.73 o                         
   3   2  17        179.59        182.78        15.77 o                         
   4   2  17         89.60         96.01        14.18 o                         
   5   2  17        195.28        189.11        16.14 o                         
   6   2  17         19.71         22.21        10.10 o                         
   7   2  17          1.93         -0.68        11.04 o                         
   8   2  17          0.01          5.62        19.27 o                         
   1   3  17         78.81         85.48        12.60 o                         
   2   3  17         95.31         81.99        11.61 o                         
   3   3  17          4.63          1.16        11.31 o                         
   4   3  17        225.49        229.58        18.99 o                         
   5   3  17         56.92         67.18        14.44 o                         
   6   3  17         61.22         53.45        10.24 o                         
   7   3  17        312.04        292.47        20.06 o                         
   0   4  17        325.37        291.31        26.45 o                         
   1   4  17        291.84        250.97        20.05 o                         
   2   4  17         73.68         50.37        12.79 o                         
   3   4  17         52.51         56.84        11.90 o                         
   4   4  17         13.99          0.32        12.15 o                         
   5   4  17         11.73          6.82        10.28 o                         
   6   4  17         96.12        102.60        11.89 o                         
   7   4  17        218.49        220.44        15.49 o                         
   1   5  17        195.50        212.03        21.91 o                         
   2   5  17         66.27        100.49        13.31 o                         
   3   5  17         87.80        120.66        13.11 o                         
   4   5  17         28.04         39.04        16.02 o                         
   5   5  17        418.93        451.24        25.75 o                         
   6   5  17        194.84        235.89        17.45 o                         
   7   5  17        115.16        178.79        43.54 o                         
   0   6  17          0.01        -19.87        19.87 o                         
   1   6  17        738.08        804.58        44.78 o                         
   2   6  17         36.13         54.35        14.53 o                         
   3   6  17          4.09         -4.29        13.79 o                         
   4   6  17         18.66         14.51        20.45 o                         
   5   6  17         54.57         47.14        11.45 o                         
   6   6  17        586.95        641.32        29.58 o                         
   1   7  17         45.20         49.97        18.13 o                         
   2   7  17         65.80         79.51        16.67 o                         
   3   7  17         33.55         72.65        18.20 o                         
   4   7  17         47.27         65.84        13.71 o                         
   5   7  17          3.36         15.88        11.29 o                         
   0   8  17        320.83        288.75        51.54 o                         
   1   8  17        309.14        213.89        38.28 o                         
   2   8  17        186.25        201.69        50.43 o                         
   3   8  17        285.33        360.12        31.05 o                         
   4   8  17         44.34         45.50        14.81 o                         
   1   9  17         28.39        166.01        70.49 o                         
   0   0  18          3.53         10.57        22.91 o                         
   1   0  18         39.07         27.09        14.70 o                         
   2   0  18        402.67        428.46        40.79 o                         
   3   0  18        589.26        599.30        43.42 o                         
   4   0  18        794.45        683.39        55.03 o                         
   5   0  18        138.95         96.28        29.98 o                         
   6   0  18        116.11        112.01        17.70 o                         
   1   1  18        403.15        397.38        24.18 o                         
   2   1  18          0.34          0.15         9.38 o                         
   3   1  18         94.66        106.07        13.35 o                         
   4   1  18         15.76         41.77        13.84 o                         
   5   1  18         30.50         55.23        11.61 o                         
   6   1  18         13.09         16.16        11.16 o                         
   0   2  18        330.18        287.32        29.82 o                         
   1   2  18         16.89         10.06        10.24 o                         
   2   2  18        671.21        624.83        29.92 o                         
   3   2  18          1.12        -11.87        11.87 o                         
   4   2  18        160.61        146.17        14.37 o                         
   5   2  18        177.83        130.84        17.54 o                         
   6   2  18          0.11        -10.37        11.14 o                         
   1   3  18         97.58        105.25        18.68 o                         
   2   3  18          1.19        -10.42        10.42 o                         
   3   3  18          0.53         -0.67        14.28 o                         
   4   3  18          3.27        -11.55        11.55 o                         
   5   3  18         62.18         51.66        13.02 o                         
   0   4  18        348.22        363.61        43.43 o                         
   1   4  18         41.73         49.66        20.53 o                         
   2   4  18        241.89        264.72        20.64 o                         
   3   4  18          2.69         -0.58        12.97 o                         
   4   4  18         28.78         14.09        13.63 o                         
   5   4  18         15.92          8.82        12.32 o                         
   1   5  18         88.72        120.86        72.77 o                         
   2   5  18         84.16         68.86        14.29 o                         
   3   5  18          8.29         12.59        27.64 o                         
   4   5  18         21.70         25.57        13.45 o                         
   0   6  18         77.37         91.66        23.97 o                         
   1   6  18         37.16         41.08        20.80 o                         
   2   6  18          0.24        -13.29        15.52 o                         
   3   6  18        137.91        143.50        19.78 o                         
   1   1  19         15.85         -2.39        12.19 o                         
   2   1  19         11.49         12.04        12.57 o                         
   3   1  19        415.38        428.13        32.09 o                         
   0   2  19         10.54         33.13        18.68 o                         
   1   2  19         87.20         81.35        13.77 o                         
   2   2  19          1.32        -17.97        17.97 o                         
   1   3  19        145.93        107.16        14.84 o                         
                                                                                
